# Supplementary material for: A yeast-optimized single-cell transcriptomics platform elucidates how mycophenolic acid and guanine alter global mRNA levels
Source: Commun Biol. 2021 Jun 30;4:822. doi: 10.1038/s42003-021-02320-w (PMC8245502; doi:10.1038/s42003-021-02320-w)
Supplement: Supplementary file 3 — Supplementary Data 1 [file 42003_2021_2320_MOESM3_ESM.xlsx]

## Sheet: S1
	sample	barcode	distinct.transcripts
1	D	AAAAGATTATGA	1012
2	D	AAACAAAGAGGA	369
3	D	AAAGCCTATGTA	323
4	D	AAAGTTCCTTCG	850
5	D	AAATGACTTCAC	777
6	D	AACACTTGCTAG	406
7	D	AACCGGTTCTTT	839
8	D	AACCTTAGTAGC	471
9	D	AACGTGCGCGAG	565
10	D	AACGTGCTGAGA	491
11	D	AACTCAGCGCAG	377
12	D	AAGACGTGAGGC	637
13	D	AAGATCTAACGC	596
14	D	AATGAGCCGACT	533
15	D	AATGGGTTACCT	1002
16	D	AATGTCGACGAC	369
17	D	AATTGGTCCCCC	935
18	D	ACAGAGGGGTCT	718
19	D	ACCCCAGTACAG	942
20	D	ACCCTGAATATT	510
21	D	ACCGTGAGTCTT	817
22	D	ACGCTCATATAA	587
23	D	ACGCTTGCATGT	485
24	D	ACGTGGCCATAA	538
25	D	ACTTAGACACGC	700
26	D	ACTTCCGGTTCG	814
27	D	AGAAACTGGCGG	569
28	D	AGAAGAAGTAGC	1030
29	D	AGACATGACGAC	729
30	D	AGAGCGGACTTC	768
31	D	AGCACTCCGATT	1128
32	D	AGCCGCAGAGGC	569
33	D	AGCGGGGCTTAA	488
34	D	AGCTTGCCGCTA	621
35	D	AGGAAAAACTGA	863
36	D	AGGCACTTCTGG	774
37	D	AGGGAACCCTTG	603
38	D	AGGGCCTCCTAA	1013
39	D	AGTCGAGTTGGC	416
40	D	AGTGACGGGCCA	880
41	D	ATAAGCGGTCGA	526
42	D	ATAATTGTATGG	476
43	D	ATACATACCGCA	874
44	D	ATAGACGACCCA	513
45	D	ATAGTCCGGTTT	726
46	D	ATCACCTAGAGT	709
47	D	ATCCCATATCAG	582
48	D	ATCCGGCAAGAA	539
49	D	ATGAAATTGAAT	687
50	D	ATGACCCTACTT	514
51	D	ATGCCCGCTTCC	509
52	D	ATGCGAGCCCTC	440
53	D	ATGTACATGACA	684
54	D	ATTAACCGTAAG	689
55	D	ATTAACGGTCAC	454
56	D	ATTATCTTGGTC	575
57	D	ATTTCCAGAGTA	1142
58	D	ATTTCGAACGAT	705
59	D	CAAATCACTGGG	327
60	D	CAAATCGCCTGC	549
61	D	CAACATGACTTG	577
62	D	CAATCGCATGAT	638
63	D	CACGGGGAGTTC	252
64	D	CACGTGGGCCCG	775
65	D	CACGTGTTCTGA	743
66	D	CACTAGAAAATG	620
67	D	CACTCACCAACC	452
68	D	CACTGACTAGCC	783
69	D	CAGATATCATAA	1125
70	D	CAGCAGAGGATC	564
71	D	CAGCGAGCCTCT	846
72	D	CATACTGCATGT	725
73	D	CATGCACATATG	512
74	D	CATGCCCTAGGC	760
75	D	CATTCTCCACTT	838
76	D	CCAACGTTGCTG	569
77	D	CCAGCAGGTAAT	487
78	D	CCATTCCCTGCC	560
79	D	CCCATCCTCGGT	409
80	D	CCCATGCACTTA	147
81	D	CCCCGGGGTAAT	399
82	D	CCCGCAGTCGGT	536
83	D	CCCGCTGCCTAA	810
84	D	CCCTAGTTCCGA	752
85	D	CCGCGAACGGAA	666
86	D	CCGTACTCTATT	1089
87	D	CCGTCTGGAACC	968
88	D	CCTCAAATACGA	551
89	D	CCTCACGACGTA	623
90	D	CCTCTCTCGGAG	377
91	D	CCTGCCCCCATC	131
92	D	CCTTACTCGGGA	413
93	D	CCTTGGTTAGAG	292
94	D	CGAATCCCATTC	115
95	D	CGAATTACGGTC	847
96	D	CGAGAGCAGGCT	671
97	D	CGAGTGGCTCCC	751
98	D	CGATTGACCGGT	274
99	D	CGCACGGGTCGA	760
100	D	CGCCTCGGGTAA	495
101	D	CGCTTTATACAT	375
102	D	CGGGTCCCATTT	137
103	D	CGTCCTGCGCGG	468
104	D	CGTCGCGCGCCG	749
105	D	CGTGCCTGTAAA	627
106	D	CGTTCGGCATAT	655
107	D	CTAACGAACGCT	603
108	D	CTAATAATATGC	462
109	D	CTAGATACATGT	471
110	D	CTATAGCACTCC	734
111	D	CTATGATCGTTT	669
112	D	CTATGTTTACCG	497
113	D	CTCGCCCGGTAA	397
114	D	CTCGGAAGACGC	201
115	D	CTCTGATCTCTA	760
116	D	CTGATCTCTGCG	452
117	D	CTTAGGCCAAGC	876
118	D	CTTGTACATCCA	316
119	D	GAAGGTTCGAAG	731
120	D	GACAGAAGAGTC	451
121	D	GACATAGGAGCG	744
122	D	GACCGTTACCTT	391
123	D	GACTACCTTGGA	548
124	D	GACTCCCCTTAT	441
125	D	GAGCAAAATCAA	931
126	D	GAGCCATGATAT	943
127	D	GAGCGCGCTGTA	893
128	D	GATAAACTAACC	580
129	D	GATAACGATGAA	892
130	D	GATCACAAGGGC	571
131	D	GATCGTACGACT	521
132	D	GCAAAACCTCTC	479
133	D	GCACCCCATCAC	170
134	D	GCATAACCTTCG	983
135	D	GCATCGATTAGA	847
136	D	GCATGCTTGCCT	481
137	D	GCCACGTCCCGA	506
138	D	GCCAGCATCAAG	786
139	D	GCCCAAAAGCAC	400
140	D	GCCCGATTAGAC	320
141	D	GCCCGTGTAGGT	659
142	D	GCCCGTTTCAAG	874
143	D	GCCGCTTGTTAG	365
144	D	GCCTATATCCGG	802
145	D	GCGCCAGTGCTT	583
146	D	GCGCCGATCGGG	822
147	D	GCGGAGTTTAAG	906
148	D	GCGGTCGTCTGG	720
149	D	GCGTTGGCCGAT	644
150	D	GCTACCAGCAAG	852
151	D	GCTCTAACTACC	575
152	D	GCTGGCCTTGCA	636
153	D	GCTTCTTCCGGA	694
154	D	GGAATATTCCAT	609
155	D	GGACGTAGGCAT	409
156	D	GGAGAGTTACAA	1004
157	D	GGAGTTCATCTT	659
158	D	GGATCGCCGCTG	607
159	D	GGCATGGGGCAG	845
160	D	GGCCGGTATCTG	847
161	D	GGCCTAAATCGA	557
162	D	GGCGCAGAGAAG	368
163	D	GGCTCAAAGTCA	505
164	D	GGGGTCAACCGC	377
165	D	GGGTGAGCGCAT	527
166	D	GGTACACCCTGG	873
167	D	GGTACTCCCATT	148
168	D	GGTCGCGCGCGG	687
169	D	GGTCTCCGTAAC	633
170	D	GGTTTGCCCTGG	875
171	D	GTACGGTCACTT	256
172	D	GTATAGACTTCT	648
173	D	GTATGAGTGTGC	474
174	D	GTCCGCCATTCC	677
175	D	GTCGCGGAAGTC	342
176	D	GTCTCGGGTTAA	580
177	D	GTGACCTGCACT	750
178	D	GTGCCCAGTATC	356
179	D	GTGCCTGATACC	379
180	D	GTGCGTTGTGCT	805
181	D	GTGGAGAATATA	660
182	D	GTGGATGGTTAT	971
183	D	GTGTTTTTTTGT	685
184	D	GTTAGTAGATCC	759
185	D	GTTGGGGCAAAT	883
186	D	TAAAATCATCGG	405
187	D	TAAATGAGCGGA	557
188	D	TAACAACCTTGA	843
189	D	TAAGAAAATCTC	911
190	D	TACAGGCAGTCA	686
191	D	TAGCGCTGGCTT	613
192	D	TAGCTGGGACTT	458
193	D	TAGGATCTGGCA	648
194	D	TAGGCGCTACGC	496
195	D	TATACGCTCGAT	528
196	D	TATAGAGGTCTC	851
197	D	TATAGGGGCCTT	671
198	D	TATTGAAAGAGC	638
199	D	TCAACGGTCGGC	758
200	D	TCAAGGTAATGT	760
201	D	TCACTCTTCCGA	725
202	D	TCATCTCGACTA	434
203	D	TCCCGGTTTTGA	672
204	D	TCCGACCGAACT	476
205	D	TCCGACTTAGAC	458
206	D	TCCTGCCAGTTT	340
207	D	TCGAACACATTT	541
208	D	TCGCAGTATTAG	744
209	D	TCGGACAGGGAA	393
210	D	TCGGACGGTTAT	776
211	D	TCTACAAACCGC	468
212	D	TCTACCCACCTA	553
213	D	TGAAGACTGATC	523
214	D	TGACATTATGTT	716
215	D	TGAGTAGTACAC	441
216	D	TGAGTCGCTCAC	556
217	D	TGATTAGCTGGA	627
218	D	TGCCTCCCATCA	103
219	D	TGGAACGACTAT	556
220	D	TGGTGACTCGGT	440
221	D	TGTACCTGTTGT	553
222	D	TGTCCGGATCTG	619
223	D	TGTGATCCCGAT	571
224	D	TTAAGAGACAAC	773
225	D	TTACCGTCGAGA	533
226	D	TTACTACTCTCC	783
227	D	TTATGCCTCGCA	727
228	D	TTCCTTAAAATG	983
229	D	TTCGATGGCGCA	306
230	D	TTGCGCCTTTCT	853
231	D	TTTAAGCGTCGG	616
232	D	TTTGCACGCTGG	709
233	D	TTTTTGACGCGA	568
234	G	AAACGCCGCCGG	297
235	G	AACATTTTTATC	580
236	G	AACCTATCAGGC	761
237	G	AACGAATTCCGC	191
238	G	AACGATAATCTG	466
239	G	AACGCTACAGTC	249
240	G	AACTGTTGCAAA	537
241	G	AAGACGACTTTC	445
242	G	AAGTAAAACCCA	465
243	G	AAGTGACTGCAC	666
244	G	AATGAGGATTTA	580
245	G	AATGCTCCAGAC	360
246	G	ACAACCAAATTA	318
247	G	ACAGTTATAATT	566
248	G	ACATGCTTACAT	214
249	G	ACATGTCGGAGC	438
250	G	ACCAAAGCTAGC	492
251	G	ACCAACACACCC	307
252	G	ACCAGACCAACC	636
253	G	ACCTAAGTCAAT	403
254	G	ACCTACTTTTGG	324
255	G	ACGAAACAATCG	294
256	G	ACGGACAGAGAG	329
257	G	ACGGGATAAGTG	486
258	G	ACGTAGCGGAGG	431
259	G	ACTAACTCCCAA	416
260	G	ACTAAGGGGATC	430
261	G	ACTCGTATCCGC	369
262	G	ACTGAAAGCCAG	528
263	G	ACTGCCGACTTT	485
264	G	ACTTTCCATGAT	225
265	G	AGAAGCATAATC	347
266	G	AGCAGGCAATTT	353
267	G	AGCGAAGGGATA	140
268	G	AGCTAACCGGTT	269
269	G	AGCTACCTTCGT	423
270	G	AGGCGCCAGAGG	160
271	G	AGGGCGTTCCGC	449
272	G	AGGTAACCTCAT	306
273	G	AGGTTCTATCCT	430
274	G	AGTATCGTTAGC	295
275	G	AGTGCGCGTCAC	391
276	G	AGTTAGAGGAGG	384
277	G	AGTTGAAGCAAG	836
278	G	AGTTTTGGTCCG	325
279	G	ATACCGCCCGGA	616
280	G	ATACTGCCTTGC	298
281	G	ATCACATATCAG	369
282	G	ATCACTGAGCGG	392
283	G	ATCCTAGTAGCA	251
284	G	ATCGCATCAGTC	624
285	G	ATCGGTCGAGGC	109
286	G	ATCTACAAGATG	234
287	G	ATCTAGAAGTGT	318
288	G	ATCTATCCCACT	304
289	G	ATCTATGTCGAT	418
290	G	ATCTCGAACTTA	194
291	G	ATGCACATCGCC	536
292	G	ATGCCAAGTTTT	370
293	G	ATGCGGCTGGGA	166
294	G	ATGGACTAGTAG	432
295	G	ATGGCGTAACTG	654
296	G	ATGTCCGTGTCA	790
297	G	ATGTGCCGCTAT	178
298	G	ATTAGCAAGTCC	440
299	G	ATTCGTATCGAC	376
300	G	ATTCTCGCATGG	626
301	G	ATTGCACGCCAG	494
302	G	ATTTAGATTGTG	672
303	G	CAACATGTGTAT	185
304	G	CAACTATGACGA	314
305	G	CAAGCTGATAAG	381
306	G	CACCATCCCGAT	255
307	G	CACCGTAGGAAC	328
308	G	CACGCAGAAAAC	225
309	G	CACGCCCACAAA	417
310	G	CAGCAGTCCGGG	436
311	G	CAGCTATTCAAT	636
312	G	CAGCTTCGGGAT	437
313	G	CAGTACTGCTAC	449
314	G	CAGTTCCCCGCG	814
315	G	CATCGGTCGCGG	283
316	G	CATTACCGAACT	365
317	G	CCAATCCATTAG	470
318	G	CCACTTCCAACT	403
319	G	CCAGACGTTTAA	525
320	G	CCATAAACCACA	870
321	G	CCATAATCGACT	266
322	G	CCCATACGGTTC	433
323	G	CCCATCGCTACC	94
324	G	CCCATCGTGAAA	568
325	G	CCGCCAGCAGTA	398
326	G	CCTACGCCCTAA	507
327	G	CCTCAAGGTAAC	708
328	G	CCTCGTATGTCA	477
329	G	CCTGACGACATC	398
330	G	CCTGGCAGTCGA	680
331	G	CCTTGTTCGTAG	572
332	G	CGAGAGAATTCC	521
333	G	CGAGGCTGGAAC	318
334	G	CGATGGCGGCGA	136
335	G	CGCCTCTTCTGC	486
336	G	CGCTAAATCCTA	243
337	G	CGCTCAAGACAC	404
338	G	CGCTTCACGCGA	660
339	G	CGGCCACTGCCG	454
340	G	CGGCTGCGGGGC	332
341	G	CGGCTTCATCTT	202
342	G	CGGTCGTGACGT	687
343	G	CGGTTCGCCGAT	701
344	G	CGTACGACAGTG	454
345	G	CGTATGCTTCCT	640
346	G	CGTCCTGCCGTG	500
347	G	CGTGCTCAAAAT	465
348	G	CGTTGGATTCCA	349
349	G	CGTTTTGGAAAT	654
350	G	CTAACCTATGGT	616
351	G	CTACATTTAACG	454
352	G	CTAGCCGCACGG	375
353	G	CTATAGATGGAT	517
354	G	CTCAGATCGGCC	590
355	G	CTCAGCCTTTGA	658
356	G	CTCTACCTCCGA	302
357	G	CTCTCCAGAGGA	152
358	G	CTGGAGGCAACA	209
359	G	CTTCTATGTGGG	407
360	G	CTTTTGCTACAA	336
361	G	GAAATCCATACG	383
362	G	GAATGATCTCGG	331
363	G	GACAAATCGACA	480
364	G	GACAATTTCACG	693
365	G	GACACGTTACGA	661
366	G	GACCAACATGTC	575
367	G	GACCAAGGCCGT	394
368	G	GACCGAGTCCAC	435
369	G	GACGAGATGTCT	533
370	G	GACGCCCCTAGT	386
371	G	GAGACTAAAAAT	493
372	G	GAGGAGTAGTGG	294
373	G	GATACGGCAACG	281
374	G	GATATGTAAAAC	379
375	G	GATTATCGCCTC	370
376	G	GATTATTCTCAC	298
377	G	GATTGATCTATC	298
378	G	GATTGCAGCATC	706
379	G	GATTGGTCCAAG	651
380	G	GATTTAAGGATG	479
381	G	GATTTTGACGAA	252
382	G	GCAAACGCCCTG	743
383	G	GCAACTGAAGGC	610
384	G	GCAGAGGGCGAA	460
385	G	GCAGGCGTTAAA	314
386	G	GCATGATTTTTA	238
387	G	GCATTAGCCTTG	435
388	G	GCCAGCCCGAGG	707
389	G	GCCCCTGCGGCA	396
390	G	GCCCGAACTATA	643
391	G	GCCGCCGCGATC	434
392	G	GCCGGGGGAAGG	442
393	G	GCCGTGGTGCCA	451
394	G	GCGCGGCCGCAG	258
395	G	GCGGAATTCCCG	246
396	G	GCGGCGGTGACC	405
397	G	GCGGTTCTCGTT	486
398	G	GCGTTCCTAACC	313
399	G	GCTGGCAGGCTA	405
400	G	GCTGTACCAGAG	269
401	G	GGACCCTCCTCC	541
402	G	GGAGTTGGGCGA	218
403	G	GGATGAACGCAA	382
404	G	GGCAAATGGCCC	787
405	G	GGCAATTTGAAC	641
406	G	GGCCAGTGTAGC	651
407	G	GGCCCGAAGATA	761
408	G	GGCGTTGGCATT	571
409	G	GGGCGATGGAAT	911
410	G	GGGGTGAACTCG	275
411	G	GGGTAGACAGCA	336
412	G	GGTGTTGGTTCG	340
413	G	GGTTAAGAAAGC	264
414	G	GTAAGCCTGGGT	427
415	G	GTACCGTCTCGG	466
416	G	GTACTGGCCCCT	387
417	G	GTAGCGTGGTCG	672
418	G	GTAGTTCAGAAA	362
419	G	GTATATGCCCGT	704
420	G	GTATGGGGCTCT	311
421	G	GTATGTGAATGA	749
422	G	GTATGTTTGCTA	165
423	G	GTCAATTCCCGG	418
424	G	GTCCATAACGGG	279
425	G	GTCCGCTCCTCC	689
426	G	GTCGTCAATCAG	733
427	G	GTCTACTAAGGT	103
428	G	GTCTTAACGGTA	383
429	G	GTGCTCATTGAC	610
430	G	GTGGAAACCTGC	614
431	G	GTGGAACTTTTG	425
432	G	GTGGCAGAATGT	427
433	G	GTGTAGCCCTAG	433
434	G	GTGTAGTCCCGC	503
435	G	GTTAGCCGACAT	760
436	G	GTTAGTCAGTAT	312
437	G	GTTGTAGCGGTC	321
438	G	GTTTCCAGTGGT	413
439	G	TACGCCACCCTA	357
440	G	TACTCACACTGA	350
441	G	TACTGCCAGATG	411
442	G	TAGGCTGGAAGA	535
443	G	TAGGTCAGTGTA	278
444	G	TAGTCATTCATG	723
445	G	TAGTTTCCCAAA	609
446	G	TCACAAGCTAGG	531
447	G	TCACGCTGCCCC	702
448	G	TCACGGGGGTCT	530
449	G	TCACGGTAGTAT	424
450	G	TCAGCGCGGCAG	420
451	G	TCAGTTAGATCT	599
452	G	TCCACCTGGATA	338
453	G	TCCGGATTTAAA	342
454	G	TCCGGGCCACTG	670
455	G	TCCTAGCGTATA	422
456	G	TCGAAAGGACCT	682
457	G	TCGTGAATTCCG	346
458	G	TCTAATGGTTCA	505
459	G	TCTATACAGCCG	314
460	G	TCTTCACGCCTC	401
461	G	TCTTGGAGACTT	273
462	G	TGAAGCCCTAGT	340
463	G	TGACTCCCTAGC	667
464	G	TGAGAGTGGGGG	366
465	G	TGATCTGACAAT	664
466	G	TGCAATTCGCGG	267
467	G	TGCATCCCTGGT	473
468	G	TGCCGAGGGATG	272
469	G	TGCGCGGCGGTA	420
470	G	TGCGCGTTGAAC	484
471	G	TGCGTTACGATG	429
472	G	TGCTCTCCCTAG	487
473	G	TGGACGACAGTT	379
474	G	TGGCCCGTTGAT	432
475	G	TGGCGAAGCTTA	564
476	G	TGGGCGTAACAA	313
477	G	TGGGTACCGACG	478
478	G	TGTACACATTGA	457
479	G	TGTCACTAAATG	375
480	G	TGTGAAGAGAGC	231
481	G	TTAATCTAAACC	481
482	G	TTACAGCCCCCG	248
483	G	TTAGCATTGTAC	252
484	G	TTCCTGTCAATA	647
485	G	TTCTTATGCACT	644
486	G	TTGTCGCGTCTG	594
487	G	TTTCCAAACGAC	767
488	G	TTTGATAAGACT	514
489	G	TTTGGTTCTCCT	480
490	G	TTTGTCGACTCT	379
491	G	TTTTCACGTACT	441
492	M	AACTACGCTTGT	787
493	M	ACACTCATACCT	314
494	M	ACCCCAGCGTGA	675
495	M	ACCCGTTCGCAA	449
496	M	ACCGAGGCTAAG	601
497	M	ACGAGTAGACCA	392
498	M	ACGGATGGATGG	711
499	M	ACTGCATTCAAT	303
500	M	AGCGTCGAGGGG	411
501	M	AGTCCAATCCTC	364
502	M	ATCCCCTTTCTT	347
503	M	ATCCTACACCAA	625
504	M	ATGGTGTCTAAT	580
505	M	CACCCAGACACG	467
506	M	CACGCAGTTAAT	481
507	M	CACTTCTATAAG	594
508	M	CAGGTGGAGAAG	493
509	M	CATATGCCAACC	618
510	M	CATGGTACATTT	554
511	M	CCAATCCCGTCT	750
512	M	CCAGCGGTAGAG	632
513	M	CCCAAGCAAGGT	477
514	M	CCCAATCCTGCT	634
515	M	CCCCGCATGTTT	919
516	M	CCGAAATTCTTA	904
517	M	CCGTCATCTAGG	516
518	M	CCGTCCCGCTCG	682
519	M	CCTAATCACTTC	492
520	M	CCTCATTACGCT	699
521	M	CGCCGGTCGAAT	691
522	M	CGCTAATCGACG	569
523	M	CGGCATTATGAA	439
524	M	CGGCGCCAATTC	656
525	M	CGGCGGTACTGA	620
526	M	CGGTCTAGTCAT	601
527	M	CGTGCACCACAA	340
528	M	CTACGCTGCCAC	307
529	M	CTAGCCCGCGAT	406
530	M	CTCAACCCAGGT	493
531	M	CTCACAATCCGA	666
532	M	CTCAGTCCCACT	405
533	M	CTGAAATGACAA	707
534	M	CTTCGTAATAAG	634
535	M	GAAATCGCTCAC	553
536	M	GACAAGACGGGC	501
537	M	GACACATCTAGA	588
538	M	GACACCGTATGG	639
539	M	GACAGTAAAGGA	492
540	M	GACCGGTTTAAC	425
541	M	GAGACGGTACAG	592
542	M	GAGTACTGCGGA	722
543	M	GATGAGCGGACC	552
544	M	GCACTCTATCCC	864
545	M	GCATACGGCTCC	479
546	M	GCCCTCATAGAT	459
547	M	GCCCTGAGAATC	555
548	M	GCCGCCGCCGGA	528
549	M	GCCTAAACTAAT	548
550	M	GCCTGAGCTAGC	449
551	M	GCGACCTTCCCA	377
552	M	GCGTATAGCGAT	517
553	M	GCGTCGGAGGCG	371
554	M	GCTCTGCCCTCA	542
555	M	GGAAGGCCAAGT	356
556	M	GGGAATGGATGC	413
557	M	GGGCACGCAGCT	634
558	M	GGTCTGATTAAC	626
559	M	GTAACCACCTTC	368
560	M	GTAGAGAATCAG	596
561	M	GTAGCAAGCGGA	616
562	M	GTCACGCAATGT	726
563	M	GTCCGATCGAGC	694
564	M	GTCCTTCCCCAG	264
565	M	GTCTCCACGCGG	748
566	M	GTCTGTCTAGTG	745
567	M	GTGCCGGGTGGA	453
568	M	TACAGTCGCAAA	771
569	M	TAGACTGAGGCG	692
570	M	TAGCAACCTTCT	527
571	M	TCCCCCCAGTTC	560
572	M	TCCCCCCTCCCT	328
573	M	TGACGACTCAGC	786
574	M	TGCGACGCCGAT	320
575	M	TGGGTCCTTCAC	375
576	M	TTGCCGATGAAC	729
577	MG	AAAACGACCTTT	576
578	MG	AAACACTTTTCA	526
579	MG	AAAGGTAGCGGA	672
580	MG	AACACATCAGAG	243
581	MG	AACAGCGAAGAA	406
582	MG	AACCAAAATTTT	455
583	MG	AACCACGGCCAG	420
584	MG	AAGAAACTTGAG	610
585	MG	AAGAAGTACCTA	493
586	MG	AAGATCTAGACT	437
587	MG	AAGCTACAATCA	695
588	MG	AAGGTACAGGGC	419
589	MG	AATCAACCGACG	475
590	MG	AATCCCAGACAC	114
591	MG	AATCCGAGATGG	810
592	MG	AATGAATTGAAG	599
593	MG	AATGCCCTGTTC	639
594	MG	AATGGAACCACA	565
595	MG	AATGTCAGTACT	434
596	MG	ACATAGTAGCTT	396
597	MG	ACCAAGTCGCTC	582
598	MG	ACCGCCATAGGG	589
599	MG	ACCGTCAGTGTA	616
600	MG	ACCTGTGCATCA	539
601	MG	ACGAAATCTAGT	687
602	MG	ACGACCACTGGT	282
603	MG	ACGAGCTCACAT	541
604	MG	ACGCGCACGGGA	701
605	MG	ACGCGCCATTCT	918
606	MG	ACGGCTTCGTAT	593
607	MG	ACGGGATAGAAT	670
608	MG	ACTACATCATCA	665
609	MG	ACTGCCCCCATC	144
610	MG	AGACAGAATGCA	590
611	MG	AGACCGTTTTAC	870
612	MG	AGACGGAGCATA	512
613	MG	AGACTCGCTCGC	604
614	MG	AGAGCATAAAAA	925
615	MG	AGATATCAGATA	405
616	MG	AGCAAGACGATA	397
617	MG	AGCCCCCACTCG	833
618	MG	AGCCGTCGGGAA	734
619	MG	AGCGCTCCGCCT	592
620	MG	AGCTTTGTGGAA	494
621	MG	AGGAATGAACCA	364
622	MG	AGGATGCTCCCA	984
623	MG	AGGCCGGGAGGA	544
624	MG	AGGCTAATCATG	944
625	MG	AGGGACAACAAC	703
626	MG	AGGTGCCGACCC	485
627	MG	AGTGATGTACTG	508
628	MG	AGTTGCCGCAAG	920
629	MG	ATAACTTCAAAG	509
630	MG	ATACACGGGCGA	731
631	MG	ATAGGTGTGCTC	660
632	MG	ATCATACCCGTG	555
633	MG	ATCCGGTCATCC	887
634	MG	ATCTACAATCGG	726
635	MG	ATCTGGACTACC	601
636	MG	ATGCACAGCAAC	571
637	MG	ATGCCGACACCA	621
638	MG	ATGCCTAACCCC	436
639	MG	ATGCGCGGGTAA	600
640	MG	ATGCTAGTTAGA	642
641	MG	ATGGCCCTTGCC	539
642	MG	ATGTGCGCACAA	333
643	MG	ATTCGCCTCGGT	475
644	MG	ATTGGAGGAAAA	728
645	MG	ATTGGAGGAACA	884
646	MG	ATTGGTGCAATA	618
647	MG	CAAGGCGGTTCC	395
648	MG	CAAGTCCTCTTT	463
649	MG	CACATATCCCCA	91
650	MG	CACATCCCAAGT	495
651	MG	CACATTTTTTCC	539
652	MG	CACCCATCCCAT	154
653	MG	CAGATGTATCCC	252
654	MG	CAGCTCCATTAC	127
655	MG	CAGCTGCAATGT	695
656	MG	CAGGAACGGAAT	467
657	MG	CAGGCATCTGGC	491
658	MG	CATAACGAGGCG	537
659	MG	CATCGATTATAG	620
660	MG	CATCGGACTACG	719
661	MG	CATCTGCAGAGA	563
662	MG	CATGAATCACGT	586
663	MG	CATGCTTATGAT	388
664	MG	CATTCACTGGAC	506
665	MG	CCAATTCGCTCT	95
666	MG	CCACCGATATCC	962
667	MG	CCACGGAAGCGA	552
668	MG	CCAGAGGCTAGG	525
669	MG	CCAGAGGGGCAG	296
670	MG	CCATCCTCTGGT	683
671	MG	CCATCTCAAAAG	768
672	MG	CCATGCGCACCT	673
673	MG	CCATGTTCCTCA	370
674	MG	CCCACCACCACG	915
675	MG	CCCAGACTGTTC	952
676	MG	CCCATCACTGTT	607
677	MG	CCCATTCCCATT	174
678	MG	CCCCATTGCGCC	98
679	MG	CCCTAACGGCGT	797
680	MG	CCCTCCCAGACC	503
681	MG	CCGCGACAGAAC	481
682	MG	CCGTGGTTTATT	369
683	MG	CCTCTACACATT	482
684	MG	CCTGCCTAGAGA	464
685	MG	CCTGCCTATTCA	172
686	MG	CCTTCCTAGTTA	875
687	MG	CCTTCGTTCCAA	856
688	MG	CCTTGGGGCGCG	417
689	MG	CGACCCGGGCTC	941
690	MG	CGACGCGCTCGT	586
691	MG	CGAGAGCAATCC	246
692	MG	CGATCTACTCCG	345
693	MG	CGATGTCTTATT	822
694	MG	CGCAACGATAGC	633
695	MG	CGCACAAAATAG	717
696	MG	CGCCACATATGG	651
697	MG	CGCCCAACCAGC	739
698	MG	CGCCCTGTTCCC	240
699	MG	CGCTAACAAGTG	411
700	MG	CGCTCACGACAG	314
701	MG	CGCTTGCTTCGC	357
702	MG	CGGAACATCTTT	419
703	MG	CGGACTGGCCCA	801
704	MG	CGGAGCAGCCTA	340
705	MG	CGGATGCCTAGA	636
706	MG	CGGCGTAGTGTC	582
707	MG	CGGGCGCGCGTT	579
708	MG	CGGGCTCCCCGC	690
709	MG	CGGGGCCCTACA	843
710	MG	CGTACGGGTAAT	805
711	MG	CGTCGCCATCTG	966
712	MG	CGTCGTTACCCC	634
713	MG	CGTTTTCCCCAT	415
714	MG	CTAACGCGGCTG	563
715	MG	CTAACTCTAAAG	513
716	MG	CTACCGACATCA	379
717	MG	CTATACCAACAT	311
718	MG	CTATAGAGTGGC	492
719	MG	CTCGCATAAGAT	753
720	MG	CTCTCAACTGGC	361
721	MG	CTCTCTTCACGC	379
722	MG	CTGCGCGGCCTG	902
723	MG	CTGCGCTAAGGT	504
724	MG	CTGCTGGGCTTT	334
725	MG	CTGGGTTTAGCC	661
726	MG	CTGTGACGCAGC	963
727	MG	CTTAACCTCCAT	380
728	MG	CTTACGTCGCTG	387
729	MG	CTTCGCCGTCAG	866
730	MG	CTTCTAGGGATT	527
731	MG	CTTGCCCATTGC	94
732	MG	CTTTGCAAAGCC	553
733	MG	GAAGTGTTGTTT	844
734	MG	GAATTCTTCCAT	586
735	MG	GACACCGGTCCA	616
736	MG	GACTACATTTGG	304
737	MG	GACTCTCACAAG	939
738	MG	GAGATGAATGCA	923
739	MG	GAGCATACCGGT	489
740	MG	GAGCTGAACAAG	647
741	MG	GAGGACATGAAC	818
742	MG	GATAACAGTTCG	605
743	MG	GATCCACTGTTC	519
744	MG	GATCCATGTGTG	1027
745	MG	GATCGCAGAATC	717
746	MG	GATCGCTCTACT	892
747	MG	GATCTGAGACAG	601
748	MG	GATGAGTAACGG	709
749	MG	GATGTAAGTGAA	520
750	MG	GCACACGAACAC	837
751	MG	GCACATACTTAT	589
752	MG	GCACGGGACGTA	1018
753	MG	GCATAGTATCGT	299
754	MG	GCCAGTAATAGT	733
755	MG	GCCAGTGGGCAC	767
756	MG	GCCCACCACTCC	225
757	MG	GCCCGGCTACTA	383
758	MG	GCCTGCCCTCCT	861
759	MG	GCCTTGTACTAG	545
760	MG	GCGCAAGCCGAT	621
761	MG	GCGGGTAAAGTT	432
762	MG	GGAAGACGGTTC	631
763	MG	GGAGCACATCAT	474
764	MG	GGAGCCGTCCAG	260
765	MG	GGCACGACGAAC	424
766	MG	GGCATCCCAAAC	375
767	MG	GGCCACGCCTGT	606
768	MG	GGCCAGACATAT	793
769	MG	GGCCCGTTATGA	391
770	MG	GGCCTACCGTAT	599
771	MG	GGCGACGGACCC	239
772	MG	GGCGCGCTAGAC	877
773	MG	GGCGGCTCGACT	818
774	MG	GGGACGATATGA	526
775	MG	GGGCAGTCGGGG	576
776	MG	GGGCATTTATGA	595
777	MG	GGGGAAGCCCCC	298
778	MG	GGTATATTCCGC	460
779	MG	GGTCCAAACTCT	471
780	MG	GGTCTGGGCTTT	782
781	MG	GTAAATGCAGTC	516
782	MG	GTAACGAATAGT	789
783	MG	GTAACGTTCTTC	784
784	MG	GTAGAAAAGGTC	440
785	MG	GTAGACGACTGT	431
786	MG	GTAGATGCACAC	906
787	MG	GTAGCAGACTTC	917
788	MG	GTCACCCCCATG	631
789	MG	GTCAGTCCCCAT	97
790	MG	GTCATATCGAGA	607
791	MG	GTCATATTAAGA	466
792	MG	GTCATGTGCACG	732
793	MG	GTCCACATCAAA	612
794	MG	GTGACCCTCACT	986
795	MG	GTGCCACTTCAC	958
796	MG	GTGGACGGGTCA	472
797	MG	GTGGTGCTGCCC	487
798	MG	GTGGTGGTCTGG	422
799	MG	GTGTACACCGAA	533
800	MG	GTTACGAGACTC	391
801	MG	GTTCATGGCTAG	920
802	MG	GTTGAGCCCATG	208
803	MG	GTTTAAGGCCTG	643
804	MG	TAAGCAGGACAA	658
805	MG	TACAACCCTGGA	627
806	MG	TACCCCATTACA	115
807	MG	TACGTCCTCACG	1076
808	MG	TAGGAATATCAA	603
809	MG	TAGGACACATAG	531
810	MG	TAGTCAACTCCA	537
811	MG	TATCGAGCCCTG	940
812	MG	TATGTCCCCTCA	1022
813	MG	TATTCCCGTTCT	512
814	MG	TCAAAGCCGTGC	624
815	MG	TCACCACCCCCA	355
816	MG	TCAGACAGCGGA	678
817	MG	TCCAGCCCCCGG	516
818	MG	TCCCCTGCCTGG	542
819	MG	TCCGTGGCCCTC	362
820	MG	TCGCTCCCACTG	396
821	MG	TCGGAAGATGGA	762
822	MG	TCTACCGGTCAG	483
823	MG	TCTCTAATGTAT	722
824	MG	TCTGGCGGAATG	442
825	MG	TGAAAGCCATCA	483
826	MG	TGCCTAGAGCCG	422
827	MG	TGGACCCTCCTG	676
828	MG	TGGCCCCTCCGT	985
829	MG	TGGTCCCAGCTA	840
830	MG	TGTAAGGAGTGA	468
831	MG	TGTAGCGGCTTA	812
832	MG	TGTCCCATTCCG	139
833	MG	TGTCGATCATCG	837
834	MG	TGTGGTGTATCT	665
835	MG	TTCAAATAAACC	973
836	MG	TTCAATAAGTGA	756
837	MG	TTCCAGCGCCGC	527
838	MG	TTCCCATCCGTT	466
839	MG	TTCGAACAACGT	562
840	MG	TTGATGTCGGAA	493
841	MG	TTGCTATAATTG	728
842	MG	TTGGCCAGTAGG	460
843	MG	TTGTATCCAGCA	498
844	MG	TTGTTCCCCGGT	682
