# Supplementary material for: A yeast-optimized single-cell transcriptomics platform elucidates how mycophenolic acid and guanine alter global mRNA levels
Source: Commun Biol. 2021 Jun 30;4:822. doi: 10.1038/s42003-021-02320-w (PMC8245502; doi:10.1038/s42003-021-02320-w)
Supplement: Supplementary file 4 — Supplementary Data 2 [file 42003_2021_2320_MOESM4_ESM.xlsx]

## Sheet: S2
	SD	MEAN	CV	sample	orf	genename
1	0.183092	0.0296209	6.18117	D	LSR1	LSR1
2	0.255447	0.0485782	5.25846	D	RDN5-1	RDN5-1
3	0.342831	0.113744	3.01406	D	RUF20	RUF20
4	0.271816	0.0663507	4.09666	D	TLC1	TLC1
5	0.317819	0.0675355	4.70595	D	YAL001C	TFC3
6	0.0971562	0.007109	13.6666	D	YAL002W	VPS8
7	3.27363	3.59005	0.911864	D	YAL003W	EFB1
8	0.912856	0.475118	1.92132	D	YAL005C	SSA1
9	0.507709	0.208531	2.43469	D	YAL007C	ERP2
10	0.219539	0.0402844	5.44973	D	YAL008W	FUN14
11	0.246441	0.0462085	5.33323	D	YAL009W	SPO7
12	0.543204	0.172986	3.14016	D	YAL011W	SWC3
13	1.51432	1.07583	1.40759	D	YAL012W	CYS3
14	0.60811	0.253555	2.39834	D	YAL013W	DEP1
15	0.359294	0.104265	3.44596	D	YAL014C	SYN8
16	0.219539	0.0402844	5.44973	D	YAL016W	TPD3
17	0.123495	0.0130332	9.47545	D	YAL017W	PSK1
18	0.283328	0.0627962	4.51187	D	YAL019W	FUN30
19	0.267994	0.063981	4.18865	D	YAL020C	ATS1
20	0.314458	0.0817536	3.84641	D	YAL022C	FUN26
21	0.148769	0.0201422	7.38597	D	YAL023C	PMT2
22	0.513325	0.194313	2.64175	D	YAL025C	MAK16
23	0.118932	0.00947867	12.5474	D	YAL026C	DRS2
24	0.398961	0.127962	3.11781	D	YAL029C	MYO4
25	0.380325	0.124408	3.05708	D	YAL030W	SNC1
26	0.152856	0.0189573	8.06316	D	YAL031C	GIP4
27	0.25399	0.0556872	4.56101	D	YAL033W	POP5
28	2.87947	2.5936	1.11022	D	YAL035W	FUN12
29	0.65854	0.348341	1.8905	D	YAL036C	RBG1
30	0.865162	0.503555	1.71811	D	YAL037C-A	YAL037C-A
31	0.223975	0.0450237	4.97461	D	YAL037C-B	YAL037C-B
32	0.559247	0.239336	2.33665	D	YAL039C	CYC3
33	0.507514	0.238152	2.13105	D	YAL042W	ERV46
34	0.69239	0.367299	1.88509	D	YAL044C	GCV3
35	0.224439	0.042654	5.26186	D	YAL044W-A	BOL1
36	0.351757	0.112559	3.12508	D	YAL046C	BOL3
37	0.252884	0.049763	5.08176	D	YAL053W	FLC2
38	0.331857	0.0781991	4.24375	D	YAL055W	PEX22
39	0.674444	0.2891	2.33291	D	YAL060W	BDH1
40	0.517898	0.164692	3.14465	D	YAL061W	BDH2
41	0.240182	0.0402844	5.96216	D	YAL063C	FLO9
42	0.240568	0.0379147	6.34497	D	YAL067C	SEO1
43	0.409249	0.149289	2.74132	D	YAR002C-A	ERP1
44	0.195965	0.0272512	7.19107	D	YAR007C	RFA1
45	0.249794	0.0533175	4.68503	D	YAR014C	BUD14
46	0.397314	0.145735	2.72628	D	YAR015W	ADE1
47	0.319249	0.0604265	5.28325	D	YAR018C	KIN3
48	0.149072	0.0177725	8.38776	D	YAR028W	YAR028W
49	0.215637	0.0308057	6.99992	D	YAR042W	SWH1
50	0.611832	0.221564	2.76142	D	YAR071W	PHO11
51	0.694813	0.390995	1.77704	D	YBL001C	ECM15
52	0.794002	0.2891	2.74646	D	YBL002W	HTB2
53	1.79509	0.719194	2.49598	D	YBL003C	HTA2
54	0.15654	0.0201422	7.77176	D	YBL004W	UTP20
55	0.544608	0.103081	5.28332	D	YBL005W	PDR3
56	0.280436	0.0746445	3.75696	D	YBL005W-B	YBL005W-B
57	0.458151	0.203791	2.24814	D	YBL006C	LDB7
58	0.450758	0.152844	2.94915	D	YBL007C	SLA1
59	0.141168	0.0154028	9.16509	D	YBL008W	HIR1
60	0.484697	0.175355	2.76409	D	YBL011W	SCT1
61	1.04676	0.0627962	16.6691	D	YBL015W	ACH1
62	0.30693	0.0651659	4.70999	D	YBL017C	PEP1
63	0.600499	0.17891	3.35643	D	YBL018C	POP8
64	0.176876	0.0272512	6.49056	D	YBL019W	APN2
65	0.279244	0.07109	3.92803	D	YBL020W	RFT1
66	0.292237	0.0770142	3.79458	D	YBL021C	HAP3
67	0.533775	0.214455	2.48898	D	YBL022C	PIM1
68	0.654438	0.324645	2.01586	D	YBL024W	NCL1
69	0.113731	0.0106635	10.6655	D	YBL025W	RRN10
70	0.351919	0.106635	3.30022	D	YBL026W	LSM2
71	2.86194	3.35308	0.853527	D	YBL027W	RPL19B
72	0.613255	0.287915	2.12999	D	YBL028C	YBL028C
73	0.549397	0.280806	1.9565	D	YBL030C	PET9
74	0.226841	0.0438389	5.17442	D	YBL032W	HEK2
75	0.442068	0.195498	2.26125	D	YBL033C	RIB1
76	0.0973007	0.00473934	20.5305	D	YBL034C	STU1
77	0.281057	0.0722749	3.88873	D	YBL036C	YBL036C
78	0.362356	0.125592	2.88517	D	YBL038W	MRPL16
79	0.462224	0.164692	2.8066	D	YBL039C	URA7
80	0.203139	0.0379147	5.35779	D	YBL039W-B	MIN6
81	0.536769	0.281991	1.9035	D	YBL040C	ERD2
82	0.828754	0.5	1.65751	D	YBL041W	PRE7
83	0.256054	0.056872	4.50228	D	YBL042C	FUI1
84	0.290512	0.0758294	3.83113	D	YBL045C	COR1
85	0.257551	0.0604265	4.26221	D	YBL047C	EDE1
86	0.407678	0.164692	2.4754	D	YBL050W	SEC17
87	0.333224	0.0936019	3.56002	D	YBL051C	PIN4
88	0.363546	0.0651659	5.57878	D	YBL052C	SAS3
89	0.128082	0.014218	9.00842	D	YBL055C	YBL055C
90	0.445615	0.174171	2.5585	D	YBL056W	PTC3
91	0.589873	0.272512	2.16458	D	YBL057C	PTH2
92	0.47768	0.202607	2.35767	D	YBL058W	SHP1
93	0.341681	0.0947867	3.60474	D	YBL059C-A	CMC2
94	0.128082	0.014218	9.00842	D	YBL059W	IAI11
95	0.45097	0.167062	2.69942	D	YBL061C	SKT5
96	0.470697	0.169431	2.7781	D	YBL064C	PRX1
97	0.323858	0.0947867	3.4167	D	YBL067C	UBP13
98	0.323899	0.100711	3.21613	D	YBL068W	PRS4
99	0.335974	0.0900474	3.73108	D	YBL071C	YBL071C
100	0.299627	0.0793839	3.7744	D	YBL071W-A	KTI11
101	1.88871	2.12322	0.889551	D	YBL072C	RPS8A
102	0.0842315	0.00473934	17.7729	D	YBL074C	AAR2
103	0.333286	0.0995261	3.34873	D	YBL076C	ILS1
104	0.242824	0.0521327	4.6578	D	YBL078C	ATG8
105	0.206661	0.0343602	6.01455	D	YBL081W	YBL081W
106	0.132754	0.0130332	10.1858	D	YBL082C	ALG3
107	0.451618	0.124408	3.63015	D	YBL085W	BOI1
108	1.72516	1.61967	1.06513	D	YBL087C	RPL23A
109	0.18346	0.0272512	6.73217	D	YBL088C	TEL1
110	0.251904	0.0545024	4.62188	D	YBL090W	MRP21
111	0.612337	0.328199	1.86575	D	YBL091C	MAP2
112	0.330888	0.0746445	4.43285	D	YBL091C-A	SCS22
113	3.60805	4.68483	0.770154	D	YBL092W	RPL32
114	0.458433	0.184834	2.48024	D	YBL093C	ROX3
115	0.212694	0.0319905	6.64866	D	YBL097W	BRN1
116	0.65911	0.359005	1.83594	D	YBL099W	ATP1
117	0.377865	0.14455	2.61408	D	YBL100C	YBL100C
118	0.4375	0.156398	2.79735	D	YBL102W	SFT2
119	0.264996	0.0462085	5.73478	D	YBL104C	SEA4
120	0.282235	0.0675355	4.17906	D	YBL105C	PKC1
121	0.433983	0.169431	2.56141	D	YBL107C	MIX23
122	0.15654	0.0201422	7.77176	D	YBR001C	NTH2
123	0.149072	0.0177725	8.38776	D	YBR002C	RER2
124	0.355977	0.104265	3.41414	D	YBR005W	RCR1
125	0.264638	0.0592417	4.46708	D	YBR006W	UGA2
126	0.250289	0.0509479	4.91264	D	YBR007C	DSF2
127	1.34906	0.725118	1.86047	D	YBR008C	FLR1
128	1.10386	0.417062	2.64675	D	YBR009C	HHF1
129	1.80033	0.887441	2.02867	D	YBR010W	HHT1
130	1.43299	1.36256	1.05169	D	YBR011C	IPP1
131	0.542374	0.17891	3.03155	D	YBR012C	YBR012C
132	0.41127	0.151659	2.71181	D	YBR014C	GRX7
133	0.132499	0.0154028	8.60226	D	YBR015C	MNN2
134	1.04708	0.75	1.39611	D	YBR016W	YBR016W
135	0.37144	0.112559	3.29995	D	YBR017C	KAP104
136	0.189074	0.0319905	5.9103	D	YBR022W	POA1
137	0.315397	0.0853081	3.69716	D	YBR024W	SCO2
138	0.813897	0.526066	1.54714	D	YBR025C	OLA1
139	0.0842315	0.00473934	17.7729	D	YBR027C	YBR027C
140	0.0971562	0.007109	13.6666	D	YBR028C	YPK3
141	0.159797	0.0236967	6.74343	D	YBR029C	CDS1
142	0.272931	0.0616114	4.42988	D	YBR030W	RKM3
143	1.87444	1.95024	0.961136	D	YBR031W	RPL4A
144	0.267994	0.063981	4.18865	D	YBR034C	HMT1
145	0.477186	0.197867	2.41164	D	YBR035C	PDX3
146	0.395792	0.137441	2.87973	D	YBR036C	CSG2
147	0.346524	0.0959716	3.61069	D	YBR039W	ATP3
148	0.95579	0.168246	5.68089	D	YBR040W	FIG1
149	0.400452	0.123223	3.24982	D	YBR046C	ZTA1
150	0.451843	0.168246	2.6856	D	YBR047W	FMP23
151	1.77593	1.70142	1.04379	D	YBR048W	RPS11B
152	0.311277	0.0793839	3.92117	D	YBR049C	REB1
153	0.167056	0.0236967	7.04974	D	YBR050C	REG2
154	0.160692	0.0165877	9.68741	D	YBR051W	YBR051W
155	1.03271	0.637441	1.62009	D	YBR052C	RFS1
156	0.357333	0.0995261	3.59034	D	YBR055C	PRP6
157	0.295168	0.0734597	4.01809	D	YBR056W	YBR056W
158	0.37091	0.0912322	4.06556	D	YBR057C	MUM2
159	0.271816	0.0663507	4.09666	D	YBR058C	UBP14
160	0.561603	0.290284	1.93466	D	YBR058C-A	TSC3
161	0.368233	0.112559	3.27146	D	YBR060C	ORC2
162	0.136764	0.0165877	8.24491	D	YBR061C	TRM7
163	0.281057	0.0722749	3.88873	D	YBR062C	YBR062C
164	0.270084	0.0545024	4.95545	D	YBR065C	ECM2
165	0.5215	0.18128	2.87677	D	YBR066C	NRG2
166	1.35118	0.675355	2.00069	D	YBR067C	TIP1
167	0.912752	0.471564	1.93559	D	YBR068C	BAP2
168	0.316643	0.0805687	3.93009	D	YBR069C	TAT1
169	0.192379	0.0308057	6.24491	D	YBR070C	ALG14
170	0.180014	0.028436	6.3305	D	YBR071W	YBR071W
171	0.123495	0.0130332	9.47545	D	YBR073W	RDH54
172	0.488929	0.193128	2.53163	D	YBR078W	ECM33
173	0.773337	0.409953	1.88641	D	YBR079C	RPG1
174	0.26578	0.0414692	6.40909	D	YBR080C	SEC18
175	0.253339	0.0473934	5.34545	D	YBR081C	SPT7
176	0.952861	0.674171	1.41338	D	YBR082C	UBC4
177	0.688845	0.279621	2.4635	D	YBR083W	TEC1
178	2.10952	2.22986	0.946033	D	YBR084C-A	RPL19A
179	0.312449	0.0746445	4.18583	D	YBR084W	MIS1
180	1.39363	1.05687	1.31863	D	YBR085C-A	YBR085C-A
181	0.259118	0.0533175	4.8599	D	YBR086C	IST2
182	0.184102	0.0225118	8.17801	D	YBR088C	POL30
183	0.461822	0.186019	2.48266	D	YBR089C-A	NHP6B
184	0.330414	0.0971564	3.40085	D	YBR091C	TIM12
185	0.189074	0.0319905	5.9103	D	YBR092C	PHO3
186	0.627662	0.164692	3.81113	D	YBR093C	PHO5
187	0.351943	0.0947867	3.713	D	YBR095C	RXT2
188	0.31783	0.0900474	3.52959	D	YBR096W	YBR096W
189	0.769591	0.433649	1.77469	D	YBR101C	FES1
190	0.243321	0.049763	4.8896	D	YBR102C	EXO84
191	0.319761	0.0829384	3.8554	D	YBR103W	SIF2
192	0.445339	0.149289	2.98306	D	YBR104W	YMC2
193	0.37837	0.125592	3.01268	D	YBR105C	VID24
194	1.03137	0.792654	1.30116	D	YBR106W	SND3
195	0.291652	0.0521327	5.59441	D	YBR108W	AIM3
196	0.927775	0.680095	1.36418	D	YBR109C	CMD1
197	0.625119	0.312796	1.99849	D	YBR111C	YSA1
198	0.275359	0.0604265	4.55691	D	YBR111W-A	SUS1
199	0.363911	0.0995261	3.65644	D	YBR114W	RAD16
200	0.42075	0.101896	4.12922	D	YBR115C	LYS2
201	2.76949	3.53673	0.783064	D	YBR118W	TEF2
202	0.268117	0.0533175	5.02869	D	YBR119W	MUD1
203	0.253339	0.0473934	5.34545	D	YBR120C	CBP6
204	1.09369	0.85545	1.2785	D	YBR121C	GRS1
205	0.588771	0.274882	2.14191	D	YBR122C	MRPL36
206	0.26713	0.0580569	4.60118	D	YBR123C	TFC1
207	0.390276	0.131517	2.9675	D	YBR126C	TPS1
208	0.497276	0.2109	2.35787	D	YBR126W-A	MEO1
209	0.520464	0.202607	2.56884	D	YBR126W-B	YBR126W-B
210	0.591252	0.32346	1.8279	D	YBR127C	VMA2
211	0.271016	0.0604265	4.48506	D	YBR129C	OPY1
212	0.308629	0.0746445	4.13465	D	YBR130C	SHE3
213	0.307783	0.0853081	3.6079	D	YBR135W	CKS1
214	0.279837	0.0687204	4.07211	D	YBR137W	YBR137W
215	0.23155	0.0462085	5.01098	D	YBR139W	ATG42
216	0.167056	0.0236967	7.04974	D	YBR141C	BMT2
217	0.438673	0.140995	3.11126	D	YBR142W	MAK5
218	0.603748	0.347156	1.73912	D	YBR143C	SUP45
219	0.640448	0.273697	2.33999	D	YBR145W	ADH5
220	0.389569	0.124408	3.13139	D	YBR146W	MRPS9
221	0.160429	0.0189573	8.46263	D	YBR148W	YSW1
222	0.430146	0.154028	2.79264	D	YBR149W	ARA1
223	0.221549	0.0438389	5.05372	D	YBR150C	TBS1
224	0.326044	0.10545	3.09192	D	YBR151W	APD1
225	0.393327	0.0947867	4.1496	D	YBR152W	SPP381
226	0.754332	0.420616	1.7934	D	YBR154C	RPB5
227	0.408656	0.138626	2.94791	D	YBR155W	CNS1
228	0.232447	0.0414692	5.60529	D	YBR157C	ICS2
229	0.258403	0.0450237	5.73928	D	YBR158W	AMN1
230	0.256569	0.0545024	4.70749	D	YBR160W	CDC28
231	0.544825	0.254739	2.13875	D	YBR162C	TOS1
232	0.886961	0.60782	1.45925	D	YBR162W-A	YSY6
233	0.420989	0.159953	2.63196	D	YBR164C	ARL1
234	0.506334	0.222749	2.27312	D	YDR502C	SAM2
235	0.156827	0.0177725	8.82415	D	YDR503C	LPP1
236	0.102992	0.00829384	12.4179	D	YDR504C	SPG3
237	0.368578	0.0805687	4.5747	D	YDR507C	GIN4
238	1.54227	0.932464	1.65397	D	YDR508C	GNP1
239	0.540453	0.245261	2.20358	D	YDR510C-A	YDR510C-A
240	0.733795	0.439573	1.66934	D	YDR510W	SMT3
241	0.425712	0.165877	2.56643	D	YDR511W	SDH7
242	0.493324	0.200237	2.4637	D	YDR512C	EMI1
243	0.372408	0.119668	3.112	D	YDR513W	GRX2
244	0.232858	0.0390995	5.95551	D	YDR514C	YDR514C
245	0.312874	0.0805687	3.88332	D	YDR516C	EMI2
246	0.640809	0.315166	2.03324	D	YDR517W	GRH1
247	0.37753	0.118483	3.18635	D	YDR519W	FPR2
248	0.113731	0.0106635	10.6655	D	YDR520C	URC2
249	0.152856	0.0189573	8.06316	D	YDR524C	AGE1
250	3.00078	3.99171	0.751754	D	YDR524C-B	YDR524C-B
251	2.76192	3.15166	0.876339	D	YDR524W-C	YDR524W-C
252	0.573854	0.263033	2.18168	D	YDR525W-A	SNA2
253	0.310029	0.0841232	3.68541	D	YDR527W	RBA50
254	0.563543	0.244076	2.30888	D	YDR529C	QCR7
255	0.307783	0.0853081	3.6079	D	YDR530C	APA2
256	0.414258	0.155213	2.66896	D	YDR531W	CAB1
257	0.174592	0.0189573	9.20974	D	YDR532C	KRE28
258	0.41127	0.151659	2.71181	D	YDR533C	HSP31
259	0.0909315	0.00592417	15.3492	D	YDR540C	IRC4
260	0.103155	0.00592417	17.4126	D	YDR541C	YDR541C
261	0.467136	0.197867	2.36086	D	YEL001C	IRC22
262	0.499256	0.222749	2.24134	D	YEL002C	WBP1
263	0.682287	0.377962	1.80517	D	YEL003W	GIM4
264	0.242439	0.0414692	5.84623	D	YEL005C	VAB2
265	0.796585	0.509479	1.56353	D	YEL009C	GCN4
266	0.160131	0.021327	7.50836	D	YEL016C	NPP2
267	0.352778	0.119668	2.94797	D	YEL017C-A	PMP2
268	0.208897	0.0379147	5.50965	D	YEL017W	GTT3
269	0.398192	0.130332	3.05522	D	YEL020W-A	TIM9
270	0.0971562	0.007109	13.6666	D	YEL025C	YEL025C
271	0.761849	0.454976	1.67448	D	YEL026W	SNU13
272	1.13083	1.03436	1.09326	D	YEL027W	VMA3
273	0.192379	0.0308057	6.24491	D	YEL029C	BUD16
274	0.26855	0.0616114	4.35877	D	YEL031W	SPF1
275	0.173672	0.0260664	6.66269	D	YEL032W	MCM3
276	14.1174	2.37678	5.93971	D	YEL033W	MTC7
277	0.333286	0.0995261	3.34873	D	YEL037C	RAD23
278	0.273103	0.0699052	3.90677	D	YEL038W	UTR4
279	0.653052	0.306872	2.12809	D	YEL040W	UTR2
280	0.206253	0.0367299	5.6154	D	YEL043W	YEL043W
281	0.423625	0.152844	2.77162	D	YEL044W	IES6
282	0.0971562	0.007109	13.6666	D	YEL047C	FRD1
283	0.362247	0.116114	3.11976	D	YEL050C	RML2
284	0.673964	0.380332	1.77204	D	YEL051W	VMA8
285	0.658197	0.242891	2.70985	D	YEL052W	AFG1
286	1.51109	1.19194	1.26776	D	YEL054C	RPL12A
287	0.378725	0.119668	3.16479	D	YEL058W	PCM1
288	0.163943	0.0201422	8.13929	D	YEL059C-A	SOM1
289	0.418298	0.13981	2.99189	D	YEL060C	PRB1
290	0.271827	0.0450237	6.03742	D	YEL061C	CIN8
291	0.307783	0.0853081	3.6079	D	YEL063C	CAN1
292	0.617385	0.283175	2.18022	D	YEL065W	SIT1
293	0.297954	0.0781991	3.8102	D	YEL066W	HPA3
294	0.927422	0.645735	1.43623	D	YEL071W	DLD3
295	0.777191	0.417062	1.86349	D	YER002W	NOP16
296	0.1704	0.0248815	6.84846	D	YER003C	PMI40
297	0.444466	0.183649	2.42019	D	YER004W	FMP52
298	0.793537	0.401659	1.97565	D	YER006W	NUG1
299	0.523705	0.257109	2.0369	D	YER007C-A	TMA20
300	0.373162	0.117299	3.1813	D	YER008C	SEC3
301	0.756453	0.444313	1.70252	D	YER009W	NTF2
302	0.607152	0.298578	2.03348	D	YER010C	YER010C
303	0.591981	0.312796	1.89254	D	YER012W	PRE1
304	0.253771	0.0450237	5.63639	D	YER013W	PRP22
305	0.160131	0.021327	7.50836	D	YER014W	HEM14
306	0.183092	0.0296209	6.18117	D	YER015W	FAA2
307	0.362462	0.11019	3.28944	D	YER018C	SPC25
308	0.992885	0.811611	1.22335	D	YER019C-A	SBH2
309	0.260117	0.0592417	4.39077	D	YER019W	ISC1
310	0.470685	0.162322	2.89969	D	YER020W	GPA2
311	0.200419	0.0367299	5.45656	D	YER021W	RPN3
312	0.630955	0.364929	1.72898	D	YER023W	PRO3
313	0.432479	0.120853	3.57855	D	YER024W	YAT2
314	0.928065	0.613744	1.51214	D	YER025W	GCD11
315	0.603981	0.306872	1.96818	D	YER026C	CHO1
316	0.267994	0.063981	4.18865	D	YER027C	GAL83
317	0.209314	0.035545	5.88869	D	YER028C	MIG3
318	0.627318	0.327014	1.91832	D	YER029C	SMB1
319	1.10022	0.670616	1.64061	D	YER030W	CHZ1
320	0.51369	0.219194	2.34354	D	YER031C	YPT31
321	0.276705	0.063981	4.3248	D	YER034W	YER034W
322	0.59767	0.293839	2.03401	D	YER035W	EDC2
323	0.577515	0.299763	1.92657	D	YER036C	ARB1
324	0.17073	0.0225118	7.58399	D	YER037W	PHM8
325	0.123495	0.0130332	9.47545	D	YER041W	YEN1
326	0.870228	0.368483	2.36165	D	YER042W	MXR1
327	1.1476	0.859005	1.33597	D	YER043C	SAH1
328	0.391306	0.113744	3.44023	D	YER044C	ERG28
329	0.208452	0.0402844	5.17452	D	YER046W	SPO73
330	0.448208	0.196682	2.27884	D	YER048C	CAJ1
331	0.449772	0.183649	2.44908	D	YER048W-A	ISD11
332	0.307783	0.0853081	3.6079	D	YER049W	TPA1
333	0.444466	0.183649	2.42019	D	YER050C	RSM18
334	0.892106	0.489336	1.82309	D	YER055C	HIS1
335	0.496176	0.204976	2.42065	D	YER056C	FCY2
336	2.07294	2.1872	0.947756	D	YER056C-A	RPL34A
337	0.724944	0.402844	1.79957	D	YER057C	HMF1
338	0.451899	0.118483	3.81403	D	YER058W	PET117
339	0.180014	0.028436	6.3305	D	YER059W	PCL6
340	0.552184	0.212085	2.60359	D	YER062C	GPP2
341	0.550256	0.24763	2.22209	D	YER063W	THO1
342	0.291601	0.0793839	3.6733	D	YER064C	VHR2
343	0.11872	0.0118483	10.0199	D	YER066C-A	YER066C-A
344	0.310771	0.0651659	4.76893	D	YER068W	MOT2
345	0.209314	0.035545	5.88869	D	YER069W	ARG5,6
346	0.123723	0.0106635	11.6024	D	YER070W	RNR1
347	0.301609	0.0864929	3.4871	D	YER071C	TDA2
348	1.63283	1.29502	1.26085	D	YER072W	VTC1
349	0.906346	0.445498	2.03446	D	YER073W	ALD5
350	2.29471	2.49526	0.919627	D	YER074W	RPS24A
351	0.43397	0.162322	2.67351	D	YER074W-A	YOS1
352	0.282335	0.0462085	6.11001	D	YER077C	MRX1
353	0.0688428	0.00236967	29.0517	D	YER078W-A	YER078W-A
354	0.449121	0.157583	2.85006	D	YER079W	YER079W
355	0.368387	0.106635	3.45465	D	YER080W	AIM9
356	0.630147	0.304502	2.06943	D	YER081W	SER3
357	0.394483	0.123223	3.20138	D	YER082C	UTP7
358	0.403617	0.136256	2.9622	D	YER086W	ILV1
359	0.535406	0.239336	2.23704	D	YER087C-B	YER087C-B
360	0.343018	0.10782	3.1814	D	YER088C	DOT6
361	0.11872	0.0118483	10.0199	D	YER088C-A	YER088C-A
362	0.34033	0.0995261	3.4195	D	YER089C	PTC2
363	0.434521	0.184834	2.35087	D	YER090W	TRP2
364	0.931147	0.549763	1.69372	D	YER091C	MET6
365	0.551508	0.270142	2.04155	D	YER092W	IES5
366	0.388645	0.136256	2.85231	D	YER093C	TSC11
367	0.258096	0.0580569	4.44557	D	YER093C-A	AIM11
368	0.908244	0.674171	1.3472	D	YER094C	PUP3
369	0.234772	0.042654	5.5041	D	YER095W	RAD51
370	0.262954	0.0450237	5.84035	D	YER098W	UBP9
371	0.253458	0.0580569	4.36569	D	YER099C	PRS2
372	0.343755	0.10545	3.25987	D	YER100W	UBC6
373	2.52652	2.66825	0.946883	D	YER102W	RPS8B
374	0.975554	0.309242	3.15467	D	YER103W	SSA4
375	0.102992	0.00829384	12.4179	D	YER105C	NUP157
376	0.267994	0.063981	4.18865	D	YER107C	GLE2
377	0.17073	0.0225118	7.58399	D	YER109C	FLO8
378	0.327096	0.0829384	3.94385	D	YER112W	LSM4
379	0.149072	0.0177725	8.38776	D	YER115C	SPR6
380	0.256054	0.056872	4.50228	D	YER116C	SLX8
381	3.01738	3.38152	0.892315	D	YER117W	RPL23B
382	0.251904	0.0545024	4.62188	D	YER118C	SHO1
383	0.588447	0.308057	1.91019	D	YER120W	SCS2
384	0.452712	0.169431	2.67195	D	YER122C	GLO3
385	0.473389	0.119668	3.95584	D	YER124C	DSE1
386	0.286956	0.0651659	4.40347	D	YER125W	RSP5
387	0.542881	0.219194	2.47671	D	YER126C	NSA2
388	0.478186	0.162322	2.9459	D	YER127W	LCP5
389	0.228732	0.0473934	4.82624	D	YER129W	SAK1
390	0.141407	0.0130332	10.8498	D	YER130C	COM2
391	1.82701	1.69194	1.07983	D	YER131W	RPS26B
392	0.14543	0.014218	10.2286	D	YER132C	PMD1
393	0.923407	0.550948	1.67603	D	YER133W	GLC7
394	0.45793	0.165877	2.76067	D	YER136W	GDI1
395	0.183092	0.0296209	6.18117	D	YER141W	COX15
396	0.386841	0.118483	3.26494	D	YER142C	MAG1
397	0.277413	0.0699052	3.96842	D	YER143W	DDI1
398	0.225289	0.0379147	5.94201	D	YER144C	UBP5
399	0.894479	0.524882	1.70415	D	YER145C	FTR1
400	0.36753	0.133886	2.74509	D	YER146W	LSM5
401	0.237069	0.0438389	5.40773	D	YER147C	SCC4
402	0.456609	0.201422	2.26693	D	YER148W	SPT15
403	0.454554	0.127962	3.55226	D	YER150W	SPI1
404	0.397478	0.123223	3.22569	D	YER151C	UBP3
405	0.21909	0.042654	5.13645	D	YER152C	YER152C
406	0.347797	0.109005	3.19066	D	YER154W	OXA1
407	0.379897	0.130332	2.91485	D	YER156C	YER156C
408	0.274963	0.07109	3.86781	D	YER158W-A	YER158W-A
409	0.416221	0.157583	2.64128	D	YER159C	BUR6
410	0.526094	0.216825	2.42636	D	YER161C	SPT2
411	0.291709	0.07109	4.10338	D	YER163C	GCG1
412	0.404558	0.109005	3.71138	D	YER164W	CHD1
413	1.23053	1.02488	1.20066	D	YER165W	PAB1
414	0.123495	0.0130332	9.47545	D	YER166W	DNF1
415	0.214906	0.035545	6.04603	D	YER169W	RPH1
416	0.304736	0.0663507	4.59281	D	YER172C	BRR2
417	0.0769321	0.0035545	21.6436	D	YER174C	GRX4
418	0.77423	0.283175	2.7341	D	YER175C	TMT1
419	0.413825	0.14455	2.86286	D	YER176W	ECM32
420	1.8516	1.74052	1.06382	D	YER177W	BMH1
421	0.928859	0.727488	1.2768	D	YER178W	PDA1
422	0.137031	0.014218	9.63783	D	YER180C-A	SLO1
423	0.287504	0.0793839	3.6217	D	YER182W	FMP10
424	0.114077	0.00592417	19.2562	D	YER187W	YER187W
425	0.235585	0.0379147	6.21355	D	YFL001W	DEG1
426	0.883805	0.475118	1.86018	D	YFL004W	VTC2
427	0.391067	0.129147	3.02808	D	YFL005W	SEC4
428	0.247661	0.0521327	4.75059	D	YFL007W	BLM10
429	0.323082	0.0770142	4.1951	D	YFL008W	SMC1
430	0.504721	0.251185	2.00936	D	YFL010C	WWM1
431	0.403784	0.167062	2.41698	D	YFL010W-A	AUA1
432	1.21	0.254739	4.74994	D	YFL014W	HSP12
433	0.575419	0.277251	2.07544	D	YFL016C	MDJ1
434	0.489262	0.186019	2.63017	D	YFL017C	GNA1
435	0.299291	0.0876777	3.41354	D	YFL017W-A	SMX2
436	0.548354	0.267773	2.04784	D	YFL018C	LPD1
437	0.262652	0.0580569	4.52404	D	YFL021W	GAT1
438	0.392502	0.133886	2.93161	D	YFL022C	FRS2
439	0.520669	0.183649	2.83513	D	YFL023W	BUD27
440	0.318907	0.07109	4.48596	D	YFL024C	EPL1
441	0.647225	0.305687	2.11728	D	YFL026W	STE2
442	0.396253	0.14455	2.74129	D	YFL028C	CAF16
443	0.36195	0.100711	3.59395	D	YFL029C	CAK1
444	1.01167	0.646919	1.56382	D	YFL031W	HAC1
445	0.60896	0.28673	2.12381	D	YFL034C-A	RPL22B
446	0.177225	0.0248815	7.12275	D	YFL034C-B	MOB2
447	0.348417	0.0888626	3.92085	D	YFL034W	MIL1
448	0.384092	0.14455	2.65716	D	YFL037W	TUB2
449	0.767814	0.504739	1.52121	D	YFL038C	YPT1
450	1.5939	1.64336	0.969899	D	YFL039C	ACT1
451	0.557222	0.248815	2.2395	D	YFL041W	FET5
452	0.245984	0.0485782	5.06367	D	YFL042C	LAM5
453	0.64636	0.350711	1.843	D	YFL045C	SEC53
454	0.370199	0.111374	3.32391	D	YFL046W	FMP32
455	0.167056	0.0236967	7.04974	D	YFL047W	RGD2
456	0.428494	0.138626	3.09102	D	YFL056C	AAD6
457	1.0462	0.518957	2.01597	D	YFL057C	AAD16
458	0.63765	0.337678	1.88834	D	YFR001W	LOC1
459	0.327096	0.0829384	3.94385	D	YFR002W	NIC96
460	0.656324	0.261848	2.5065	D	YFR003C	YPI1
461	0.706615	0.380332	1.85789	D	YFR004W	RPN11
462	0.207042	0.0319905	6.47197	D	YFR005C	SAD1
463	0.34027	0.0936019	3.63529	D	YFR006W	YFR006W
464	0.357826	0.124408	2.87624	D	YFR009W	GCN20
465	0.713098	0.379147	1.8808	D	YFR010W	UBP6
466	0.228732	0.0473934	4.82624	D	YFR011C	MIC19
467	0.18715	0.0236967	7.89772	D	YIR032C	DAL3
468	0.22847	0.0343602	6.64928	D	YIR033W	MGA2
469	0.598764	0.254739	2.3505	D	YIR034C	LYS1
470	0.426213	0.132701	3.21182	D	YIR035C	NRE1
471	0.355922	0.0924171	3.85126	D	YIR036C	IRC24
472	0.407645	0.161137	2.5298	D	YIR037W	HYR1
473	0.27911	0.0627962	4.4447	D	YIR038C	GTT1
474	0.906218	0.574645	1.57701	D	YJL001W	PRE3
475	0.419946	0.155213	2.70561	D	YJL002C	OST1
476	0.351567	0.0829384	4.23889	D	YJL003W	COX16
477	0.211926	0.0367299	5.76986	D	YJL004C	SYS1
478	0.201594	0.0296209	6.8058	D	YJL009W	YJL009W
479	0.192379	0.0308057	6.24491	D	YJL010C	NOP9
480	0.259565	0.0616114	4.21294	D	YJL011C	RPC17
481	0.455838	0.184834	2.4662	D	YJL012C	VTC4
482	0.297869	0.0616114	4.83465	D	YJL013C	MAD3
483	0.578837	0.280806	2.06134	D	YJL014W	CCT3
484	0.381048	0.131517	2.89734	D	YJL020C	BBC1
485	0.214067	0.0402844	5.31391	D	YJL024C	APS3
486	0.357684	0.114929	3.11222	D	YJL026W	RNR2
487	0.113731	0.0106635	10.6655	D	YJL029C	VPS53
488	0.407045	0.120853	3.3681	D	YJL030W	MAD2
489	0.167375	0.021327	7.84802	D	YJL031C	BET4
490	0.382579	0.117299	3.26159	D	YJL033W	HCA4
491	0.885629	0.453791	1.95162	D	YJL034W	KAR2
492	0.271534	0.0580569	4.67704	D	YJL035C	TAD2
493	0.30421	0.0687204	4.42678	D	YJL036W	SNX4
494	0.137031	0.014218	9.63783	D	YJL039C	NUP192
495	0.266817	0.0687204	3.88265	D	YJL041W	NSP1
496	0.390276	0.131517	2.9675	D	YJL044C	GYP6
497	0.43489	0.163507	2.65976	D	YJL050W	MTR4
498	0.214906	0.035545	6.04603	D	YJL051W	IRC8
499	0.398656	0.0912322	4.36968	D	YJL052W	TDH1
500	0.294567	0.0758294	3.8846	D	YJL054W	TIM54
501	0.662386	0.366114	1.80924	D	YJL055W	LOG1
502	0.177542	0.0225118	7.88659	D	YJL056C	ZAP1
503	0.309059	0.0805687	3.83597	D	YJL060W	BNA3
504	0.113731	0.0106635	10.6655	D	YJL062W	LAS21
505	0.346799	0.117299	2.95655	D	YJL062W-A	COA3
506	0.326804	0.0971564	3.36369	D	YJL063C	MRPL8
507	0.260977	0.0651659	4.00481	D	YJL065C	DLS1
508	0.180373	0.0260664	6.91977	D	YJL066C	MPM1
509	0.376008	0.123223	3.05145	D	YJL068C	YJL068C
510	0.228732	0.0473934	4.82624	D	YJL069C	UTP18
511	0.244999	0.0533175	4.59509	D	YJL073W	JEM1
512	0.498257	0.152844	3.25991	D	YJL076W	NET1
513	0.379912	0.120853	3.14359	D	YJL077C	ICS3
514	0.0909315	0.00592417	15.3492	D	YJL077W-B	YJL077W-B
515	0.476407	0.136256	3.49642	D	YJL079C	PRY1
516	0.380901	0.112559	3.384	D	YJL080C	SCP160
517	0.243794	0.0473934	5.14406	D	YJL081C	ARP4
518	0.269331	0.0675355	3.98799	D	YJL082W	IML2
519	0.163943	0.0201422	8.13929	D	YJL083W	TAX4
520	0.382346	0.101896	3.75233	D	YJL088W	ARG3
521	0.0971562	0.007109	13.6666	D	YJL092W	SRS2
522	0.282854	0.0734597	3.85047	D	YJL096W	MRPL49
523	0.354353	0.114929	3.08323	D	YJL097W	PHS1
524	0.195621	0.0296209	6.60416	D	YJL099W	CHS6
525	0.118932	0.00947867	12.5474	D	YJL100W	LSB6
526	0.195621	0.0296209	6.60416	D	YJL101C	GSH1
527	0.617111	0.287915	2.14338	D	YJL104W	PAM16
528	0.18946	0.0296209	6.39616	D	YJL107C	YJL107C
529	0.414646	0.14218	2.91635	D	YJL110C	GZF3
530	0.349249	0.104265	3.34961	D	YJL111W	CCT7
531	0.336765	0.0936019	3.59785	D	YJL112W	MDV1
532	0.367101	0.0936019	3.92194	D	YJL115W	ASF1
533	0.775156	0.388626	1.99461	D	YJL117W	PHO86
534	0.538744	0.276066	1.9515	D	YJL121C	RPE1
535	0.489859	0.190758	2.56796	D	YJL122W	ALB1
536	1.15538	0.783175	1.47525	D	YJL123C	MTC1
537	0.468662	0.200237	2.34054	D	YJL124C	LSM1
538	0.193079	0.0260664	7.4072	D	YJL125C	GCD14
539	0.203967	0.0331754	6.14816	D	YJL127C	SPT10
540	0.381859	0.129147	2.95678	D	YJL127C-B	MCO6
541	0.307425	0.0627962	4.89559	D	YJL131C	AIM23
542	2.14648	2.10308	1.02064	D	YJL133C-A	DPI8
543	0.311873	0.0770142	4.04955	D	YJL134W	LCB3
544	1.74232	1.64573	1.05869	D	YJL136C	RPS21B
545	0.446386	0.154028	2.89807	D	YJL138C	TIF2
546	0.984575	0.582938	1.68899	D	YJL140W	RPB4
547	0.5069	0.236967	2.13912	D	YJL143W	TIM17
548	0.651621	0.268957	2.42277	D	YJL144W	ROQ1
549	0.326089	0.0995261	3.27642	D	YJL145W	SFH5
550	0.177542	0.0225118	7.88659	D	YJL146W	IDS2
551	0.756498	0.399289	1.89461	D	YJL148W	RPA34
552	0.186834	0.0260664	7.16763	D	YJL149W	DAS1
553	0.552978	0.273697	2.0204	D	YJL151C	SNA3
554	0.276357	0.0556872	4.96267	D	YJL153C	INO1
555	0.176876	0.0272512	6.49056	D	YJL156C	SSY5
556	0.284339	0.0580569	4.89759	D	YJL157C	FAR1
557	0.462146	0.175355	2.63548	D	YJL158C	CIS3
558	0.597007	0.2109	2.83075	D	YJL159W	HSP150
559	0.102992	0.00829384	12.4179	D	YJL162C	JJJ2
560	0.29916	0.0734597	4.07243	D	YJL165C	HAL5
561	0.492088	0.194313	2.53245	D	YJL166W	QCR8
562	0.762523	0.441943	1.72539	D	YJL167W	ERG20
563	0.400452	0.123223	3.24982	D	YJL168C	SET2
564	0.149072	0.0177725	8.38776	D	YJL170C	ASG7
565	0.426286	0.149289	2.85544	D	YJL171C	TOH1
566	0.351981	0.100711	3.49496	D	YJL172W	CPS1
567	0.400382	0.132701	3.01716	D	YJL173C	RFA3
568	0.330303	0.109005	3.03017	D	YJL174W	KRE9
569	0.243794	0.0473934	5.14406	D	YJL176C	SWI3
570	1.16643	0.991706	1.17618	D	YJL177W	RPL17B
571	0.440305	0.170616	2.58068	D	YJL178C	ATG27
572	0.362726	0.119668	3.03109	D	YJL179W	PFD1
573	0.258618	0.0556872	4.64412	D	YJL180C	ATP12
574	0.44479	0.165877	2.68145	D	YJL183W	MNN11
575	0.465184	0.187204	2.48491	D	YJL184W	GON7
576	0.180014	0.028436	6.3305	D	YJL186W	MNN5
577	0.141168	0.0154028	9.16509	D	YJL187C	SWE1
578	2.4186	2.40403	1.00606	D	YJL190C	RPS22A
579	0.554988	0.239336	2.31886	D	YJL191W	RPS14B
580	0.498076	0.238152	2.09143	D	YJL192C	SOP4
581	0.0842315	0.00473934	17.7729	D	YJL193W	YJL193W
582	0.690719	0.350711	1.96948	D	YJL196C	ELO1
583	0.255447	0.0485782	5.25846	D	YJL198W	PHO90
584	0.136764	0.0165877	8.24491	D	YJL201W	ECM25
585	0.0842315	0.00473934	17.7729	D	YJL202C	YJL202C
586	0.149072	0.0177725	8.38776	D	YJL203W	PRP21
587	0.324627	0.0983412	3.30103	D	YJL205C	NCE101
588	0.11872	0.0118483	10.0199	D	YJL208C	NUC1
589	0.329645	0.0936019	3.52178	D	YJL210W	PEX2
590	0.348417	0.0888626	3.92085	D	YJL213W	YJL213W
591	0.85272	0.390995	2.1809	D	YJL217W	REE1
592	0.300563	0.0580569	5.17705	D	YJL218W	YJL218W
593	0.214906	0.035545	6.04603	D	YJR001W	AVT1
594	0.453458	0.177725	2.55146	D	YJR002W	MPP10
595	0.102992	0.00829384	12.4179	D	YJR004C	SAG1
596	0.217839	0.0343602	6.33986	D	YJR005W	APL1
597	0.419759	0.183649	2.28565	D	YJR007W	SUI2
598	0.282235	0.0675355	4.17906	D	YJR008W	MHO1
599	3.12913	2.74052	1.1418	D	YJR009C	TDH2
600	0.276357	0.0556872	4.96267	D	YJR010W	MET3
601	0.180014	0.028436	6.3305	D	YJR011C	YJR011C
602	0.825832	0.490521	1.68358	D	YJR014W	TMA22
603	0.412422	0.117299	3.516	D	YJR016C	ILV3
604	0.566308	0.297393	1.90424	D	YJR017C	ESS1
605	0.293353	0.063981	4.58499	D	YJR021C	REC107
606	0.856817	0.430095	1.99216	D	YJR025C	BNA1
607	0.17073	0.0225118	7.58399	D	YJR027W	YJR027W
608	0.192379	0.0308057	6.24491	D	YJR032W	CPR7
609	0.0842315	0.00473934	17.7729	D	YJR036C	HUL4
610	0.198449	0.0308057	6.44196	D	YJR040W	GEF1
611	0.391945	0.13981	2.8034	D	YJR044C	VPS55
612	0.652035	0.368483	1.76951	D	YJR045C	SSC1
613	0.33603	0.10782	3.11659	D	YJR046W	TAH11
614	0.372151	0.11019	3.37737	D	YJR048W	CYC1
615	0.397851	0.126777	3.13819	D	YJR049C	UTR1
616	0.463082	0.165877	2.79172	D	YJR050W	ISY1
617	0.266603	0.0604265	4.41203	D	YJR057W	CDC8
618	0.518143	0.227488	2.27767	D	YJR058C	APS2
619	0.606726	0.227488	2.66707	D	YJR059W	PTK2
620	0.427719	0.140995	3.03357	D	YJR060W	CBF1
621	0.108501	0.00947867	11.4468	D	YJR061W	MNN14
622	0.334666	0.0947867	3.53073	D	YJR063W	RPA12
623	0.378517	0.138626	2.7305	D	YJR064W	CCT5
624	0.392783	0.137441	2.85784	D	YJR065C	ARP3
625	0.444769	0.162322	2.74004	D	YJR068W	RFC2
626	0.39058	0.135071	2.89166	D	YJR069C	HAM1
627	0.542991	0.265403	2.04591	D	YJR070C	LIA1
628	0.442667	0.149289	2.96517	D	YJR071W	YJR071W
629	0.554938	0.263033	2.10976	D	YJR072C	NPA3
630	2.41121	2.06754	1.16622	D	YJR073C	OPI3
631	0.644095	0.341232	1.88755	D	YJR074W	MOG1
632	0.417112	0.155213	2.68735	D	YJR075W	HOC1
633	0.422337	0.14455	2.92174	D	YJR076C	CDC11
634	0.415139	0.152844	2.71611	D	YJR077C	MIR1
635	0.152856	0.0189573	8.06316	D	YJR078W	BNA2
636	0.334706	0.100711	3.32343	D	YJR082C	EAF6
637	0.281077	0.0533175	5.27176	D	YJR084W	YJR084W
638	0.575623	0.283175	2.03274	D	YJR085C	TMH11
639	0.43489	0.163507	2.65976	D	YJR086W	STE18
640	0.409082	0.145735	2.80704	D	YJR088C	EMC2
641	0.358252	0.0829384	4.31949	D	YJR089W	BIR1
642	0.198803	0.028436	6.99123	D	YJR092W	BUD4
643	0.177225	0.0248815	7.12275	D	YJR093C	FIP1
644	2.20227	2.19905	1.00147	D	YJR094W-A	RPL43B
645	0.18715	0.0236967	7.89772	D	YJR095W	SFC1
646	0.222006	0.0414692	5.35351	D	YJR096W	YJR096W
647	0.244471	0.0556872	4.39007	D	YJR100C	AIM25
648	0.294567	0.0758294	3.8846	D	YJR101W	RSM26
649	0.288149	0.0770142	3.7415	D	YJR102C	VPS25
650	1.09638	0.727488	1.50707	D	YJR103W	URA8
651	4.54932	5.49289	0.828219	D	YJR104C	SOD1
652	1.0945	0.885071	1.23662	D	YJR105W	ADO1
653	0.532097	0.223934	2.37614	D	YJR109C	CPA2
654	0.328836	0.0900474	3.65181	D	YJR112W	NNF1
655	0.402196	0.14455	2.7824	D	YJR112W-A	YJR112W-A
656	0.416318	0.168246	2.47445	D	YJR113C	RSM7
657	0.173672	0.0260664	6.66269	D	YJR115W	YJR115W
658	0.132499	0.0154028	8.60226	D	YJR116W	TDA4
659	0.313473	0.0983412	3.18761	D	YJR117W	STE24
660	0.324973	0.0841232	3.86306	D	YJR118C	ILM1
661	0.702201	0.437204	1.60612	D	YJR120W	YJR120W
662	0.672444	0.39218	1.71463	D	YJR121W	ATP2
663	0.251379	0.056872	4.42007	D	YJR122W	IBA57
664	3.58471	4.32346	0.829131	D	YJR123W	RPS5
665	0.396436	0.148104	2.67673	D	YJR125C	ENT3
666	0.280617	0.0556872	5.03916	D	YJR126C	VPS70
667	0.145179	0.0165877	8.7522	D	YJR129C	EFM3
668	0.475025	0.140995	3.36908	D	YJR130C	STR2
669	0.38136	0.135071	2.8234	D	YJR133W	XPT1
670	0.489217	0.201422	2.42882	D	YJR134C	SGM1
671	0.288746	0.0663507	4.35181	D	YJR138W	IML1
672	1.06911	0.795024	1.34475	D	YJR139C	HOM6
673	0.113929	0.00829384	13.7366	D	YJR140C	HIR3
674	0.198066	0.0331754	5.97028	D	YJR141W	IPA1
675	0.203967	0.0331754	6.14816	D	YJR142W	YJR142W
676	0.286407	0.0675355	4.24084	D	YJR143C	PMT4
677	0.418204	0.163507	2.55771	D	YJR144W	MGM101
678	2.04035	2.07346	0.984033	D	YJR145C	RPS4A
679	0.95315	0.53673	1.77585	D	YJR148W	BAT2
680	0.123495	0.0130332	9.47545	D	YJR149W	YJR149W
681	0.195965	0.0272512	7.19107	D	YJR154W	YJR154W
682	0.945653	0.53673	1.76188	D	YKL001C	MET14
683	0.596036	0.267773	2.2259	D	YKL002W	DID4
684	0.401144	0.143365	2.79806	D	YKL003C	MRP17
685	0.239772	0.042654	5.62131	D	YKL004W	AUR1
686	0.443009	0.167062	2.65177	D	YKL005C	BYE1
687	0.476195	0.200237	2.37816	D	YKL006C-A	SFT1
688	2.76468	3.16351	0.873929	D	YKL006W	RPL14A
689	0.382491	0.136256	2.80715	D	YKL007W	CAP1
690	0.316951	0.0864929	3.66447	D	YKL008C	LAC1
691	0.752363	0.372038	2.02227	D	YKL009W	MRT4
692	0.207394	0.0296209	7.00163	D	YKL010C	UFD4
693	0.426945	0.130332	3.27583	D	YKL012W	PRP40
694	0.398755	0.157583	2.53044	D	YKL013C	ARC19
695	0.243321	0.049763	4.8896	D	YKL014C	URB1
696	0.250289	0.0509479	4.91264	D	YKL015W	PUT3
697	0.529467	0.227488	2.32745	D	YKL016C	ATP7
698	0.298329	0.0841232	3.54634	D	YKL018C-A	MCO12
699	0.357388	0.120853	2.95721	D	YKL019W	RAM2
700	0.334271	0.0829384	4.03035	D	YMR086W	SEG1
701	0.279633	0.0604265	4.62766	D	YMR088C	VBA1
702	0.417691	0.145735	2.86611	D	YMR089C	YTA12
703	0.526607	0.226303	2.32699	D	YMR091C	NPL6
704	0.242302	0.0545024	4.44572	D	YMR092C	AIP1
705	0.232011	0.0438389	5.29236	D	YMR093W	UTP15
706	0.437699	0.13981	3.13066	D	YMR094W	CTF13
707	0.465641	0.138626	3.35899	D	YMR095C	SNO1
708	2.15274	1.17654	1.82972	D	YMR096W	SNZ1
709	1.53184	0.777251	1.97084	D	YMR097C	MTG1
710	0.39022	0.14455	2.69955	D	YMR099C	YMR099C
711	0.452575	0.155213	2.91583	D	YMR102C	YMR102C
712	0.195965	0.0272512	7.19107	D	YMR104C	YPK2
713	0.192744	0.028436	6.77815	D	YMR105C	PGM2
714	0.470888	0.129147	3.64614	D	YMR107W	SPG4
715	0.547343	0.265403	2.06231	D	YMR108W	ILV2
716	0.242021	0.0438389	5.52069	D	YMR109W	MYO5
717	0.239338	0.0450237	5.31581	D	YMR110C	HFD1
718	0.339608	0.0959716	3.53863	D	YMR112C	MED11
719	0.326165	0.0793839	4.1087	D	YMR114C	YMR114C
720	0.596497	0.231043	2.58176	D	YMR115W	MGR3
721	2.61168	3.06872	0.851066	D	YMR116C	ASC1
722	0.177225	0.0248815	7.12275	D	YMR117C	SPC24
723	0.60786	0.267773	2.27006	D	YMR121C	RPL15B
724	0.108501	0.00947867	11.4468	D	YMR122C	YMR122C
725	0.657784	0.251185	2.61872	D	YMR122W-A	NCW1
726	0.461014	0.184834	2.4942	D	YMR123W	PKR1
727	0.261636	0.0521327	5.01865	D	YMR124W	EPO1
728	0.136764	0.0165877	8.24491	D	YMR125W	STO1
729	0.663582	0.257109	2.58094	D	YMR128W	ECM16
730	0.0971562	0.007109	13.6666	D	YMR129W	POM152
731	0.132499	0.0154028	8.60226	D	YMR130W	DPI35
732	0.418204	0.163507	2.55771	D	YMR131C	RRB1
733	0.204683	0.028436	7.19801	D	YMR132C	JLP2
734	0.309668	0.0781991	3.96	D	YMR135C	GID8
735	0.167056	0.0236967	7.04974	D	YMR140W	SIP5
736	3.77148	4.77133	0.790446	D	YMR142C	RPL13B
737	1.81428	1.9218	0.944054	D	YMR143W	RPS16A
738	0.260117	0.0592417	4.39077	D	YMR145C	NDE1
739	0.730355	0.437204	1.67051	D	YMR146C	TIF34
740	0.195965	0.0272512	7.19107	D	YMR153W	NUP53
741	0.118932	0.00947867	12.5474	D	YMR155W	YMR155W
742	0.246874	0.0438389	5.63139	D	YMR157C	AIM36
743	0.256054	0.056872	4.50228	D	YMR158W	MRPS8
744	0.250289	0.0509479	4.91264	D	YMR161W	HLJ1
745	0.310663	0.0817536	3.79999	D	YMR165C	PAH1
746	0.0909315	0.00592417	15.3492	D	YMR166C	MME1
747	0.0769321	0.0035545	21.6436	D	YMR170C	ALD2
748	0.183092	0.0296209	6.18117	D	YMR171C	EAR1
749	0.269083	0.0592417	4.54212	D	YMR173W-A	YMR173W-A
750	0.15654	0.0201422	7.77176	D	YMR175W	SIP18
751	0.160429	0.0189573	8.46263	D	YMR176W	ECM5
752	0.290289	0.0592417	4.90009	D	YMR177W	MMT1
753	0.316447	0.0947867	3.33852	D	YMR178W	FPY1
754	0.207042	0.0319905	6.47197	D	YMR182C	RGM1
755	0.589414	0.271327	2.17234	D	YMR183C	SSO2
756	0.145179	0.0165877	8.7522	D	YMR184W	ADD37
757	4.12405	4.45853	0.924979	D	YMR186W	HSC82
758	0.391464	0.123223	3.17688	D	YMR188C	MRPS17
759	0.270206	0.0414692	6.51583	D	YMR189W	GCV2
760	0.418847	0.150474	2.78352	D	YMR193W	MRPL24
761	0.408229	0.148104	2.75636	D	YMR194C-B	CMC4
762	1.58662	1.53199	1.03566	D	YMR194W	RPL36A
763	0.799318	0.446682	1.78945	D	YMR195W	ICY1
764	0.320954	0.0781991	4.10433	D	YMR200W	ROT1
765	0.486404	0.167062	2.91152	D	YMR201C	RAD14
766	0.425558	0.155213	2.74176	D	YMR202W	ERG2
767	0.25083	0.0592417	4.23401	D	YMR205C	PFK2
768	0.297322	0.0805687	3.69029	D	YMR208W	ERG12
769	0.197654	0.035545	5.56067	D	YMR209C	YMR209C
770	0.28096	0.063981	4.3913	D	YMR210W	MGL2
771	0.11872	0.0118483	10.0199	D	YMR211W	DML1
772	0.277271	0.0509479	5.44225	D	YMR213W	CEF1
773	0.653568	0.328199	1.99138	D	YMR214W	SCJ1
774	0.507626	0.225118	2.25493	D	YMR217W	GUA1
775	0.543968	0.167062	3.25609	D	YMR219W	ESC1
776	0.302279	0.0841232	3.59329	D	YMR220W	ERG8
777	0.145179	0.0165877	8.7522	D	YMR224C	MRE11
778	0.493554	0.196682	2.50939	D	YMR225C	MRPL44
779	0.830323	0.582938	1.42437	D	YMR226C	YMR226C
780	0.558008	0.148104	3.76767	D	YMR227C	TAF7
781	0.513659	0.187204	2.74385	D	YMR229C	RRP5
782	1.81423	1.72393	1.05238	D	YMR230W	RPS10B
783	0.145179	0.0165877	8.7522	D	YMR230W-A	YMR230W-A
784	0.256569	0.0545024	4.70749	D	YMR233W	TRI1
785	0.311277	0.0793839	3.92117	D	YMR234W	RNH1
786	0.395769	0.157583	2.51149	D	YMR235C	RNA1
787	0.649885	0.342417	1.89793	D	YMR236W	TAF9
788	0.260117	0.0592417	4.39077	D	YMR239C	RNT1
789	0.368578	0.0805687	4.5747	D	YMR240C	CUS1
790	0.595006	0.280806	2.11892	D	YMR241W	YHM2
791	2.04291	1.97038	1.03681	D	YMR242C	RPL20A
792	0.355637	0.116114	3.06284	D	YMR243C	ZRC1
793	0.296849	0.0663507	4.47393	D	YMR245W	YMR245W
794	0.401923	0.127962	3.14096	D	YMR246W	FAA4
795	0.171026	0.0201422	8.49092	D	YMR250W	GAD1
796	0.306988	0.0734597	4.17899	D	YMR251W	GTO3
797	4.6806	4.1481	1.12837	D	YMR251W-A	HOR7
798	0.192744	0.028436	6.77815	D	YMR254C	YMR254C
799	0.686343	0.331754	2.06883	D	YMR255W	GFD1
800	0.38895	0.111374	3.49227	D	YMR256C	COX7
801	0.183092	0.0296209	6.18117	D	YMR258C	ROY1
802	0.865058	0.598341	1.44576	D	YMR260C	TIF11
803	0.333985	0.0971564	3.4376	D	YMR263W	SAP30
804	0.457824	0.17654	2.59331	D	YMR264W	CUE1
805	0.27776	0.0592417	4.68859	D	YMR265C	YMR265C
806	0.497807	0.191943	2.59351	D	YMR266W	RSN1
807	0.108501	0.00947867	11.4468	D	YMR267W	PPA2
808	0.555837	0.219194	2.53582	D	YMR269W	TMA23
809	0.358438	0.112559	3.18444	D	YMR272C	SCS7
810	0.535667	0.150474	3.55987	D	YMR273C	ZDS1
811	0.226683	0.028436	7.97167	D	YMR275C	BUL1
812	0.5575	0.279621	1.99377	D	YMR276W	DSK2
813	0.23155	0.0462085	5.01098	D	YMR277W	FCP1
814	0.0842315	0.00473934	17.7729	D	YMR280C	CAT8
815	0.17073	0.0225118	7.58399	D	YMR281W	GPI12
816	0.216597	0.0414692	5.22307	D	YMR285C	NGL2
817	0.385844	0.13981	2.75977	D	YMR286W	MRPL33
818	0.421904	0.137441	3.06972	D	YMR290C	HAS1
819	0.221549	0.0438389	5.05372	D	YMR290W-A	YMR290W-A
820	0.633897	0.246445	2.57216	D	YMR291W	TDA1
821	0.282792	0.0651659	4.33957	D	YMR292W	GOT1
822	0.132754	0.0130332	10.1858	D	YMR293C	HER2
823	0.197654	0.035545	5.56067	D	YMR294W	JNM1
824	0.370713	0.114929	3.22559	D	YMR295C	YMR295C
825	0.166702	0.0260664	6.39529	D	YMR296C	LCB1
826	0.513314	0.222749	2.30445	D	YMR297W	PRC1
827	0.499384	0.254739	1.96037	D	YMR298W	LIP1
828	0.241579	0.0462085	5.22802	D	YMR300C	ADE4
829	0.268117	0.0533175	5.02869	D	YMR302C	YME2
830	0.315691	0.0687204	4.59385	D	YMR303C	ADH2
831	0.206253	0.0367299	5.6154	D	YMR304C-A	YMR304C-A
832	0.205816	0.0390995	5.2639	D	YMR305C	SCW10
833	0.141168	0.0154028	9.16509	D	YMR306W	FKS3
834	0.478809	0.18128	2.64127	D	YMR307W	GAS1
835	0.128082	0.014218	9.00842	D	YMR308C	PSE1
836	0.325336	0.0959716	3.38993	D	YMR310C	YMR310C
837	0.971026	0.585308	1.659	D	YMR311C	GLC8
838	0.123495	0.0130332	9.47545	D	YMR313C	TGL3
839	0.739496	0.501185	1.4755	D	YMR314W	PRE5
840	0.358957	0.116114	3.09143	D	YMR315W	YMR315W
841	1.29277	1.06991	1.20831	D	YMR318C	ADH6
842	0.411468	0.158768	2.59164	D	YNL001W	DOM34
843	1.10518	0.810427	1.36371	D	YNL002C	RLP7
844	0.211501	0.0390995	5.4093	D	YNL003C	PET8
845	0.555544	0.240521	2.30975	D	YNL004W	HRB1
846	0.443815	0.175355	2.53095	D	YNL005C	MRP7
847	0.36721	0.120853	3.03849	D	YNL006W	LST8
848	1.50365	1.00474	1.49655	D	YNL007C	SIS1
849	0.304761	0.0746445	4.08283	D	YNL008C	ASI3
850	0.238396	0.049763	4.79063	D	YNL009W	IDP3
851	0.654425	0.402844	1.62451	D	YNL010W	PYP1
852	0.180373	0.0260664	6.91977	D	YNL011C	YNL011C
853	0.561272	0.278436	2.0158	D	YNL016W	PUB1
854	0.0971562	0.007109	13.6666	D	YNL020C	ARK1
855	0.180014	0.028436	6.3305	D	YNL022C	RCM1
856	0.149072	0.0177725	8.38776	D	YNL023C	FAP1
857	0.356577	0.123223	2.89376	D	YNL024C-A	KSH1
858	0.537078	0.184834	2.90573	D	YNL029C	KTR5
859	1.61882	0.700237	2.31182	D	YNL030W	HHF2
860	2.49668	1.51659	1.64625	D	YNL031C	HHT2
861	0.136764	0.0165877	8.24491	D	YNL035C	YNL035C
862	3.22423	4.22156	0.763754	D	YNL036W	NCE103
863	0.506844	0.199052	2.54629	D	YNL037C	IDH1
864	0.254984	0.0509479	5.0048	D	YNL038W	GPI15
865	0.468818	0.152844	3.0673	D	YNL039W	BDP1
866	0.220726	0.0331754	6.65333	D	YNL040W	YNL040W
867	0.249794	0.0533175	4.68503	D	YNL041C	COG6
868	0.292277	0.0687204	4.25314	D	YNL042W	BOP3
869	0.30682	0.0817536	3.75299	D	YNL043C	YNL043C
870	0.385888	0.111374	3.46478	D	YNL046W	YNL046W
871	0.132754	0.0130332	10.1858	D	YNL047C	SLM2
872	0.183092	0.0296209	6.18117	D	YNL048W	ALG11
873	0.235642	0.0509479	4.62515	D	YNL049C	SFB2
874	0.370904	0.109005	3.40264	D	YNL050C	YNL050C
875	0.211501	0.0390995	5.4093	D	YNL051W	COG5
876	0.242021	0.0438389	5.52069	D	YNL054W	VAC7
877	0.203139	0.0379147	5.35779	D	YNL054W-B	YNL054W-B
878	1.02033	0.680095	1.50028	D	YNL055C	POR1
879	0.281489	0.0616114	4.56879	D	YNL058C	YNL058C
880	0.636538	0.278436	2.28612	D	YNL059C	ARP5
881	0.602393	0.308057	1.95546	D	YNL061W	NOP2
882	0.411291	0.135071	3.04499	D	YNL062C	GCD10
883	0.276804	0.0722749	3.82988	D	YNL063W	MTQ1
884	0.665544	0.340047	1.95721	D	YNL064C	YDJ1
885	0.375843	0.113744	3.30429	D	YNL066W	SUN4
886	0.647082	0.345972	1.87033	D	YNL067W	RPL9B
887	1.66838	1.47512	1.13101	D	YNL069C	RPL16B
888	0.341657	0.106635	3.20398	D	YNL070W	TOM7
889	0.53307	0.234597	2.27228	D	YNL071W	LAT1
890	0.361732	0.112559	3.21371	D	YNL075W	IMP4
891	0.369066	0.104265	3.53968	D	YNL077W	APJ1
892	0.277413	0.0699052	3.96842	D	YNL078W	NIS1
893	1.42072	1.20498	1.17904	D	YNL079C	TPM1
894	0.34027	0.0936019	3.63529	D	YNL081C	SWS2
895	0.274274	0.0651659	4.20886	D	YNL082W	PMS1
896	0.602229	0.253555	2.37515	D	YNL084C	END3
897	0.132499	0.0154028	8.60226	D	YNL085W	MKT1
898	0.255515	0.0592417	4.3131	D	YNL087W	TCB2
899	0.331772	0.0924171	3.58995	D	YNL088W	TOP2
900	0.542266	0.218009	2.48735	D	YNL091W	NST1
901	0.338663	0.0864929	3.9155	D	YNL094W	APP1
902	1.34578	1.13863	1.18194	D	YNL096C	RPS7B
903	0.215637	0.0308057	6.99992	D	YNL097C	PHO23
904	0.758064	0.399289	1.89853	D	YNL098C	RAS2
905	0.581656	0.242891	2.39472	D	YNL099C	OCA1
906	0.314458	0.0817536	3.84641	D	YNL100W	MIC27
907	0.262309	0.0343602	7.6341	D	YNL102W	POL1
908	0.405973	0.14218	2.85534	D	YNL103W	MET4
909	0.842589	0.445498	1.89134	D	YNL104C	LEU4
910	0.615022	0.271327	2.26672	D	YNL110C	NOP15
911	0.203139	0.0379147	5.35779	D	YNL111C	CYB5
912	0.518143	0.227488	2.27767	D	YNL112W	DBP2
913	0.292852	0.0746445	3.92328	D	YNL113W	RPC19
914	0.203139	0.0379147	5.35779	D	YNL116W	DMA2
915	0.368233	0.112559	3.27146	D	YNL118C	DCP2
916	0.539767	0.263033	2.05209	D	YNL121C	TOM70
917	0.177827	0.0201422	8.82857	D	YNL122C	YNL122C
918	0.313832	0.0841232	3.73062	D	YNL123W	NMA111
919	0.265399	0.0438389	6.05396	D	YNL124W	NAF1
920	0.544443	0.209716	2.5961	D	YNL129W	NRK1
921	0.497231	0.187204	2.65609	D	YNL130C	CPT1
922	0.529785	0.236967	2.23569	D	YNL131W	TOM22
923	0.415851	0.146919	2.83047	D	YNL132W	KRE33
924	0.599136	0.236967	2.52835	D	YNL133C	FYV6
925	1.96138	1.94076	1.01063	D	YNL134C	YNL134C
926	1.15366	0.995261	1.15916	D	YNL135C	FPR1
927	0.548855	0.231043	2.37556	D	YNL136W	EAF7
928	0.37144	0.112559	3.29995	D	YNL137C	NAM9
929	0.270614	0.07109	3.80664	D	YNL138W	SRV2
930	0.253458	0.0580569	4.36569	D	YNL138W-A	YSF3
931	0.383579	0.0971564	3.94806	D	YNL141W	AAH1
932	0.256304	0.0438389	5.84649	D	YNL142W	MEP2
933	0.274274	0.0651659	4.20886	D	YPL268W	PLC1
934	0.589586	0.287915	2.04778	D	YPL271W	ATP15
935	0.558893	0.283175	1.97367	D	YPL273W	SAM4
936	0.732853	0.38981	1.88002	D	YPL274W	SAM3
937	0.469776	0.157583	2.98114	D	YPR002W	PDH1
938	0.25083	0.0592417	4.23401	D	YPR004C	AIM45
939	0.200839	0.0343602	5.84511	D	YPR006C	ICL2
940	0.407306	0.114929	3.54398	D	YPR008W	HAA1
941	0.301909	0.0781991	3.86078	D	YPR010C-A	MIN8
942	0.366252	0.113744	3.21997	D	YPR016C	TIF6
943	0.383806	0.127962	2.99938	D	YPR017C	DSS4
944	0.255515	0.0592417	4.3131	D	YPR018W	RLF2
945	0.407582	0.157583	2.58646	D	YPR020W	ATP20
946	0.190436	0.0225118	8.45939	D	YPR022C	SDD4
947	0.65011	0.309242	2.10227	D	YPR023C	EAF3
948	0.541545	0.225118	2.4056	D	YPR025C	CCL1
949	0.113731	0.0106635	10.6655	D	YPR027C	YPR027C
950	0.589586	0.287915	2.04778	D	YPR028W	YOP1
951	0.0971562	0.007109	13.6666	D	YPR030W	CSR2
952	0.201594	0.0296209	6.8058	D	YPR031W	NTO1
953	0.467354	0.206161	2.26694	D	YPR033C	HTS1
954	0.754534	0.35782	2.1087	D	YPR035W	GLN1
955	0.615405	0.31872	1.93086	D	YPR036W	VMA13
956	2.63455	2.79976	0.940992	D	YPR036W-A	SPO24
957	0.159797	0.0236967	6.74343	D	YPR043W	RPL43A
958	0.662892	0.336493	1.97	D	YPR044C	YPR044C
959	0.482842	0.183649	2.62916	D	YPR045C	THP3
960	0.174012	0.0236967	7.34329	D	YPR046W	MCM16
961	0.163634	0.0225118	7.2688	D	YPR048W	TAH18
962	0.108501	0.00947867	11.4468	D	YPR049C	ATG11
963	0.282486	0.056872	4.96705	D	YPR051W	MAK3
964	0.361182	0.109005	3.31345	D	YPR052C	NHP6A
965	0.363169	0.123223	2.94726	D	YPR057W	BRR1
966	0.344475	0.0971564	3.54558	D	YPR058W	YMC1
967	0.203567	0.035545	5.72703	D	YPR059C	YPR059C
968	0.378236	0.135071	2.80028	D	YPR060C	ARO7
969	0.244669	0.042654	5.73613	D	YPR061C	JID1
970	0.839273	0.592417	1.41669	D	YPR062W	FCY1
971	0.530956	0.239336	2.21845	D	YPR063C	YPR063C
972	0.102992	0.00829384	12.4179	D	YPR066W	UBA3
973	0.360222	0.117299	3.07098	D	YPR067W	ISA2
974	0.534827	0.261848	2.04251	D	YPR069C	SPE3
975	0.487762	0.199052	2.45042	D	YPR072W	NOT5
976	0.442958	0.159953	2.76931	D	YPR073C	LTP1
977	0.634557	0.332938	1.90593	D	YPR074C	TKL1
978	0.0769321	0.0035545	21.6436	D	YPR078C	YPR078C
979	3.03314	3.70498	0.818666	D	YPR080W	TEF1
980	0.266817	0.0687204	3.88265	D	YPR082C	DIB1
981	0.0688428	0.00236967	29.0517	D	YPR083W	MDM36
982	0.666942	0.345972	1.92774	D	YPR086W	SUA7
983	0.322832	0.0853081	3.78431	D	YPR087W	VPS69
984	0.293446	0.0722749	4.06014	D	YPR088C	SRP54
985	0.249794	0.0533175	4.68503	D	YPR089W	YPR089W
986	0.258618	0.0556872	4.64412	D	YPR091C	NVJ2
987	0.284002	0.0770142	3.68766	D	YPR098C	TMH18
988	0.407487	0.154028	2.64553	D	YPR100W	MRPL51
989	0.455265	0.158768	2.86749	D	YPR101W	SNT309
990	2.71547	3.04739	0.89108	D	YPR102C	RPL11A
991	0.736121	0.484597	1.51904	D	YPR103W	PRE2
992	0.275565	0.0687204	4.00995	D	YPR105C	COG4
993	0.200419	0.0367299	5.45656	D	YPR106W	ISR1
994	0.291061	0.0651659	4.46646	D	YPR107C	YTH1
995	0.887943	0.479858	1.85043	D	YPR108W	RPN7
996	0.524318	0.248815	2.10726	D	YPR110C	RPC40
997	0.80303	0.39455	2.03531	D	YPR112C	MRD1
998	0.627202	0.383886	1.63382	D	YPR113W	PIS1
999	0.313473	0.0983412	3.18761	D	YPR114W	YPR114W
1000	0.244669	0.042654	5.73613	D	YPR115W	RGC1
1001	0.192379	0.0308057	6.24491	D	YPR117W	YPR117W
1002	0.440323	0.167062	2.63569	D	YPR118W	MRI1
1003	0.205816	0.0390995	5.2639	D	YPR122W	AXL1
1004	0.141407	0.0130332	10.8498	D	YPR125W	YLH47
1005	0.342263	0.11019	3.10613	D	YPR129W	SCD6
1006	0.27911	0.0627962	4.4447	D	YPR131C	NAT3
1007	2.8787	3.29028	0.87491	D	YPR132W	RPS23B
1008	0.614716	0.265403	2.31616	D	YPR133C	SPN1
1009	0.715377	0.405213	1.76543	D	YPR133W-A	TOM5
1010	0.254984	0.0509479	5.0048	D	YPR134W	MSS18
1011	0.256164	0.028436	9.00842	D	YPR135W	CTF4
1012	0.0769321	0.0035545	21.6436	D	YPR136C	YPR136C
1013	0.352651	0.0983412	3.58599	D	YPR138C	MEP3
1014	0.214067	0.0402844	5.31391	D	YPR140W	TAZ1
1015	0.273959	0.056872	4.81711	D	YPR141C	KAR3
1016	0.418847	0.150474	2.78352	D	YPR143W	RRP15
1017	1.09484	0.648104	1.6893	D	YPR145W	ASN1
1018	0.689811	0.305687	2.25659	D	YPR148C	YPR148C
1019	1.48347	0.89218	1.66275	D	YPR149W	NCE102
1020	0.346542	0.101896	3.40095	D	YPR154W	PIN3
1021	0.0971562	0.007109	13.6666	D	YPR157W	TDA6
1022	0.108501	0.00947867	11.4468	D	YPR158C-D	YPR158C-D
1023	0.80303	0.39455	2.03531	D	YPR158W	CUR1
1024	0.192379	0.0308057	6.24491	D	YPR158W-B	YPR158W-B
1025	1.19702	0.817536	1.46418	D	YPR163C	TIF3
1026	0.732113	0.421801	1.73568	D	YPR165W	RHO1
1027	0.785237	0.407583	1.92657	D	YPR167C	MET16
1028	0.546624	0.218009	2.50734	D	YPR169W	JIP5
1029	0.113731	0.0106635	10.6655	D	YPR172W	YPR172W
1030	0.723612	0.340047	2.12797	D	YPR173C	VPS4
1031	0.287614	0.07109	4.04577	D	YPR174C	YPR174C
1032	0.195247	0.0319905	6.10327	D	YPR176C	BET2
1033	0.171289	0.0177725	9.63783	D	YPR179C	HDA3
1034	0.328603	0.0841232	3.90621	D	YPR180W	AOS1
1035	0.439313	0.17654	2.48846	D	YPR182W	SMX3
1036	0.591823	0.31872	1.85687	D	YPR183W	DPM1
1037	0.416208	0.103081	4.03769	D	YPR185W	ATG13
1038	0.577487	0.305687	1.88914	D	YPR187W	RPO26
1039	0.357883	0.109005	3.28319	D	YPR188C	MLC2
1040	0.163634	0.0225118	7.2688	D	YPR189W	SKI3
1041	0.265158	0.056872	4.66236	D	YPR190C	RPC82
1042	0.338929	0.0983412	3.44646	D	YPR191W	QCR2
1043	0.18346	0.0272512	6.73217	D	YPR198W	SGE1
1044	0.198066	0.0331754	5.97028	D	YPR200C	ARR2
1045	0.326802	0.103081	3.17035	D	snR11	SNR11
1046	0.0769321	0.0035545	21.6436	D	snR189	SNR189
1047	0.23155	0.0462085	5.01098	D	snR31	SNR31
1048	0.132754	0.0130332	10.1858	D	snR34	SNR34
1049	0.108682	0.007109	15.2879	D	snR36	SNR36
1050	0.42478	0.168246	2.52475	D	snR43	SNR43
1051	0.0973007	0.00473934	20.5305	D	snR57	SNR57
1052	0.141168	0.0154028	9.16509	D	snR68	SNR68
1053	0.0909315	0.00592417	15.3492	D	snR72	SNR72
1054	0.327283	0.0746445	4.38456	D	snR9	SNR9
1055	0.0909315	0.00592417	15.3492	D	tD(GUC)N	tD(GUC)N
1056	0.137256	0.0118483	11.5844	D	tN(GUU)P	tN(GUU)P
1057	0.0769321	0.0035545	21.6436	D	RUF23	RUF23
1058	0.227286	0.0414692	5.48085	D	YAL015C	NTG1
1059	0.132754	0.0130332	10.1858	D	YAL043C	PTA1
1060	0.17073	0.0225118	7.58399	D	YAL051W	OAF1
1061	0.0769321	0.0035545	21.6436	D	YAR035C-A	YAR035C-A
1062	0.24715	0.0545024	4.53466	D	YBL016W	FUS3
1063	0.216597	0.0414692	5.22307	D	YBL029C-A	YBL029C-A
1064	0.163943	0.0201422	8.13929	D	YBL029W	YBL029W
1065	0.177542	0.0225118	7.88659	D	YBL043W	ECM13
1066	0.243321	0.049763	4.8896	D	YBL060W	YEL1
1067	0.108501	0.00947867	11.4468	D	YBL103C	RTG3
1068	0.15654	0.0201422	7.77176	D	YBR023C	CHS3
1069	0.241113	0.0485782	4.9634	D	YBR026C	ETR1
1070	0.145179	0.0165877	8.7522	D	YBR033W	EDS1
1071	0.214067	0.0402844	5.31391	D	YBR037C	SCO1
1072	0.160131	0.021327	7.50836	D	YBR042C	CST26
1073	0.223975	0.0450237	4.97461	D	YBR076C-A	YBR076C-A
1074	0.324049	0.0805687	4.02202	D	YBR110W	ALG1
1075	0.0842315	0.00473934	17.7729	D	YBR131W	CCZ1
1076	0.148769	0.0201422	7.38597	D	YBR153W	RIB7
1077	0.173672	0.0260664	6.66269	D	YBR163W	EXO5
1078	0.289232	0.0805687	3.58988	D	YBR177C	EHT1
1079	0.108501	0.00947867	11.4468	D	YBR193C	MED8
1080	0.173672	0.0260664	6.66269	D	YBR195C	MSI1
1081	0.0971562	0.007109	13.6666	D	YBR196C-B	YBR196C-B
1082	0.166702	0.0260664	6.39529	D	YBR209W	YBR209W
1083	0.132965	0.0106635	12.4692	D	YBR221W-A	YBR221W-A
1084	0.215285	0.0331754	6.48931	D	YBR222C	PCS60
1085	0.260646	0.056872	4.58302	D	YBR233W	PBP2
1086	0.11872	0.0118483	10.0199	D	YBR254C	TRS20
1087	0.208017	0.0248815	8.3603	D	YBR278W	DPB3
1088	0.37522	0.0864929	4.33816	D	YBR294W	SUL1
1089	0.296268	0.0770142	3.84693	D	YCL017C	NFS1
1090	0.232447	0.0414692	5.60529	D	YCL027W	FUS1
1091	0.262116	0.0604265	4.33777	D	YCL028W	RNQ1
1092	0.113731	0.0106635	10.6655	D	YCL039W	GID7
1093	0.200839	0.0343602	5.84511	D	YCL040W	GLK1
1094	0.336943	0.0521327	6.46318	D	YCR010C	ADY2
1095	0.267017	0.0473934	5.63406	D	YCR013C	YCR013C
1096	0.0842315	0.00473934	17.7729	D	YCR022C	YCR022C
1097	0.11872	0.0118483	10.0199	D	YCR037C	PHO87
1098	0.237889	0.0521327	4.56313	D	YCR044C	PER1
1099	0.189074	0.0319905	5.9103	D	YCR082W	AHC2
1100	0.189074	0.0319905	5.9103	D	YCR086W	CSM1
1101	0.0971562	0.007109	13.6666	D	YCR093W	CDC39
1102	0.278629	0.0734597	3.79295	D	YCR102C	YCR102C
1103	0.141168	0.0154028	9.16509	D	YDL006W	PTC1
1104	0.171026	0.0201422	8.49092	D	YDL009C	YDL009C
1105	0.132499	0.0154028	8.60226	D	YDL035C	GPR1
1106	0.11872	0.0118483	10.0199	D	YDL045C	FAD1
1107	0.191984	0.0331754	5.78694	D	YDL106C	PHO2
1108	0.211501	0.0390995	5.4093	D	YDL123W	SNA4
1109	0.171289	0.0177725	9.63783	D	YDL129W	YDL129W
1110	0.287485	0.0627962	4.57806	D	YDL169C	UGX2
1111	0.149335	0.0154028	9.69531	D	YDL199C	YDL199C
1112	0.140889	0.0177725	7.92738	D	YDL229W	SSB1
1113	0.156827	0.0177725	8.82415	D	YDL230W	PTP1
1114	0.12852	0.00947867	13.5589	D	YDR014W	RAD61
1115	0.0769321	0.0035545	21.6436	D	YDR034C-D	YDR034C-D
1116	0.141168	0.0154028	9.16509	D	YDR034W-B	YDR034W-B
1117	0.132499	0.0154028	8.60226	D	YDR040C	ENA1
1118	0.189074	0.0319905	5.9103	D	YDR043C	NRG1
1119	0.102992	0.00829384	12.4179	D	YDR061W	YDR061W
1120	0.163943	0.0201422	8.13929	D	YDR072C	IPT1
1121	0.198066	0.0331754	5.97028	D	YDR079C-A	TFB5
1122	0.276825	0.0533175	5.192	D	YDR101C	ARX1
1123	0.0769321	0.0035545	21.6436	D	YDR106W	ARP10
1124	0.200419	0.0367299	5.45656	D	YDR111C	ALT2
1125	0.0971562	0.007109	13.6666	D	YDR119W-A	COX26
1126	0.0971562	0.007109	13.6666	D	YDR125C	ECM18
1127	0.312874	0.0805687	3.88332	D	YDR140W	MTQ2
1128	0.26713	0.0580569	4.60118	D	YDR175C	RSM24
1129	0.1704	0.0248815	6.84846	D	YDR186C	SND1
1130	0.15654	0.0201422	7.77176	D	YDR202C	RAV2
1131	0.16766	0.0189573	8.84408	D	YDR206W	EBS1
1132	0.163943	0.0201422	8.13929	D	YDR219C	MFB1
1133	0.15654	0.0201422	7.77176	D	YDR230W	YDR230W
1134	0.245984	0.0485782	5.06367	D	YDR231C	COX20
1135	0.209703	0.0331754	6.32104	D	YDR232W	HEM1
1136	0.160131	0.021327	7.50836	D	YDR234W	LYS4
1137	0.203567	0.035545	5.72703	D	YDR237W	MRPL7
1138	0.200419	0.0367299	5.45656	D	YDR242W	AMD2
1139	0.280136	0.0580569	4.82519	D	YDR257C	RKM4
1140	0.23386	0.0473934	4.93446	D	YDR260C	SWM1
1141	0.233367	0.049763	4.68957	D	YDR264C	AKR1
1142	0.207394	0.0296209	7.00163	D	YDR266C	HEL2
1143	0.144888	0.0189573	7.64284	D	YDR267C	CIA1
1144	0.167375	0.021327	7.84802	D	YDR273W	DON1
1145	0.244669	0.042654	5.73613	D	YDR286C	MGP12
1146	0.236142	0.0485782	4.86107	D	YDR293C	SSD1
1147	0.255515	0.0592417	4.3131	D	YDR306C	YDR306C
1148	0.102992	0.00829384	12.4179	D	YDR319C	YFT2
1149	0.160919	0.014218	11.318	D	YDR323C	PEP7
1150	0.35862	0.0947867	3.78345	D	YDR334W	SWR1
1151	0.176494	0.0296209	5.95843	D	YDR347W	MRP1
1152	0.217037	0.0390995	5.5509	D	YDR356W	SPC110
1153	0.108501	0.00947867	11.4468	D	YDR360W	YDR360W
1154	0.17073	0.0225118	7.58399	D	YDR364C	CDC40
1155	0.123495	0.0130332	9.47545	D	YDR370C	DXO1
1156	0.269915	0.0651659	4.14196	D	YDR390C	UBA2
1157	0.140889	0.0177725	7.92738	D	YDR397C	NCB2
1158	0.0842315	0.00473934	17.7729	D	YDR406W-A	YDR406W-A
1159	0.0909315	0.00592417	15.3492	D	YDR413C	YDR413C
1160	0.0971562	0.007109	13.6666	D	YDR415C	YDR415C
1161	0.159797	0.0236967	6.74343	D	YDR434W	GPI17
1162	0.132499	0.0154028	8.60226	D	YDR435C	PPM1
1163	0.179623	0.0308057	5.83085	D	YDR441C	APT2
1164	0.149072	0.0177725	8.38776	D	YDR448W	ADA2
1165	0.149072	0.0177725	8.38776	D	YDR459C	PFA5
1166	0.220149	0.0130332	16.8915	D	YAL040C	CLN3
1167	0.170037	0.0272512	6.23961	D	YAL054C	ACS1
1168	0.152856	0.0189573	8.06316	D	YAL056W	GPB2
1169	0.22357	0.0319905	6.98864	D	YAL062W	GDH3
1170	0.0688428	0.00236967	29.0517	D	YAR023C	YAR023C
1171	0.128082	0.014218	9.00842	D	YAR033W	MST28
1172	0.157078	0.0154028	10.198	D	YAR035W	YAT1
1173	0.0769321	0.0035545	21.6436	D	YBL013W	FMT1
1174	0.11872	0.0118483	10.0199	D	YBL023C	MCM2
1175	0.174318	0.021327	8.17359	D	YBL063W	KIP1
1176	0.123723	0.0106635	11.6024	D	YBL075C	SSA3
1177	0.11872	0.0118483	10.0199	D	YBL077W	YBL077W
1178	0.128082	0.014218	9.00842	D	YBL079W	NUP170
1179	0.140889	0.0177725	7.92738	D	YBL089W	AVT5
1180	0.132754	0.0130332	10.1858	D	YBR012W-B	YBR012W-B
1181	0.102992	0.00829384	12.4179	D	YBR021W	FUR4
1182	0.177542	0.0225118	7.88659	D	YBR038W	CHS2
1183	0.123723	0.0106635	11.6024	D	YBR045C	GIP1
1184	0.192379	0.0308057	6.24491	D	YBR053C	YBR053C
1185	0.16766	0.0189573	8.84408	D	YBR059C	AKL1
1186	0.161268	0.00947867	17.0138	D	YBR063C	YBR063C
1187	0.141606	0.0106635	13.2795	D	YBR072W	HSP26
1188	0.0688428	0.00236967	29.0517	D	YBR085W	AAC3
1189	0.152856	0.0189573	8.06316	D	YBR087W	RFC5
1190	0.128082	0.014218	9.00842	D	YBR090C	YBR090C
1191	0.144888	0.0189573	7.64284	D	YBR098W	MMS4
1192	0.148769	0.0201422	7.38597	D	YBR107C	IML3
1193	0.152543	0.021327	7.15258	D	YBR112C	CYC8
1194	0.123495	0.0130332	9.47545	D	YBR113W	YBR113W
1195	0.132754	0.0130332	10.1858	D	YBR125C	PTC4
1196	0.123495	0.0130332	9.47545	D	YBR128C	ATG14
1197	0.123495	0.0130332	9.47545	D	YBR133C	HSL7
1198	0.123495	0.0130332	9.47545	D	YBR138C	YBR138C
1199	0.0909315	0.00592417	15.3492	D	YBR144C	YBR144C
1200	0.108501	0.00947867	11.4468	D	YBR156C	SLI15
1201	0.0971562	0.007109	13.6666	D	YBR159W	IFA38
1202	0.1704	0.0248815	6.84846	D	YBR167C	POP7
1203	0.16766	0.0189573	8.84408	D	YBR175W	SWD3
1204	0.145179	0.0165877	8.7522	D	YBR176W	ECM31
1205	0.0688428	0.00236967	29.0517	D	YBR178W	YBR178W
1206	0.132499	0.0154028	8.60226	D	YBR192W	RIM2
1207	0.118932	0.00947867	12.5474	D	YBR194W	AIM4
1208	0.0909315	0.00592417	15.3492	D	YBR216C	YBP1
1209	0.148769	0.0201422	7.38597	D	YBR217W	ATG12
1210	0.137031	0.014218	9.63783	D	YBR236C	ABD1
1211	0.17073	0.0225118	7.58399	D	YBR241C	YBR241C
1212	0.123495	0.0130332	9.47545	D	YBR243C	ALG7
1213	0.163634	0.0225118	7.2688	D	YBR251W	MRPS5
1214	0.113731	0.0106635	10.6655	D	YBR265W	TSC10
1215	0.0909315	0.00592417	15.3492	D	YBR280C	SAF1
1216	0.11872	0.0118483	10.0199	D	YCL029C	BIK1
1217	0.156827	0.0177725	8.82415	D	YCR020W-B	HTL1
1218	0.176494	0.0296209	5.95843	D	YCR036W	RBK1
1219	0.11872	0.0118483	10.0199	D	YCR038C	BUD5
1220	0.167056	0.0236967	7.04974	D	YCR069W	CPR4
1221	0.113731	0.0106635	10.6655	D	YCR073C	SSK22
1222	0.0971562	0.007109	13.6666	D	YCR085W	YCR085W
1223	0.0909315	0.00592417	15.3492	D	YCR106W	RDS1
1224	0.25277	0.0367299	6.88186	D	YDL044C	MTF2
1225	0.180014	0.028436	6.3305	D	YDL049C	KNH1
1226	0.128082	0.014218	9.00842	D	YDL079C	MRK1
1227	0.123495	0.0130332	9.47545	D	YDL091C	UBX3
1228	0.123495	0.0130332	9.47545	D	YDL098C	SNU23
1229	0.123495	0.0130332	9.47545	D	YDL103C	QRI1
1230	0.137031	0.014218	9.63783	D	YDL109C	YDL109C
1231	0.119098	0.007109	16.7531	D	YDL112W	TRM3
1232	0.148769	0.0201422	7.38597	D	YDL113C	ATG20
1233	0.141168	0.0154028	9.16509	D	YDL138W	RGT2
1234	0.123723	0.0106635	11.6024	D	YDL139C	SCM3
1235	0.132754	0.0130332	10.1858	D	YDL156W	CMR1
1236	0.108501	0.00947867	11.4468	D	YDL206W	YDL206W
1237	0.113731	0.0106635	10.6655	D	YDL214C	PRR2
1238	0.0769321	0.0035545	21.6436	D	YDL220C	CDC13
1239	0.123495	0.0130332	9.47545	D	YDL228C	YDL228C
1240	0.183796	0.0248815	7.38687	D	YDL233W	MFG1
1241	0.113731	0.0106635	10.6655	D	YDL239C	ADY3
1242	0.0909315	0.00592417	15.3492	D	YDL240W	LRG1
1243	0.201231	0.0319905	6.29032	D	YDR005C	MAF1
1244	0.140889	0.0177725	7.92738	D	YDR008C	YDR008C
1245	0.148769	0.0201422	7.38597	D	YDR031W	MIX14
1246	0.136764	0.0165877	8.24491	D	YDR036C	EHD3
1247	0.11872	0.0118483	10.0199	D	YDR070C	FMP16
1248	0.0971562	0.007109	13.6666	D	YDR085C	AFR1
1249	0.140889	0.0177725	7.92738	D	YDR089W	VTC5
1250	0.11872	0.0118483	10.0199	D	YDR096W	GIS1
1251	0.199692	0.021327	9.36332	D	YDR146C	SWI5
1252	0.206661	0.0343602	6.01455	D	YDR162C	NBP2
1253	0.11872	0.0118483	10.0199	D	YDR166C	SEC5
1254	0.11872	0.0118483	10.0199	D	YDR183W	PLP1
1255	0.113731	0.0106635	10.6655	D	YDR189W	SLY1
1256	0.0688428	0.00236967	29.0517	D	YDR192C	NUP42
1257	0.16329	0.0248815	6.56271	D	YDR195W	REF2
1258	0.132499	0.0154028	8.60226	D	YDR207C	UME6
1259	0.195621	0.0296209	6.60416	D	YDR216W	ADR1
1260	0.156217	0.0225118	6.93931	D	YDR229W	IVY1
1261	0.173299	0.028436	6.09436	D	YDR248C	YDR248C
1262	0.196567	0.0225118	8.73171	D	YDR261C	EXG2
1263	0.123904	0.00829384	14.9393	D	YDR263C	DIN7
1264	0.136764	0.0165877	8.24491	D	YDR268W	MSW1
1265	0.132754	0.0130332	10.1858	D	YDR270W	CCC2
1266	0.136764	0.0165877	8.24491	D	YDR287W	INM2
1267	0.0769321	0.0035545	21.6436	D	YDR291W	HRQ1
1268	0.118932	0.00947867	12.5474	D	YDR314C	RAD34
1269	0.102992	0.00829384	12.4179	D	YDR317W	HIM1
1270	0.136764	0.0165877	8.24491	D	YDR320C	SWA2
1271	0.132499	0.0154028	8.60226	D	YDR322W	MRPL35
1272	0.0909315	0.00592417	15.3492	D	YDR344C	YDR344C
1273	0.128082	0.014218	9.00842	D	YDR350C	ATP22
1274	0.195621	0.0296209	6.60416	D	YDR374W-A	WIP1
1275	0.128082	0.014218	9.00842	D	YDR376W	ARH1
1276	0.177225	0.0248815	7.12275	D	YDR379W	RGA2
1277	0.0971562	0.007109	13.6666	D	YDR400W	URH1
1278	0.252035	0.0414692	6.07763	D	YDR406W	PDR15
1279	0.128323	0.0118483	10.8305	D	YDR416W	SYF1
1280	0.0688428	0.00236967	29.0517	D	YDR417C	YDR417C
1281	0.102992	0.00829384	12.4179	D	YDR436W	PPZ2
1282	0.0909315	0.00592417	15.3492	D	YDR437W	GPI19
1283	0.123495	0.0130332	9.47545	D	YDR456W	NHX1
1284	0.102992	0.00829384	12.4179	D	YDR467C	YDR467C
1285	0.156827	0.0177725	8.82415	D	YDR475C	JIP4
1286	0.18346	0.0272512	6.73217	D	YDR479C	PEX29
1287	0.128082	0.014218	9.00842	D	YDR481C	PHO8
1288	0.160692	0.0165877	9.68741	D	YDR484W	VPS52
1289	0.14543	0.014218	10.2286	D	YDR506C	GMC1
1290	0.132965	0.0106635	12.4692	D	YDR528W	HLR1
1291	0.108501	0.00947867	11.4468	D	YEL014C	YEL014C
1292	0.113731	0.0106635	10.6655	D	YEL019C	MMS21
1293	0.0842315	0.00473934	17.7729	D	YEL020C	PXP1
1294	0.0971562	0.007109	13.6666	D	YEL023C	YEL023C
1295	0.160692	0.0165877	9.68741	D	YEL039C	CYC7
1296	0.102992	0.00829384	12.4179	D	YEL041W	YEF1
1297	0.0971562	0.007109	13.6666	D	YEL045C	YEL045C
1298	0.11872	0.0118483	10.0199	D	YEL059W	YEL059W
1299	0.149335	0.0154028	9.69531	D	YEL073C	YEL073C
1300	0.145179	0.0165877	8.7522	D	YER045C	ACA1
1301	0.113731	0.0106635	10.6655	D	YER051W	JHD1
1302	0.210986	0.0236967	8.90359	D	YER054C	GIP2
1303	0.11872	0.0118483	10.0199	D	YER061C	CEM1
1304	0.157078	0.0154028	10.198	D	YER087C-A	SBH1
1305	0.0769321	0.0035545	21.6436	D	YER097W	YER097W
1306	0.18611	0.0308057	6.04143	D	YER107W-A	YER107W-A
1307	0.148769	0.0201422	7.38597	D	YER119C	AVT6
1308	0.113731	0.0106635	10.6655	D	YER123W	YCK3
1309	0.0971562	0.007109	13.6666	D	YER140W	EMP65
1310	0.0909315	0.00592417	15.3492	D	YER149C	PEA2
1311	0.159797	0.0236967	6.74343	D	YER155C	BEM2
1312	0.145179	0.0165877	8.7522	D	YER162C	RAD4
1313	0.167056	0.0236967	7.04974	D	YER167W	BCK2
1314	0.108682	0.007109	15.2879	D	YER170W	ADK2
1315	0.149561	0.0130332	11.4754	D	YER171W	RAD3
1316	0.148769	0.0201422	7.38597	D	YER183C	FAU1
1317	0.108501	0.00947867	11.4468	D	YER185W	PUG1
1318	0.11872	0.0118483	10.0199	D	YER186C	YER186C
1319	0.0909315	0.00592417	15.3492	D	YFL013C	IES1
1320	0.102992	0.00829384	12.4179	D	YFL013W-A	YFL013W-A
1321	0.113731	0.0106635	10.6655	D	YFL025C	BST1
1322	0.166702	0.0260664	6.39529	D	YFL048C	EMP47
1323	0.148769	0.0201422	7.38597	D	YFL054C	AQY3
1324	0.12852	0.00947867	13.5589	D	YFR008W	FAR7
1325	0.0842315	0.00473934	17.7729	D	YFR012W	DCV1
1326	0.108501	0.00947867	11.4468	D	YFR019W	FAB1
1327	0.0971562	0.007109	13.6666	D	YFR027W	ECO1
1328	0.108501	0.00947867	11.4468	D	YFR036W	CDC26
1329	0.128082	0.014218	9.00842	D	YFR036W-A	YFR036W-A
1330	0.108501	0.00947867	11.4468	D	YFR055W	IRC7
1331	0.0769321	0.0035545	21.6436	D	YFR056C	YFR056C
1332	0.141168	0.0154028	9.16509	D	YGL018C	JAC1
1333	0.0688428	0.00236967	29.0517	D	YGL034C	YGL034C
1334	0.0688428	0.00236967	29.0517	D	YGL036W	YGL036W
1335	0.164217	0.0177725	9.23995	D	YGL045W	RIM8
1336	0.132499	0.0154028	8.60226	D	YGL053W	PRM8
1337	0.170037	0.0272512	6.23961	D	YGL070C	RPB9
1338	0.17073	0.0225118	7.58399	D	YGL101W	YGK1
1339	0.171715	0.0130332	13.1752	D	YGL107C	RMD9
1340	0.136764	0.0165877	8.24491	D	YGL110C	CUE3
1341	0.0909315	0.00592417	15.3492	D	YGL112C	TAF6
1342	0.102992	0.00829384	12.4179	D	YGL128C	CWC23
1343	0.119098	0.007109	16.7531	D	YGL144C	ROG1
1344	0.118932	0.00947867	12.5474	D	YGL158W	RCK1
1345	0.102992	0.00829384	12.4179	D	YGL159W	YGL159W
1346	0.174012	0.0236967	7.34329	D	YGL180W	ATG1
1347	0.123495	0.0130332	9.47545	D	YGL188C	YGL188C
1348	0.144888	0.0189573	7.64284	D	YGL194C	HOS2
1349	0.0971562	0.007109	13.6666	D	YGL204C	YGL204C
1350	0.102992	0.00829384	12.4179	D	YGL214W	YGL214W
1351	0.0769321	0.0035545	21.6436	D	YGR006W	PRP18
1352	0.141168	0.0154028	9.16509	D	YGR031W	IMO32
1353	0.132499	0.0154028	8.60226	D	YGR036C	CAX4
1354	0.205983	0.0165877	12.4179	D	YGR043C	NQM1
1355	0.19441	0.0367299	5.29297	D	YGR049W	SCM4
1356	0.183092	0.0296209	6.18117	D	YGR064W	YGR064W
1357	0.152856	0.0189573	8.06316	D	YGR066C	YGR066C
1358	0.18715	0.0236967	7.89772	D	YGR079W	YGR079W
1359	0.0769321	0.0035545	21.6436	D	YGR090W	UTP22
1360	0.11872	0.0118483	10.0199	D	YGR104C	SRB5
1361	0.17073	0.0225118	7.58399	D	YGR108W	CLB1
1362	0.102992	0.00829384	12.4179	D	YGR121W-A	YGR121W-A
1363	0.0971562	0.007109	13.6666	D	YGR126W	YGR126W
1364	0.14543	0.014218	10.2286	D	YGR129W	SYF2
1365	0.128082	0.014218	9.00842	D	YGR134W	CAF130
1366	0.18611	0.0308057	6.04143	D	YGR137W	YGR137W
1367	0.108501	0.00947867	11.4468	D	YGR138C	TPO2
1368	0.11872	0.0118483	10.0199	D	YGR140W	CBF2
1369	0.123495	0.0130332	9.47545	D	YGR143W	SKN1
1370	0.174592	0.0189573	9.20974	D	YGR174C	CBP4
1371	0.123495	0.0130332	9.47545	D	YGR188C	BUB1
1372	0.145179	0.0165877	8.7522	D	YGR204C-A	YGR204C-A
1373	0.113731	0.0106635	10.6655	D	YGR217W	CCH1
1374	0.128082	0.014218	9.00842	D	YGR218W	CRM1
1375	0.195621	0.0296209	6.60416	D	YGR230W	BNS1
1376	0.113731	0.0106635	10.6655	D	YGR248W	SOL4
1377	0.113731	0.0106635	10.6655	D	YGR250C	RIE1
1378	0.0842315	0.00473934	17.7729	D	YGR271W	SLH1
1379	0.144888	0.0189573	7.64284	D	YGR281W	YOR1
1380	0.0909315	0.00592417	15.3492	D	YGR294W	PAU12
1381	0.132499	0.0154028	8.60226	D	YHL009C	YAP3
1382	0.0769321	0.0035545	21.6436	D	YHL018W	MCO14
1383	0.132499	0.0154028	8.60226	D	YHL038C	CBP2
1384	0.152543	0.021327	7.15258	D	YHR001W	OSH7
1385	0.102992	0.00829384	12.4179	D	YHR031C	RRM3
1386	0.123495	0.0130332	9.47545	D	YHR033W	YHR033W
1387	0.215963	0.028436	7.5947	D	YHR037W	PUT2
1388	0.113731	0.0106635	10.6655	D	YHR047C	AAP1
1389	0.0842315	0.00473934	17.7729	D	YHR056C	RSC30
1390	0.108501	0.00947867	11.4468	D	YHR075C	PPE1
1391	0.123495	0.0130332	9.47545	D	YHR086W	NAM8
1392	0.156827	0.0177725	8.82415	D	YHR092C	HXT4
1393	0.108501	0.00947867	11.4468	D	YHR096C	HXT5
1394	0.15654	0.0201422	7.77176	D	YHR099W	TRA1
1395	0.208452	0.0402844	5.17452	D	YHR111W	UBA4
1396	0.149335	0.0154028	9.69531	D	YHR129C	ARP1
1397	0.15654	0.0201422	7.77176	D	YHR167W	THP2
1398	0.137031	0.014218	9.63783	D	YHR171W	ATG7
1399	0.304835	0.0888626	3.43041	G	YBR166C	TYR1
1400	0.241756	0.056872	4.25088	G	YBR169C	SSE2
1401	0.316029	0.0829384	3.81041	G	YBR170C	NPL4
1402	0.543502	0.233412	2.32851	G	YBR171W	SEC66
1403	0.274274	0.0651659	4.20886	G	YBR172C	SMY2
1404	0.71036	0.382701	1.85617	G	YBR173C	UMP1
1405	0.279633	0.0604265	4.62766	G	YBR179C	FZO1
1406	1.37939	1.17891	1.17005	G	YBR181C	RPS6B
1407	0.398529	0.150474	2.64849	G	YBR187W	GDT1
1408	0.216597	0.0414692	5.22307	G	YBR188C	NTC20
1409	2.39977	2.57109	0.933365	G	YBR189W	RPS9B
1410	1.89578	1.74645	1.08551	G	YBR191W	RPL21A
1411	0.658689	0.28436	2.31639	G	YBR191W-A	YBR191W-A
1412	0.725714	0.408768	1.77537	G	YBR196C	PGI1
1413	0.163943	0.0201422	8.13929	G	YBR197C	YBR197C
1414	0.37753	0.118483	3.18635	G	YBR198C	TAF5
1415	0.228732	0.0473934	4.82624	G	YBR199W	KTR4
1416	0.245503	0.0509479	4.81872	G	YBR200W	BEM1
1417	0.23155	0.0462085	5.01098	G	YBR205W	KTR3
1418	0.214067	0.0402844	5.31391	G	YBR206W	YBR206W
1419	0.381492	0.125592	3.03754	G	YBR207W	FTH1
1420	0.260891	0.0438389	5.95113	G	YBR208C	DUR1,2
1421	0.18611	0.0308057	6.04143	G	YBR210W	ERV15
1422	0.357276	0.0936019	3.81697	G	YBR212W	NGR1
1423	0.301423	0.0722749	4.1705	G	YBR213W	MET8
1424	0.23386	0.0473934	4.93446	G	YBR214W	SDS24
1425	0.228732	0.0473934	4.82624	G	YBR215W	HPC2
1426	0.236142	0.0485782	4.86107	G	YBR218C	PYC2
1427	0.635159	0.328199	1.93529	G	YBR221C	PDB1
1428	0.227286	0.0414692	5.48085	G	YBR227C	MCX1
1429	0.211501	0.0390995	5.4093	G	YBR228W	SLX1
1430	0.246441	0.0462085	5.33323	G	YBR229C	ROT2
1431	0.551202	0.222749	2.47454	G	YBR230C	OM14
1432	0.338663	0.0864929	3.9155	G	YBR230W-A	COQ21
1433	0.312253	0.0829384	3.76488	G	YBR231C	SWC5
1434	0.393248	0.14455	2.7205	G	YBR234C	ARC40
1435	1.95675	0.341232	5.73435	G	YBR235W	VHC1
1436	0.264095	0.0616114	4.28647	G	YBR237W	PRP5
1437	0.21909	0.042654	5.13645	G	YBR242W	YBR242W
1438	0.511717	0.195498	2.61751	G	YBR244W	GPX2
1439	0.411508	0.11019	3.73454	G	YBR245C	ISW1
1440	0.39396	0.0983412	4.00606	G	YBR247C	ENP1
1441	0.560407	0.251185	2.23105	G	YBR248C	HIS7
1442	0.840126	0.501185	1.67628	G	YBR249C	ARO4
1443	0.454051	0.186019	2.44089	G	YBR252W	DUT1
1444	0.444681	0.17654	2.51886	G	YBR253W	SRB6
1445	0.282792	0.0651659	4.33957	G	YBR255C-A	RCF3
1446	0.385356	0.123223	3.12731	G	YBR255W	MTC4
1447	1.10262	0.718009	1.53566	G	YBR256C	RIB5
1448	0.311873	0.0770142	4.04955	G	YBR257W	POP4
1449	0.233244	0.0367299	6.35025	G	YBR260C	RGD1
1450	0.366344	0.132701	2.76067	G	YBR261C	TAE1
1451	0.573109	0.281991	2.03237	G	YBR262C	MIC12
1452	0.367195	0.130332	2.81739	G	YBR263W	SHM1
1453	0.37954	0.126777	2.99376	G	YBR264C	YPT10
1454	0.384458	0.135071	2.84634	G	YBR267W	REI1
1455	0.631831	0.316351	1.99725	G	YBR268W	MRPL37
1456	0.262116	0.0604265	4.33777	G	YBR269C	SDH8
1457	0.152856	0.0189573	8.06316	G	YBR271W	EFM2
1458	0.224439	0.042654	5.26186	G	YBR272C	HSM3
1459	0.355999	0.0983412	3.62004	G	YBR273C	UBX7
1460	0.228732	0.0473934	4.82624	G	YBR274W	CHK1
1461	0.123495	0.0130332	9.47545	G	YBR275C	RIF1
1462	0.317812	0.0758294	4.19115	G	YBR276C	PPS1
1463	0.535926	0.222749	2.40596	G	YBR279W	PAF1
1464	0.201928	0.0272512	7.40988	G	YBR281C	DUG2
1465	0.382103	0.113744	3.35933	G	YBR282W	MRPL27
1466	0.531431	0.235782	2.25391	G	YBR283C	SSH1
1467	0.498647	0.21327	2.3381	G	YBR286W	APE3
1468	0.3275	0.0947867	3.45513	G	YBR287W	YBR287W
1469	0.259118	0.0533175	4.8599	G	YBR288C	APM3
1470	0.443896	0.164692	2.69531	G	YBR290W	BSD2
1471	0.206253	0.0367299	5.6154	G	YBR291C	CTP1
1472	0.113731	0.0106635	10.6655	G	YBR292C	YBR292C
1473	0.0971562	0.007109	13.6666	G	YBR295W	PCA1
1474	0.791153	0.356635	2.21838	G	YBR296C	PHO89
1475	0.297954	0.0781991	3.8102	G	YBR297W	MAL33
1476	0.0688428	0.00236967	29.0517	G	YBR299W	MAL32
1477	0.396608	0.135071	2.93629	G	YCL001W	RER1
1478	0.1704	0.0248815	6.84846	G	YCL004W	PGS1
1479	0.1704	0.0248815	6.84846	G	YCL005W	LDB16
1480	0.515189	0.248815	2.07057	G	YCL005W-A	VMA9
1481	1.25355	0.913507	1.37224	G	YCL009C	ILV6
1482	0.344475	0.0971564	3.54558	G	YCL010C	SGF29
1483	0.317235	0.0983412	3.22586	G	YCL011C	GBP2
1484	0.337316	0.0604265	5.58225	G	YCL014W	BUD3
1485	0.275759	0.0473934	5.81851	G	YCL024W	KCC4
1486	0.403701	0.117299	3.44165	G	YCL025C	AGP1
1487	1.22193	0.481043	2.54017	G	YCL026C-A	FRM2
1488	1.31351	0.663507	1.97965	G	YCL026C-B	HBN1
1489	0.493621	0.159953	3.08604	G	YCL030C	HIS4
1490	0.321541	0.0900474	3.57079	G	YCL031C	RRP7
1491	0.132499	0.0154028	8.60226	G	YCL032W	STE50
1492	0.206253	0.0367299	5.6154	G	YCL033C	MXR2
1493	0.276804	0.0722749	3.82988	G	YCL034W	LSB5
1494	0.483426	0.220379	2.19361	G	YCL035C	GRX1
1495	0.289883	0.0781991	3.70698	G	YCL037C	SRO9
1496	0.885648	0.595972	1.48606	G	YCL043C	PDI1
1497	0.1704	0.0248815	6.84846	G	YCL045C	EMC1
1498	0.222436	0.0390995	5.68897	G	YCL047C	POF1
1499	0.216129	0.0438389	4.93008	G	YCL049C	YCL049C
1500	0.59521	0.260664	2.28344	G	YCL050C	APA1
1501	0.663049	0.28673	2.31245	G	YCL054W	SPB1
1502	0.132499	0.0154028	8.60226	G	YCL055W	KAR4
1503	0.280409	0.0663507	4.22616	G	YCL056C	PEX34
1504	0.603012	0.316351	1.90615	G	YCL057C-A	MIC10
1505	0.311379	0.07109	4.38006	G	YCL057W	PRD1
1506	0.66116	0.36019	1.83559	G	YCL059C	KRR1
1507	0.275759	0.0473934	5.81851	G	YCL061C	MRC1
1508	0.340907	0.109005	3.12745	G	YCR002C	CDC10
1509	0.440203	0.156398	2.81463	G	YCR003W	MRPL32
1510	0.598545	0.279621	2.14056	G	YCR004C	YCP4
1511	0.946265	0.598341	1.58148	G	YCR005C	CIT2
1512	0.132499	0.0154028	8.60226	G	YCR007C	YCR007C
1513	0.307443	0.0793839	3.87286	G	YCR008W	SAT4
1514	0.389468	0.133886	2.90895	G	YCR009C	RVS161
1515	0.308629	0.0746445	4.13465	G	YCR011C	ADP1
1516	0.542581	0.240521	2.25585	G	YCR012W	PGK1
1517	0.686698	0.306872	2.23773	G	YCR016W	YCR016W
1518	0.27776	0.0592417	4.68859	G	YCR017C	CWH43
1519	0.56006	0.187204	2.99171	G	YCR018C	SRD1
1520	0.287614	0.07109	4.04577	G	YCR020C-A	MAK31
1521	0.0971562	0.007109	13.6666	G	YCR021C	HSP30
1522	0.260646	0.056872	4.58302	G	YCR023C	YCR023C
1523	0.578633	0.25	2.31453	G	YCR024C-A	PMP1
1524	0.744842	0.374408	1.98939	G	YCR024C-B	YCR024C-B
1525	0.141168	0.0154028	9.16509	G	YCR027C	RHB1
1526	0.567465	0.2891	1.96287	G	YCR028C-A	RIM1
1527	0.207042	0.0319905	6.47197	G	YCR030C	SYP1
1528	2.76064	3.13507	0.880566	G	YCR031C	RPS14A
1529	0.301982	0.0699052	4.31987	G	YCR033W	SNT1
1530	0.346799	0.117299	2.95655	G	YCR034W	ELO2
1531	0.349948	0.101896	3.43438	G	YCR035C	RRP43
1532	0.290519	0.0675355	4.30173	G	YCR042C	TAF2
1533	0.329707	0.0995261	3.31277	G	YCR043C	YCR043C
1534	0.492469	0.219194	2.24672	G	YCR046C	IMG1
1535	0.418847	0.150474	2.78352	G	YCR047C	BUD23
1536	0.681567	0.364929	1.86767	G	YCR051W	YCR051W
1537	0.298988	0.0817536	3.65719	G	YCR052W	RSC6
1538	0.404565	0.154028	2.62656	G	YCR053W	THR4
1539	0.246874	0.0438389	5.63139	G	YCR057C	PWP2
1540	0.444782	0.169431	2.62515	G	YCR059C	YIH1
1541	0.215285	0.0331754	6.48931	G	YCR060W	TAH1
1542	0.128082	0.014218	9.00842	G	YCR061W	YCR061W
1543	0.2363	0.0331754	7.12275	G	YCR065W	HCM1
1544	0.282792	0.0651659	4.33957	G	YCR071C	IMG2
1545	0.294574	0.0675355	4.36177	G	YCR072C	RSA4
1546	0.273959	0.056872	4.81711	G	YCR075W-A	EGO2
1547	0.149072	0.0177725	8.38776	G	YCR076C	FUB1
1548	0.102992	0.00829384	12.4179	G	YCR077C	PAT1
1549	0.173672	0.0260664	6.66269	G	YCR084C	TUP1
1550	0.392602	0.124408	3.15578	G	YCR088W	ABP1
1551	0.341681	0.0947867	3.60474	G	YCR090C	YCR090C
1552	0.340907	0.109005	3.12745	G	YCR094W	CDC50
1553	0.347797	0.109005	3.19066	G	YCR095C	OCA4
1554	0.66611	0.342417	1.94532	G	YCR097W	HMRA1
1555	0.0769321	0.0035545	21.6436	G	YCR104W	PAU3
1556	0.136764	0.0165877	8.24491	G	YDL001W	RMD1
1557	0.466355	0.177725	2.62402	G	YDL002C	NHP10
1558	0.108501	0.00947867	11.4468	G	YDL003W	MCD1
1559	0.336116	0.101896	3.29863	G	YDL004W	ATP16
1560	0.369568	0.132701	2.78496	G	YDL005C	MED2
1561	1.2184	0.836493	1.45656	G	YDL007W	RPT2
1562	0.308604	0.0663507	4.6511	G	YDL010W	GRX6
1563	0.0842315	0.00473934	17.7729	G	YDL011C	YDL011C
1564	0.424323	0.146919	2.88813	G	YDL012C	YDL012C
1565	0.321302	0.0841232	3.81942	G	YDL013W	SLX5
1566	0.618313	0.309242	1.99945	G	YDL014W	NOP1
1567	0.300844	0.0746445	4.03035	G	YDL015C	TSC13
1568	0.290268	0.0841232	3.45051	G	YDL016C	YDL016C
1569	0.195247	0.0319905	6.10327	G	YDL018C	ERP3
1570	0.379661	0.0876777	4.33018	G	YDL019C	OSH2
1571	0.608146	0.273697	2.22197	G	YDL020C	RPN4
1572	0.198449	0.0308057	6.44196	G	YDL022W	GPD1
1573	0.186834	0.0260664	7.16763	G	YDL025C	RTK1
1574	0.177225	0.0248815	7.12275	G	YDL028C	MPS1
1575	0.381859	0.129147	2.95678	G	YDL029W	ARP2
1576	0.245503	0.0509479	4.81872	G	YDL030W	PRP9
1577	0.490451	0.165877	2.95672	G	YDL031W	DBP10
1578	0.254499	0.0533175	4.77326	G	YDL036C	PUS9
1579	0.616757	0.310427	1.98681	G	YDL040C	NAT1
1580	0.186488	0.028436	6.55815	G	YDL042C	SIR2
1581	0.128082	0.014218	9.00842	G	YDL043C	PRP11
1582	0.410482	0.157583	2.60486	G	YDL045W-A	MRP10
1583	0.502371	0.21564	2.32968	G	YDL046W	NPC2
1584	0.419611	0.122038	3.43837	G	YDL047W	SIT4
1585	0.195621	0.0296209	6.60416	G	YDL048C	STP4
1586	0.341012	0.103081	3.30821	G	YDL051W	LHP1
1587	0.361281	0.103081	3.50485	G	YDL052C	SLC1
1588	0.627366	0.313981	1.9981	G	YDL053C	PBP4
1589	0.358658	0.100711	3.56126	G	YDL054C	MCH1
1590	1.27585	0.725118	1.7595	G	YDL055C	PSA1
1591	0.195965	0.0272512	7.19107	G	YDL056W	MBP1
1592	0.163634	0.0225118	7.2688	G	YDL057W	YDL057W
1593	0.462839	0.151659	3.05185	G	YDL058W	USO1
1594	0.528473	0.163507	3.23211	G	YDL059C	RAD59
1595	0.376686	0.10545	3.57216	G	YDL060W	TSR1
1596	2.28895	2.70735	0.845458	G	YDL061C	RPS29B
1597	0.108501	0.00947867	11.4468	G	YDL063C	SYO1
1598	0.289232	0.0805687	3.58988	G	YDL064W	UBC9
1599	0.517122	0.170616	3.03091	G	YDL065C	PEX19
1600	1.38027	0.902844	1.5288	G	YDL066W	IDP1
1601	0.794458	0.466825	1.70183	G	YDL067C	COX9
1602	0.51472	0.177725	2.89616	G	YDL070W	BDF2
1603	0.0842315	0.00473934	17.7729	G	YDL071C	YDL071C
1604	0.558209	0.276066	2.02201	G	YDL072C	YET3
1605	0.343577	0.0876777	3.91863	G	YDL074C	BRE1
1606	2.06495	2.19905	0.939017	G	YDL075W	RPL31A
1607	0.278566	0.0651659	4.27472	G	YDL076C	RXT3
1608	0.160131	0.021327	7.50836	G	YDL077C	VAM6
1609	0.433983	0.169431	2.56141	G	YDL078C	MDH3
1610	0.118932	0.00947867	12.5474	G	YDL080C	THI3
1611	3.06204	3.60308	0.849839	G	YDL081C	RPP1A
1612	1.5084	1.34242	1.12364	G	YDL082W	RPL13A
1613	2.43076	2.50711	0.969548	G	YDL083C	RPS16B
1614	0.82952	0.533175	1.55581	G	YDL084W	SUB2
1615	0.658052	0.311611	2.11177	G	YDL085C-A	YDL085C-A
1616	0.408656	0.138626	2.94791	G	YDL086W	YDL086W
1617	0.471826	0.189573	2.48888	G	YDL092W	SRP14
1618	0.15654	0.0201422	7.77176	G	YDL094C	YDL094C
1619	0.382579	0.117299	3.26159	G	YDL095W	PMT1
1620	0.46834	0.191943	2.43999	G	YDL097C	RPN6
1621	0.801776	0.439573	1.82399	G	YDL099W	BUG1
1622	0.604084	0.319905	1.88832	G	YDL100C	GET3
1623	0.393891	0.0924171	4.2621	G	YDL104C	QRI7
1624	0.186834	0.0260664	7.16763	G	YDL108W	KIN28
1625	0.393634	0.116114	3.39007	G	YDL110C	TMA17
1626	0.26489	0.0675355	3.92223	G	YDL111C	RRP42
1627	0.493609	0.174171	2.83406	G	YDL115C	IWR1
1628	0.144888	0.0189573	7.64284	G	YDL116W	NUP84
1629	0.167375	0.021327	7.84802	G	YDL117W	CYK3
1630	0.400289	0.145735	2.7467	G	YDL120W	YFH1
1631	0.499492	0.227488	2.19569	G	YDL121C	EXP1
1632	0.471414	0.177725	2.65249	G	YDL122W	UBP1
1633	0.920755	0.586493	1.56993	G	YDL124W	YDL124W
1634	0.976136	0.74763	1.30564	G	YDL125C	HNT1
1635	1.1093	0.803318	1.3809	G	YDL126C	CDC48
1636	0.296268	0.0770142	3.84693	G	YDL128W	VCX1
1637	2.58174	3.11967	0.827569	G	YDL130W	RPP1B
1638	0.504337	0.187204	2.69405	G	YDL130W-A	STF1
1639	0.53531	0.221564	2.41605	G	YDL131W	LYS21
1640	3.26646	3.86493	0.845154	G	YDL133C-A	RPL41B
1641	0.386017	0.10545	3.66066	G	YDL133W	SRF1
1642	0.358957	0.116114	3.09143	G	YDL134C	PPH21
1643	0.36783	0.137441	2.67628	G	YDL135C	RDI1
1644	1.41444	1.18365	1.19498	G	YDL136W	RPL35B
1645	0.674765	0.395735	1.7051	G	YDL137W	ARF2
1646	0.211501	0.0390995	5.4093	G	YDL142C	CRD1
1647	0.712365	0.407583	1.74778	G	YDL143W	CCT4
1648	0.257551	0.0604265	4.26221	G	YDL144C	YDL144C
1649	0.300641	0.0829384	3.62487	G	YDL145C	COP1
1650	0.725854	0.424171	1.71123	G	YDL147W	RPN5
1651	0.570817	0.223934	2.54905	G	YDL148C	NOP14
1652	0.470398	0.183649	2.56139	G	YDL150W	RPC53
1653	0.760952	0.367299	2.07175	G	YDL153C	SAS10
1654	0.160131	0.021327	7.50836	G	YDL155W	CLB3
1655	0.603195	0.255924	2.35693	G	YDL157C	YDL157C
1656	0.166702	0.0260664	6.39529	G	YDL158C	YDL158C
1657	0.241113	0.0485782	4.9634	G	YFR013W	IOC3
1658	0.22847	0.0343602	6.64928	G	YFR015C	GSY1
1659	0.716606	0.317536	2.25677	G	YFR016C	YFR016C
1660	0.456486	0.130332	3.50249	G	YFR017C	IGD1
1661	0.208897	0.0379147	5.50965	G	YFR020W	CSS2
1662	0.262116	0.0604265	4.33777	G	YFR024C-A	LSB3
1663	0.520615	0.148104	3.51519	G	YFR025C	HIS2
1664	0.374034	0.124408	3.00652	G	YFR028C	CDC14
1665	0.163634	0.0225118	7.2688	G	YFR029W	PTR3
1666	0.651312	0.263033	2.47616	G	YFR030W	MET10
1667	0.304484	0.0580569	5.24459	G	YFR031C	SMC2
1668	2.24137	2.50237	0.895697	G	YFR031C-A	RPL2A
1669	5.26495	6.86967	0.766405	G	YFR032C-A	RPL29
1670	0.15654	0.0201422	7.77176	G	YFR032C-B	MIN10
1671	0.622943	0.305687	2.03784	G	YFR033C	QCR6
1672	0.610601	0.291469	2.09491	G	YFR034C	PHO4
1673	0.383007	0.130332	2.93871	G	YFR035C	YFR035C
1674	0.288948	0.0556872	5.18876	G	YFR037C	RSC8
1675	0.30356	0.0793839	3.82395	G	YFR038W	IRC5
1676	0.189074	0.0319905	5.9103	G	YFR039C	OSW7
1677	0.152856	0.0189573	8.06316	G	YFR040W	SAP155
1678	0.470171	0.202607	2.32061	G	YFR044C	DUG1
1679	0.614702	0.316351	1.9431	G	YFR050C	PRE4
1680	0.346459	0.10782	3.21331	G	YFR051C	RET2
1681	0.290519	0.0675355	4.30173	G	YFR052C-A	YFR052C-A
1682	0.5305	0.24763	2.1423	G	YFR052W	RPN12
1683	0.346201	0.0592417	5.84387	G	YFR053C	HXK1
1684	0.28346	0.07109	3.98733	G	YGL001C	ERG26
1685	0.140889	0.0177725	7.92738	G	YGL005C	COG7
1686	0.444537	0.151659	2.93116	G	YGL006W	PMC1
1687	0.556147	0.246445	2.25667	G	YGL008C	PMA1
1688	1.07718	0.558057	1.93024	G	YGL009C	LEU1
1689	0.140889	0.0177725	7.92738	G	YGL010W	MPO1
1690	0.673029	0.385071	1.7478	G	YGL011C	SCL1
1691	0.529364	0.245261	2.15837	G	YGL012W	ERG4
1692	0.285266	0.0533175	5.35033	G	YGL013C	PDR1
1693	0.399566	0.151659	2.63464	G	YGL019W	CKB1
1694	0.423625	0.152844	2.77162	G	YGL020C	GET1
1695	0.266131	0.0521327	5.10488	G	YGL021W	ALK1
1696	0.387079	0.112559	3.43889	G	YGL022W	STT3
1697	0.305243	0.063981	4.77083	G	YGL023C	PIB2
1698	0.14543	0.014218	10.2286	G	YGL025C	PGD1
1699	0.646824	0.32346	1.99971	G	YGL026C	TRP5
1700	0.173672	0.0260664	6.66269	G	YGL027C	CWH41
1701	0.738554	0.395735	1.86629	G	YGL029W	CGR1
1702	3.14581	3.67062	0.857025	G	YGL030W	RPL30
1703	3.75898	4.69313	0.800954	G	YGL031C	RPL24A
1704	0.456472	0.143365	3.18398	G	YGL032C	AGA2
1705	0.634016	0.271327	2.33672	G	YGL037C	PNC1
1706	0.227706	0.0390995	5.82376	G	YGL038C	OCH1
1707	0.465444	0.180095	2.58444	G	YGL040C	HEM2
1708	0.195247	0.0319905	6.10327	G	YGL041W-A	DPC13
1709	0.360596	0.10545	3.41959	G	YGL043W	DST1
1710	0.30417	0.0770142	3.94954	G	YGL044C	RNA15
1711	0.241756	0.056872	4.25088	G	YGL047W	ALG13
1712	0.562923	0.261848	2.1498	G	YGL048C	RPT6
1713	0.438954	0.122038	3.59687	G	YGL049C	TIF4632
1714	0.307783	0.0853081	3.6079	G	YGL050W	TYW3
1715	0.219539	0.0402844	5.44973	G	YGL052W	YGL052W
1716	0.540917	0.260664	2.07515	G	YGL054C	ERV14
1717	0.620533	0.236967	2.61865	G	YGL055W	OLE1
1718	0.186834	0.0260664	7.16763	G	YGL056C	SDS23
1719	0.174012	0.0236967	7.34329	G	YGL057C	GEP7
1720	0.316029	0.0829384	3.81041	G	YGL058W	RAD6
1721	0.295108	0.0651659	4.52857	G	YGL059W	PKP2
1722	0.601585	0.338863	1.77531	G	YGL062W	PYC1
1723	0.11872	0.0118483	10.0199	G	YGL064C	MRH4
1724	0.159797	0.0236967	6.74343	G	YGL065C	ALG2
1725	0.347172	0.0936019	3.70903	G	YGL066W	SGF73
1726	0.186488	0.028436	6.55815	G	YGL067W	NPY1
1727	0.28346	0.07109	3.98733	G	YGL068W	MNP1
1728	0.431815	0.149289	2.89248	G	YGL071W	AFT1
1729	0.415356	0.126777	3.27627	G	YGL073W	HSF1
1730	2.24415	2.30687	0.97281	G	YGL076C	RPL7A
1731	0.395976	0.127962	3.09448	G	YGL077C	HNM1
1732	0.721908	0.363744	1.98466	G	YGL078C	DBP3
1733	0.404091	0.143365	2.81862	G	YGL080W	MPC1
1734	0.491247	0.163507	3.00444	G	YGL082W	YGL082W
1735	0.395129	0.10545	3.74707	G	YGL086W	MAD1
1736	0.455226	0.17654	2.5786	G	YGL087C	MMS2
1737	0.303664	0.07109	4.27154	G	YGL090W	LIF1
1738	0.167056	0.0236967	7.04974	G	YGL092W	NUP145
1739	0.274274	0.0651659	4.20886	G	YGL093W	SPC105
1740	0.237889	0.0521327	4.56313	G	YGL095C	VPS45
1741	0.330414	0.0971564	3.40085	G	YGL097W	SRM1
1742	0.441561	0.14455	3.05473	G	YGL099W	LSG1
1743	0.43596	0.140995	3.09202	G	YGL100W	SEH1
1744	0.359716	0.113744	3.1625	G	YGL102C	YGL102C
1745	0.271816	0.0663507	4.09666	G	YGL103W	RPL28
1746	0.873459	0.567536	1.53904	G	YGL105W	ARC1
1747	0.306178	0.0841232	3.63964	G	YGL106W	MLC1
1748	0.237495	0.0414692	5.72703	G	YGL108C	YGL108C
1749	0.345779	0.0924171	3.7415	G	YGL111W	NSA1
1750	0.371692	0.042654	8.71411	G	YGL113W	SLD3
1751	0.285247	0.0722749	3.94669	G	YGL115W	SNF4
1752	0.436715	0.165877	2.63277	G	YGL117W	YGL117W
1753	0.163634	0.0225118	7.2688	G	YGL119W	COQ8
1754	0.425915	0.129147	3.29791	G	YGL120C	PRP43
1755	0.0909315	0.00592417	15.3492	G	YGL121C	GPG1
1756	0.377574	0.127962	2.95067	G	YGL122C	NAB2
1757	2.79043	3.06872	0.909314	G	YGL123W	RPS2
1758	0.203139	0.0379147	5.35779	G	YGL129C	RSM23
1759	0.301285	0.0805687	3.73948	G	YGL130W	CEG1
1760	0.113731	0.0106635	10.6655	G	YGL131C	SNT2
1761	1.06405	0.100711	10.5654	G	YGL134W	PCL10
1762	1.86199	1.82346	1.02113	G	YGL135W	RPL1B
1763	0.203567	0.035545	5.72703	G	YGL136C	MRM2
1764	0.455325	0.169431	2.68737	G	YGL137W	SEC27
1765	0.2145	0.0379147	5.65744	G	YGL140C	YGL140C
1766	0.249053	0.0450237	5.5316	G	YGL141W	HUL5
1767	0.25076	0.0485782	5.16198	G	YGL143C	MRF1
1768	0.183092	0.0296209	6.18117	G	YGL145W	TIP20
1769	2.60753	2.75592	0.946153	G	YGL147C	RPL9A
1770	0.853323	0.578199	1.47583	G	YGL148W	ARO2
1771	0.579089	0.17654	3.28021	G	YGL150C	INO80
1772	0.167375	0.021327	7.84802	G	YGL151W	NUT1
1773	0.393346	0.122038	3.22315	G	YGL153W	PEX14
1774	0.240182	0.0402844	5.96216	G	YGL154C	LYS5
1775	0.15654	0.0201422	7.77176	G	YGL156W	AMS1
1776	0.491133	0.177725	2.76344	G	YGL157W	ARI1
1777	0.268725	0.0699052	3.84413	G	YGL161C	YIP5
1778	0.323638	0.0746445	4.33573	G	YGL164C	YRB30
1779	0.260646	0.056872	4.58302	G	YGL171W	ROK1
1780	0.226369	0.0462085	4.89886	G	YGL172W	NUP49
1781	0.499611	0.187204	2.66881	G	YGL173C	XRN1
1782	0.434211	0.14218	3.05395	G	YGL181W	GTS1
1783	0.183092	0.0296209	6.18117	G	YGL184C	STR3
1784	0.248734	0.0580569	4.28432	G	YGL185C	YGL185C
1785	0.18611	0.0308057	6.04143	G	YGL187C	COX4
1786	3.6576	5.12085	0.714256	G	YGL189C	RPS26A
1787	0.191984	0.0331754	5.78694	G	YGL190C	CDC55
1788	0.635575	0.316351	2.00908	G	YGL191W	COX13
1789	0.156827	0.0177725	8.82415	G	YGL192W	IME4
1790	0.160131	0.021327	7.50836	G	YGL194C-A	YGL194C-A
1791	0.152543	0.021327	7.15258	G	YGL195W	GCN1
1792	0.113731	0.0106635	10.6655	G	YGL196W	DSD1
1793	0.420917	0.156398	2.69132	G	YGL198W	YIP4
1794	0.647172	0.354265	1.8268	G	YGL200C	EMP24
1795	0.526008	0.24763	2.12417	G	YGL202W	ARO8
1796	0.454461	0.168246	2.70116	G	YGL203C	KEX1
1797	0.355076	0.0663507	5.3515	G	YGL205W	POX1
1798	0.163943	0.0201422	8.13929	G	YGL206C	CHC1
1799	0.459491	0.17891	2.56828	G	YGL207W	SPT16
1800	0.201928	0.0272512	7.40988	G	YGL208W	SIP2
1801	1.18912	0.720379	1.65069	G	YGL209W	MIG2
1802	0.38641	0.133886	2.88611	G	YGL210W	YPT32
1803	0.128323	0.0118483	10.8305	G	YGL211W	NCS6
1804	0.2145	0.0379147	5.65744	G	YGL212W	VAM7
1805	0.392602	0.124408	3.15578	G	YGL215W	CLG1
1806	0.383806	0.127962	2.99938	G	YGL219C	MDM34
1807	0.471939	0.201422	2.34304	G	YGL220W	BOL2
1808	0.432147	0.170616	2.53286	G	YGL221C	NIF3
1809	0.195621	0.0296209	6.60416	G	YGL223C	COG1
1810	0.387531	0.135071	2.86909	G	YGL224C	SDT1
1811	0.330412	0.103081	3.20537	G	YGL225W	VRG4
1812	0.407844	0.140995	2.8926	G	YGL226C-A	OST5
1813	0.314075	0.0900474	3.48789	G	YGL226W	MTC3
1814	0.49345	0.18128	2.72204	G	YGL228W	SHE10
1815	0.18946	0.0296209	6.39616	G	YGL229C	SAP4
1816	0.308431	0.0829384	3.7188	G	YGL231C	EMC4
1817	0.410262	0.150474	2.72647	G	YGL232W	TAN1
1818	0.137031	0.014218	9.63783	G	YGL233W	SEC15
1819	0.269915	0.0651659	4.14196	G	YGL234W	ADE5,7
1820	0.530627	0.0817536	6.49056	G	YGL236C	MTO1
1821	0.245984	0.0485782	5.06367	G	YGL237C	HAP2
1822	0.262116	0.0604265	4.33777	G	YGL242C	YGL242C
1823	0.144888	0.0189573	7.64284	G	YGL243W	TAD1
1824	0.557369	0.218009	2.55663	G	YGL244W	RTF1
1825	0.691659	0.433649	1.59497	G	YGL245W	GUS1
1826	0.358181	0.118483	3.02305	G	YGL246C	RAI1
1827	0.16766	0.0189573	8.84408	G	YGL251C	HFM1
1828	0.345174	0.100711	3.42738	G	YGL252C	RTG2
1829	0.981655	0.702607	1.39716	G	YGL253W	HXK2
1830	0.476621	0.13981	3.40905	G	YGL255W	ZRT1
1831	0.15654	0.0201422	7.77176	G	YGL256W	ADH4
1832	0.584911	0.270142	2.1652	G	YGR001C	EFM5
1833	0.141168	0.0154028	9.16509	G	YGR003W	CUL3
1834	0.766105	0.330569	2.31754	G	YGR005C	TFG2
1835	0.413144	0.150474	2.74562	G	YGR007W	ECT1
1836	0.557584	0.171801	3.24552	G	YGR008C	STF2
1837	0.578998	0.236967	2.44337	G	YGR009C	SEC9
1838	0.192379	0.0308057	6.24491	G	YGR012W	MCY1
1839	0.58695	0.187204	3.13535	G	YGR013W	SNU71
1840	0.180373	0.0260664	6.91977	G	YGR015C	EAT1
1841	0.337516	0.103081	3.27429	G	YGR017W	YGR017W
1842	0.465327	0.183649	2.53378	G	YGR019W	UGA1
1843	0.597617	0.354265	1.68692	G	YGR020C	VMA7
1844	0.269594	0.056872	4.74037	G	YGR021W	DPC29
1845	0.238879	0.0473934	5.04035	G	YGR025W	YGR025W
1846	0.289883	0.0781991	3.70698	G	YGR026W	YGR026W
1847	2.23362	2.33412	0.956942	G	YGR027C	RPS25A
1848	0.27911	0.0627962	4.4447	G	YGR028W	MSP1
1849	0.41127	0.151659	2.71181	G	YGR029W	ERV1
1850	0.198449	0.0308057	6.44196	G	YGR030C	POP6
1851	0.299627	0.0793839	3.7744	G	YGR033C	TIM21
1852	2.24291	2.40166	0.933901	G	YGR034W	RPL26B
1853	1.21544	0.803318	1.51302	G	YGR035C	YGR035C
1854	1.20473	1.08768	1.10762	G	YGR037C	ACB1
1855	0.233367	0.049763	4.68957	G	YGR038W	ORM1
1856	0.25076	0.0485782	5.16198	G	YGR042W	MTE1
1857	0.314621	0.0734597	4.2829	G	YGR044C	RME1
1858	0.371001	0.103081	3.59914	G	YGR047C	TFC4
1859	0.675219	0.322275	2.09517	G	YGR048W	UFD1
1860	0.305756	0.0509479	6.00135	G	YGR052W	FMP48
1861	0.671088	0.356635	1.88172	G	YGR055W	MUP1
1862	0.900902	0.530806	1.69723	G	YGR060W	ERG25
1863	0.23155	0.0462085	5.01098	G	YGR061C	ADE6
1864	0.234329	0.0450237	5.20456	G	YGR062C	COX18
1865	0.345111	0.106635	3.23638	G	YGR063C	SPT4
1866	0.455966	0.18128	2.51527	G	YGR065C	VHT1
1867	0.195621	0.0296209	6.60416	G	YGR067C	YGR067C
1868	25.8364	5.75	4.49329	G	YGR069W	YGR069W
1869	0.537225	0.208531	2.57624	G	YGR072W	UPF3
1870	0.25083	0.0592417	4.23401	G	YGR075C	PRP38
1871	0.15337	0.014218	10.787	G	YGR077C	PEX8
1872	0.48254	0.190758	2.52959	G	YGR078C	PAC10
1873	0.457824	0.17654	2.59331	G	YGR081C	SLX9
1874	0.386092	0.130332	2.96238	G	YGR082W	TOM20
1875	0.912752	0.528436	1.72727	G	YGR083C	GCD2
1876	0.328836	0.0900474	3.65181	G	YGR084C	MRP13
1877	1.60759	1.44668	1.11122	G	YGR085C	RPL11B
1878	1.8107	1.21801	1.48661	G	YGR086C	PIL1
1879	0.133134	0.00829384	16.0522	G	YGR087C	PDC6
1880	0.256304	0.0438389	5.84649	G	YGR089W	NNF2
1881	0.305813	0.0781991	3.9107	G	YGR092W	DBF2
1882	0.82691	0.526066	1.57187	G	YGR094W	VAS1
1883	0.336601	0.0876777	3.83907	G	YGR095C	RRP46
1884	0.198449	0.0308057	6.44196	G	YGR097W	ASK10
1885	0.123495	0.0130332	9.47545	G	YGR100W	MDR1
1886	0.264095	0.0616114	4.28647	G	YGR102C	GTF1
1887	1.02651	0.690758	1.48606	G	YGR103W	NOP7
1888	0.447618	0.191943	2.33204	G	YGR105W	VMA21
1889	0.505393	0.216825	2.33089	G	YGR106C	VOA1
1890	0.141168	0.0154028	9.16509	G	YGR112W	SHY1
1891	0.380378	0.109005	3.48956	G	YGR113W	DAM1
1892	0.251379	0.056872	4.42007	G	YGR116W	SPT6
1893	2.69373	3.20379	0.840794	G	YGR118W	RPS23A
1894	0.285247	0.0722749	3.94669	G	YGR119C	NUP57
1895	0.328177	0.0924171	3.55105	G	YGR121C	MEP1
1896	0.476279	0.225118	2.11568	G	YGR124W	ASN2
1897	0.141407	0.0130332	10.8498	G	YGR127W	YGR127W
1898	0.272385	0.063981	4.25727	G	YGR128C	UTP8
1899	0.779924	0.361374	2.15821	G	YGR130C	YGR130C
1900	0.213354	0.0272512	7.82916	G	YGR131W	FHN1
1901	0.291121	0.0734597	3.963	G	YGR132C	PHB1
1902	0.710605	0.420616	1.68944	G	YGR135W	PRE9
1903	0.173672	0.0260664	6.66269	G	YGR136W	LSB1
1904	0.249053	0.0450237	5.5316	G	YGR141W	VPS62
1905	3.0091	1.64573	1.82842	G	YGR142W	BTN2
1906	0.55036	0.177725	3.09669	G	YGR145W	ENP2
1907	0.528344	0.216825	2.43673	G	YGR146C	ECL1
1908	0.0971562	0.007109	13.6666	G	YGR146C-A	YGR146C-A
1909	0.538823	0.251185	2.14513	G	YGR147C	NAT2
1910	4.36168	5.7109	0.763747	G	YGR148C	RPL24B
1911	0.0971562	0.007109	13.6666	G	YGR149W	GPC1
1912	0.247283	0.0414692	5.96306	G	YGR150C	CCM1
1913	0.1704	0.0248815	6.84846	G	YGR152C	RSR1
1914	0.2145	0.0379147	5.65744	G	YGR153W	YGR153W
1915	0.388263	0.113744	3.41348	G	YKL021C	MAK11
1916	0.205816	0.0390995	5.2639	G	YKL022C	CDC16
1917	0.54632	0.263033	2.077	G	YKL023W	YKL023W
1918	0.346404	0.0900474	3.84691	G	YKL024C	URA6
1919	0.123495	0.0130332	9.47545	G	YKL026C	GPX1
1920	0.312874	0.0805687	3.88332	G	YKL027W	TCD2
1921	0.53529	0.234597	2.28174	G	YKL028W	TFA1
1922	0.330099	0.0853081	3.86949	G	YKL029C	MAE1
1923	0.621312	0.312796	1.98631	G	YKL033W-A	YKL033W-A
1924	0.286407	0.0675355	4.24084	G	YKL035W	UGP1
1925	0.214906	0.035545	6.04603	G	YKL037W	AIM26
1926	0.377193	0.124408	3.03191	G	YKL039W	PTM1
1927	0.380221	0.133886	2.83988	G	YKL040C	NFU1
1928	0.554511	0.242891	2.28296	G	YKL041W	VPS24
1929	15.5359	0.751185	20.6818	G	YKL043W	PHD1
1930	0.241113	0.0485782	4.9634	G	YKL045W	PRI2
1931	0.676046	0.347156	1.94738	G	YKL046C	DCW1
1932	0.11872	0.0118483	10.0199	G	YKL047W	ANR2
1933	0.262652	0.0580569	4.52404	G	YKL049C	CSE4
1934	0.244244	0.0450237	5.42478	G	YKL050C	YKL050C
1935	0.439402	0.162322	2.70698	G	YKL051W	SFK1
1936	0.270476	0.0627962	4.30721	G	YKL052C	ASK1
1937	0.444466	0.183649	2.42019	G	YKL053C-A	MDM35
1938	0.876602	0.462085	1.89706	G	YKL054C	DEF1
1939	2.79654	3.35308	0.83402	G	YKL056C	TMA19
1940	0.374224	0.137441	2.7228	G	YKL058W	TOA2
1941	0.326486	0.0853081	3.82714	G	YKL059C	MPE1
1942	5.1108	6.39336	0.799391	G	YKL060C	FBA1
1943	0.349249	0.104265	3.34961	G	YKL064W	MNR2
1944	0.617518	0.2891	2.136	G	YKL065C	YET1
1945	0.391945	0.13981	2.8034	G	YKL066W	YKL066W
1946	0.393605	0.135071	2.91406	G	YKL067W	YNK1
1947	0.241579	0.0462085	5.22802	G	YKL068W-A	YKL068W-A
1948	0.237889	0.0521327	4.56313	G	YKL069W	YKL069W
1949	1.8314	0.829384	2.20814	G	YKL071W	YKL071W
1950	0.235642	0.0509479	4.62515	G	YKL073W	LHS1
1951	0.320022	0.0888626	3.60132	G	YKL074C	MUD2
1952	0.246874	0.0438389	5.63139	G	YKL075C	YKL075C
1953	0.195965	0.0272512	7.19107	G	YKL076C	YKL076C
1954	0.369224	0.129147	2.85894	G	YKL077W	PSG1
1955	0.330099	0.0853081	3.86949	G	YKL079W	SMY1
1956	0.679618	0.35545	1.91199	G	YKL080W	VMA5
1957	1.3154	1.11611	1.17855	G	YKL081W	TEF4
1958	1.23448	0.776066	1.59069	G	YKL082C	RRP14
1959	0.479946	0.214455	2.23798	G	YKL085W	MDH1
1960	0.230553	0.0509479	4.52526	G	YKL087C	CYT2
1961	0.333058	0.0876777	3.79866	G	YKL088W	CAB3
1962	0.190141	0.0248815	7.64186	G	YKL089W	MIF2
1963	0.118932	0.00947867	12.5474	G	YKL090W	CUE2
1964	0.293024	0.0556872	5.26197	G	YKL091C	YKL091C
1965	0.328962	0.0959716	3.42771	G	YKL094W	YJU3
1966	0.240182	0.0402844	5.96216	G	YKL095W	YJU2
1967	0.193079	0.0260664	7.4072	G	YKL096W	CWP1
1968	1.74733	1.01422	1.72284	G	YKL096W-A	CWP2
1969	0.423333	0.145735	2.90482	G	YKL099C	UTP11
1970	0.537873	0.218009	2.4672	G	YKL100C	YPF1
1971	0.225289	0.0379147	5.94201	G	YKL101W	HSL1
1972	0.759457	0.359005	2.11545	G	YKL103C	APE1
1973	0.331143	0.100711	3.28805	G	YKL104C	GFA1
1974	0.43793	0.120853	3.62366	G	YKL105C	SEG2
1975	0.371941	0.116114	3.20325	G	YKL106W	AAT1
1976	0.208897	0.0379147	5.50965	G	YKL109W	HAP4
1977	0.561128	0.170616	3.28884	G	YKL113C	RAD27
1978	0.442513	0.145735	3.03643	G	YKL114C	APN1
1979	1.52576	1.2109	1.26002	G	YKL117W	SBA1
1980	0.342831	0.113744	3.01406	G	YKL119C	VPH2
1981	0.751771	0.377962	1.98901	G	YKL120W	OAC1
1982	0.152856	0.0189573	8.06316	G	YKL121W	DGR2
1983	0.637347	0.336493	1.89409	G	YKL122C	SRP21
1984	0.408615	0.11019	3.70829	G	YKL125W	RRN3
1985	0.319761	0.0829384	3.8554	G	YKL126W	YPK1
1986	0.382653	0.126777	3.01831	G	YKL128C	PMU1
1987	0.25076	0.0485782	5.16198	G	YKL129C	MYO3
1988	0.198066	0.0331754	5.97028	G	YKL130C	SHE2
1989	0.1704	0.0248815	6.84846	G	YKL134C	2001-10-01
1990	0.17073	0.0225118	7.58399	G	YKL135C	APL2
1991	0.412137	0.149289	2.76067	G	YKL137W	CMC1
1992	0.337516	0.103081	3.27429	G	YKL138C	MRPL31
1993	0.198066	0.0331754	5.97028	G	YKL138C-A	HSK3
1994	0.108501	0.00947867	11.4468	G	YKL139W	CTK1
1995	0.375087	0.135071	2.77696	G	YKL141W	SDH3
1996	0.391685	0.136256	2.87463	G	YKL142W	MRP8
1997	0.461239	0.177725	2.59524	G	YKL143W	LTV1
1998	0.865415	0.581754	1.4876	G	YKL145W	RPT1
1999	0.198066	0.0331754	5.97028	G	YKL149C	DBR1
[truncated: 2,778 more rows]
