# Supplementary material for: A yeast-optimized single-cell transcriptomics platform elucidates how mycophenolic acid and guanine alter global mRNA levels
Source: Commun Biol. 2021 Jun 30;4:822. doi: 10.1038/s42003-021-02320-w (PMC8245502; doi:10.1038/s42003-021-02320-w)
Supplement: Supplementary file 5 — Supplementary Data 3 [file 42003_2021_2320_MOESM5_ESM.xlsx]

## Sheet: S3
	AAAAGATTATGA	AAACAAAGAGGA	AAAGCCTATGTA	AAAGTTCCTTCG	AAATGACTTCAC	AACACTTGCTAG	AACCGGTTCTTT	AACCTTAGTAGC	AACGTGCGCGAG	AACGTGCTGAGA	AACTCAGCGCAG	AAGACGTGAGGC	AAGATCTAACGC	AATGAGCCGACT	AATGGGTTACCT	AATGTCGACGAC	AATTGGTCCCCC	ACAGAGGGGTCT	ACCCCAGTACAG	ACCCTGAATATT	ACCGTGAGTCTT	ACGCTCATATAA	ACGCTTGCATGT	ACGTGGCCATAA	ACTTAGACACGC	ACTTCCGGTTCG	AGAAACTGGCGG	AGAAGAAGTAGC	AGACATGACGAC	AGAGCGGACTTC	AGCACTCCGATT	AGCCGCAGAGGC	AGCGGGGCTTAA	AGCTTGCCGCTA	AGGAAAAACTGA	AGGCACTTCTGG	AGGGAACCCTTG	AGGGCCTCCTAA	AGTCGAGTTGGC	AGTGACGGGCCA	ATAAGCGGTCGA	ATAATTGTATGG	ATACATACCGCA	ATAGACGACCCA	ATAGTCCGGTTT	ATCACCTAGAGT	ATCCCATATCAG	ATCCGGCAAGAA	ATGAAATTGAAT
PRE6	-0.807294	-0.807294	1.54015	0.699638	-0.807294	-0.807294	1.10945	1.12186	1.06995	1.09577	1.36244	-0.807294	-0.807294	1.42572	0.432544	1.33824	-0.807294	-0.807294	-0.807294	-0.807294	0.63232	-0.807294	-0.807294	-0.807294	-0.807294	0.585952	-0.807294	0.473897	0.581423	-0.807294	0.855537	1.5153	-0.807294	-0.807294	0.588882	-0.807294	-0.807294	0.408489	-0.807294	0.56492	-0.807294	1.66639	0.486724	-0.807294	0.86305	1.31958	-0.807294	1.84444	0.644083
EBP2	0.133825	1.13243	1.16708	-0.974927	1.16489	0.936307	0.340639	1.24627	-0.974927	-0.974927	1.47396	-0.974927	0.618486	1.92101	1.17132	0.982847	-0.974927	0.376071	0.248649	1.72171	0.771979	0.73936	0.857399	-0.974927	0.421929	1.18412	0.505789	0.613669	-0.974927	0.828714	1.13972	0.688091	1.32712	0.990288	0.299068	0.88708	-0.974927	0.134461	-0.974927	0.705001	-0.974927	-0.974927	1.07969	1.26748	0.549242	-0.974927	-0.974927	0.711588	1.52126
ABP140	-0.642422	-0.642422	-0.642422	0.97628	1.03802	-0.642422	-0.642422	-0.642422	-0.642422	1.40179	-0.642422	-0.642422	-0.642422	1.2239	-0.642422	-0.642422	-0.642422	-0.642422	-0.642422	-0.642422	1.41402	-0.642422	-0.642422	-0.642422	-0.642422	1.35984	1.62545	0.733795	-0.642422	-0.642422	1.44856	-0.642422	-0.642422	-0.642422	0.857309	-0.642422	1.13359	0.663536	-0.642422	1.64693	-0.642422	1.47049	-0.642422	1.45376	-0.642422	-0.642422	-0.642422	-0.642422	1.42772
ARC1	1.21294	-0.754526	2.13545	1.24901	0.822728	-0.754526	1.17795	1.19046	-0.754526	-0.754526	-0.754526	-0.754526	-0.754526	0.997194	-0.754526	-0.754526	0.706231	1.22033	1.06707	-0.754526	-0.754526	1.13959	-0.754526	-0.754526	1.27492	-0.754526	-0.754526	0.537184	-0.754526	-0.754526	-0.754526	1.89128	-0.754526	-0.754526	1.63439	-0.754526	-0.754526	0.927433	-0.754526	-0.754526	0.983867	1.22864	1.51563	-0.754526	-0.754526	0.896281	-0.754526	-0.754526	0.708768
NOP6	0.9316	1.74637	-0.883355	0.518178	1.0223	-0.883355	0.899325	1.38061	-0.883355	-0.883355	1.13462	-0.883355	-0.883355	0.732577	1.43001	-0.883355	-0.883355	0.938416	-0.883355	-0.883355	0.897186	1.33157	0.98425	-0.883355	-0.883355	1.12089	1.08026	1.00256	0.408231	0.955012	0.663173	0.811682	1.46301	-0.883355	0.853249	-0.883355	0.65438	1.12532	0.994172	1.09885	-0.883355	-0.883355	1.36395	-0.883355	-0.883355	-0.883355	1.2079	-0.883355	0.909048
GCD2	1.03796	1.70225	-0.687486	1.67355	-0.687486	2.32548	1.5986	1.30873	-0.687486	-0.687486	-0.687486	1.07756	1.11944	-0.687486	1.36148	-0.687486	-0.687486	-0.687486	1.18208	-0.687486	-0.687486	-0.687486	1.39037	-0.687486	-0.687486	1.54239	-0.687486	1.41075	-0.687486	-0.687486	1.54135	-0.687486	-0.687486	-0.687486	-0.687486	-0.687486	1.83957	-0.687486	-0.687486	1.21755	-0.687486	1.3479	-0.687486	-0.687486	-0.687486	-0.687486	2.17352	-0.687486	0.814344
VAS1	0.50619	-0.737636	-0.737636	0.80494	-0.737636	-0.737636	0.7382	1.23715	-0.737636	-0.737636	-0.737636	1.00846	1.0499	-0.737636	0.997532	-0.737636	0.745495	1.56815	1.62295	-0.737636	0.736029	1.1855	-0.737636	-0.737636	0.829393	0.688564	-0.737636	0.573859	0.683928	-0.737636	0.501927	1.12798	-0.737636	-0.737636	1.17373	1.05717	-0.737636	-0.737636	-0.737636	-0.737636	-0.737636	-0.737636	1.56729	-0.737636	1.47544	1.43955	-0.737636	1.15434	-0.737636
SVF1	1.21448	1.92917	-0.64189	1.89829	-0.64189	1.6899	-0.64189	-0.64189	-0.64189	-0.64189	-0.64189	1.25707	1.85438	-0.64189	0.73839	-0.64189	-0.64189	1.00639	1.36953	-0.64189	-0.64189	-0.64189	-0.64189	1.33229	-0.64189	-0.64189	-0.64189	0.784427	-0.64189	1.02479	0.706197	-0.64189	-0.64189	-0.64189	0.912437	0.796903	1.19877	1.21534	-0.64189	-0.64189	-0.64189	-0.64189	0.798707	-0.64189	1.21766	1.18094	-0.64189	-0.64189	-0.64189
NOC2	1.48567	-0.732577	-0.732577	1.61186	0.874838	-0.732577	0.748791	1.24961	-0.732577	1.2228	-0.732577	-0.732577	1.06166	1.56182	0.541345	1.47194	-0.732577	0.788689	1.63686	-0.732577	1.23449	1.19776	1.33068	-0.732577	-0.732577	0.698969	-0.732577	0.583834	-0.732577	-0.732577	0.511633	1.14003	-0.732577	0.975701	-0.732577	0.595348	0.966252	1.27335	1.86436	1.84399	1.03906	-0.732577	0.597013	-0.732577	-0.732577	-0.732577	1.06774	-0.732577	-0.732577
RPL8A	1.04069	-0.697065	-0.697065	1.37389	1.43824	-0.697065	1.60532	-0.697065	-0.697065	1.28619	-0.697065	-0.697065	1.6397	-0.697065	1.75413	-0.697065	0.812851	0.84589	1.87834	-0.697065	0.803213	-0.697065	1.39561	1.15097	0.898264	1.24549	0.994039	0.638114	-0.697065	-0.697065	0.564883	1.20224	2.24957	1.03557	-0.697065	1.42951	1.02598	1.33746	-0.697065	1.52402	1.09983	-0.697065	0.651482	1.86396	-0.697065	-0.697065	1.95921	1.22908	0.815472
NOP7	0.762959	-0.836948	-0.836948	1.06974	1.77887	1.1727	1.00212	-0.836948	-0.836948	-0.836948	-0.836948	-0.836948	-0.836948	-0.836948	1.26255	1.22164	1.00953	-0.836948	-0.836948	-0.836948	-0.836948	1.7384	1.86969	0.864495	-0.836948	0.499835	1.18877	-0.836948	0.49549	0.599479	0.324899	0.911701	1.09568	0.758248	-0.836948	0.845333	-0.836948	1.23526	1.09996	1.41018	-0.836948	1.53649	1.12272	1.81239	-0.836948	-0.836948	1.32045	-0.836948	0.55561
SNU13	0.606973	1.77849	-0.693762	-0.693762	0.98092	-0.693762	0.849598	-0.693762	-0.693762	-0.693762	-0.693762	-0.693762	-0.693762	-0.693762	0.633471	1.60301	0.857228	-0.693762	0.74168	-0.693762	-0.693762	1.31736	1.45584	-0.693762	0.944964	0.797691	-0.693762	-0.693762	0.792844	-0.693762	0.602515	1.79254	1.46248	1.086	-0.693762	1.49066	-0.693762	1.09209	1.46726	-0.693762	-0.693762	-0.693762	0.691469	-0.693762	-0.693762	1.05902	1.18189	-0.693762	0.859921
SHR3	1.30337	-0.613445	-0.613445	-0.613445	1.18488	-0.613445	-0.613445	1.60416	-0.613445	1.57417	-0.613445	1.34735	-0.613445	-0.613445	1.33508	-0.613445	1.59878	1.0885	-0.613445	-0.613445	-0.613445	-0.613445	-0.613445	-0.613445	1.14627	-0.613445	1.25192	-0.613445	0.98292	1.10751	0.778539	-0.613445	-0.613445	-0.613445	0.991494	1.73225	-0.613445	-0.613445	-0.613445	-0.613445	-0.613445	1.64769	-0.613445	-0.613445	-0.613445	1.26874	-0.613445	-0.613445	-0.613445
DPM1	-0.585194	-0.585194	-0.585194	-0.585194	1.23975	-0.585194	-0.585194	-0.585194	-0.585194	1.63479	1.94588	1.40462	-0.585194	-0.585194	0.861122	-0.585194	1.10495	-0.585194	0.979039	1.66523	-0.585194	-0.585194	-0.585194	-0.585194	-0.585194	1.92865	-0.585194	0.909361	1.03479	-0.585194	-0.585194	1.54083	1.76451	-0.585194	1.0435	0.922433	-0.585194	-0.585194	1.76972	-0.585194	-0.585194	-0.585194	-0.585194	-0.585194	-0.585194	1.32485	-0.585194	-0.585194	1.10789
SES1	1.05478	1.04315	-1.02453	-1.02453	1.075	-1.02453	0.691548	1.62134	1.10628	-1.02453	-1.02453	1.21273	0.538886	1.24334	0.748301	0.896386	0.698467	1.1825	0.176012	0.702657	0.951347	-1.02453	1.69645	0.56313	-1.02453	0.644333	0.42831	0.534159	0.900269	0.315837	0.0596209	1.32499	-1.02453	-1.02453	1.09687	0.989716	-1.02453	0.469082	-1.02453	0.883618	0.962197	1.65744	0.546852	1.17566	1.17844	-1.02453	0.544184	-1.02453	0.274903
THS1	1.11434	-0.98491	-0.98491	-0.98491	0.867142	1.37068	1.35401	1.68634	-0.98491	-0.98491	0.976303	1.27381	-0.98491	1.0335	0.135775	-0.98491	1.21095	-0.98491	0.909537	-0.98491	0.316351	-0.98491	-0.98491	0.617976	0.398793	0.699958	0.923469	0.84796	-0.98491	1.26008	0.109637	-0.98491	1.29546	-0.98491	0.702846	1.19746	-0.98491	0.779726	-0.98491	0.679199	-0.98491	-0.98491	0.184747	1.51096	-0.98491	-0.98491	-0.98491	-0.98491	0.326984
HMO1	1.00419	1.61764	-0.976703	0.405975	1.37115	-0.976703	0.346153	0.79338	0.745755	-0.976703	1.01412	1.31613	-0.976703	-0.976703	0.578604	-0.976703	1.05771	-0.976703	-0.976703	1.53522	-0.976703	0.747084	-0.976703	0.650387	0.870244	0.301662	1.23349	0.198847	-0.976703	-0.976703	0.809394	-0.976703	-0.976703	-0.976703	0.304352	0.632062	0.990435	0.554003	-0.976703	0.712534	1.05937	0.828121	0.210616	-0.976703	0.555913	0.974802	0.63097	0.719158	0.355001
SSE1	0.350297	0.930275	-1.15615	0.639153	0.257177	1.67203	0.146349	0.586694	-1.15615	1.01837	-1.15615	-1.15615	-1.15615	0.413511	1.19501	0.78218	-1.15615	0.18143	0.0552725	0.586694	0.837639	-1.15615	1.39238	0.895381	0.662376	0.527841	0.751236	0.00130945	-1.15615	0.629577	0.346094	-1.15615	0.663581	-1.15615	0.984481	0.0114337	0.337553	-0.0577814	-1.15615	0.769297	0.401569	-1.15615	0.0128977	1.33843	0.352881	0.765325	0.875222	-1.15615	0.155061
FPR3	0.971183	-1.25854	-1.25854	0.544513	0.60054	0.641881	0.746004	-1.25854	-1.25854	-1.25854	0.710115	-1.25854	0.325858	-1.25854	-0.133604	1.43174	0.487581	0.518706	-1.25854	0.491828	0.478483	-1.25854	0.563419	0.350428	0.130412	0.0055867	-1.25854	0.770877	-1.25854	0.0998151	-0.159841	-1.25854	0.569047	0.695556	0.891332	0.332307	-1.25854	0.255117	-1.25854	0.411883	0.754853	0.985898	0.333931	0.512056	0.703044	0.67123	0.331227	-1.25854	-1.25854
RPL31B	0.5373	0.526016	1.00984	0.686938	0.888114	1.23923	0.886556	0.634389	-1.48012	1.43349	-1.48012	0.690553	0.0367589	1.05433	0.420658	0.38362	-1.48012	0.806038	0.340478	0.634389	0.985494	0.151827	0.264197	0.492464	0.524827	0.391813	0.944569	0.281301	1.16903	0.492464	0.837004	0.10302	0.269585	1.10291	0.141844	1.00005	1.28433	0.842175	0.715383	1.08258	0.895279	0.668673	0.475813	-1.48012	0.844157	-0.0578084	1.06827	0.560894	0.896176
PXR1	1.22969	-0.595826	-0.595826	1.90214	-0.595826	-0.595826	0.98255	2.0691	-0.595826	-0.595826	-0.595826	-0.595826	-0.595826	-0.595826	1.2599	-0.595826	0.990353	1.02506	-0.595826	-0.595826	-0.595826	-0.595826	2.49249	1.34555	-0.595826	-0.595826	1.18069	1.31012	-0.595826	-0.595826	0.729861	-0.595826	-0.595826	-0.595826	-0.595826	1.32368	-0.595826	1.23055	2.17117	1.4197	1.29183	-0.595826	0.820833	-0.595826	-0.595826	-0.595826	-0.595826	-0.595826	-0.595826
TMA22	1.33554	1.70876	-0.698832	-0.698832	-0.698832	1.4847	-0.698832	-0.698832	1.25818	-0.698832	-0.698832	1.90623	-0.698832	-0.698832	-0.698832	1.53787	-0.698832	-0.698832	1.1847	-0.698832	0.801955	-0.698832	-0.698832	-0.698832	0.897038	-0.698832	-0.698832	-0.698832	1.23923	-0.698832	0.563545	-0.698832	-0.698832	1.54637	0.756672	0.648483	-0.698832	1.33638	-0.698832	1.91536	-0.698832	-0.698832	1.13088	1.33554	-0.698832	-0.698832	1.12777	-0.698832	-0.698832
NUG1	-0.591873	-0.591873	-0.591873	1.069	1.66641	-0.591873	0.997143	1.53435	-0.591873	2.06098	-0.591873	-0.591873	-0.591873	-0.591873	-0.591873	1.77284	-0.591873	2.3088	-0.591873	-0.591873	-0.591873	-0.591873	1.62132	-0.591873	1.09533	1.46255	-0.591873	0.820198	1.77762	1.05816	-0.591873	-0.591873	-0.591873	-0.591873	-0.591873	-0.591873	-0.591873	-0.591873	-0.591873	-0.591873	-0.591873	-0.591873	1.88981	1.55892	-0.591873	-0.591873	1.33927	1.4452	-0.591873
DBP3	-0.574345	2.08213	-0.574345	-0.574345	1.22513	-0.574345	1.96691	-0.574345	-0.574345	2.19429	-0.574345	-0.574345	-0.574345	1.42418	-0.574345	-0.574345	-0.574345	1.12869	0.968062	1.64468	-0.574345	-0.574345	1.73544	1.46542	1.1865	-0.574345	-0.574345	-0.574345	-0.574345	1.14771	-0.574345	-0.574345	-0.574345	-0.574345	-0.574345	-0.574345	-0.574345	1.34459	-0.574345	2.31008	1.40897	-0.574345	1.4445	2.25238	1.34698	-0.574345	-0.574345	-0.574345	1.64243
RRS1	1.35248	-0.571711	-0.571711	-0.571711	-0.571711	1.84527	-0.571711	-0.571711	-0.571711	-0.571711	-0.571711	-0.571711	-0.571711	-0.571711	1.38432	-0.571711	-0.571711	-0.571711	-0.571711	1.65443	-0.571711	-0.571711	-0.571711	-0.571711	1.19478	-0.571711	-0.571711	0.90672	1.57356	1.70921	1.34711	-0.571711	-0.571711	-0.571711	-0.571711	-0.571711	2.24642	0.831243	-0.571711	1.55276	-0.571711	1.69813	1.78516	-0.571711	-0.571711	-0.571711	-0.571711	-0.571711	1.65218
DRS1	1.31249	2.04337	-0.585942	-0.585942	1.19514	-0.585942	1.05547	-0.585942	-0.585942	-0.585942	-0.585942	1.35605	1.40214	1.39215	-0.585942	1.85674	-0.585942	-0.585942	-0.585942	1.61039	1.05306	-0.585942	-0.585942	-0.585942	-0.585942	2.10787	-0.585942	-0.585942	1.5306	1.9994	-0.585942	-0.585942	2.5	-0.585942	1.0036	-0.585942	1.8549	0.798225	-0.585942	0.976322	1.3771	-0.585942	0.887295	-0.585942	-0.585942	-0.585942	1.40887	-0.585942	1.60817
KRI1	0.353716	-0.812825	-0.812825	0.633903	1.43852	-0.812825	1.3082	1.03925	-0.812825	1.0142	-0.812825	1.58621	0.863639	1.33097	1.0882	1.24699	-0.812825	0.608589	0.474525	1.03925	-0.812825	0.990812	-0.812825	0.889636	0.656837	0.976711	-0.812825	0.858571	-0.812825	0.624462	1.41204	-0.812825	1.12096	-0.812825	-0.812825	-0.812825	0.774497	0.788787	-0.812825	0.504567	0.842525	-0.812825	0.429494	1.06066	0.790786	1.22908	-0.812825	-0.812825	-0.812825
CGR1	1.27893	-0.605547	-0.605547	-0.605547	-0.605547	-0.605547	-0.605547	1.57465	-0.605547	1.54516	-0.605547	-0.605547	-0.605547	1.35801	-0.605547	-0.605547	-0.605547	-0.605547	0.909872	-0.605547	-0.605547	-0.605547	-0.605547	1.39853	-0.605547	-0.605547	1.22834	0.842368	-0.605547	-0.605547	-0.605547	-0.605547	-0.605547	2.1657	0.972317	0.855033	-0.605547	-0.605547	-0.605547	-0.605547	1.34307	-0.605547	0.856864	2.17172	1.28216	-0.605547	-0.605547	-0.605547	1.0347
YEF3	1.02435	-1.20094	0.829714	0.102634	1.01259	-1.20094	0.710206	0.467874	0.85786	0.445303	-1.20094	-1.20094	0.309637	0.730727	0.265386	0.655055	0.0523996	1.07572	0.362001	1.16727	0.891499	0.85917	0.536129	0.333062	1.43254	0.00428905	0.882801	0.73392	0.84139	0.763447	0.920527	0.375623	0.981427	0.237271	0.848763	1.00507	0.911651	0.667336	0.985439	0.391654	-1.20094	-1.20094	-0.081548	1.18767	0.927575	0.215463	1.00396	-1.20094	1.04699
TRR1	-1.09364	0.962628	0.996444	0.937927	0.299258	-1.09364	0.612966	-1.09364	-1.09364	1.04945	-1.09364	-1.09364	0.90281	-1.09364	0.415598	-1.09364	0.196378	1.10121	0.772453	1.07371	-1.09364	0.579088	0.694267	0.928238	0.269352	0.56601	0.351179	1.16507	-1.09364	0.666276	0.38689	0.529062	-1.09364	1.08967	0.828005	1.36928	-1.09364	-0.0111475	-1.09364	-1.09364	0.882122	1.72485	0.91117	0.643863	1.66603	1.06528	0.466414	1.26738	1.07189
TIF3	1.29723	1.28511	-0.8699	0.984415	1.04203	1.08455	0.475413	-0.8699	0.881799	-0.8699	-0.8699	-0.8699	-0.8699	-0.8699	0.28702	-0.8699	1.19905	0.511647	-0.8699	1.40152	-0.8699	-0.8699	1.47818	-0.8699	-0.8699	1.14094	0.644298	0.325606	0.425942	0.527074	1.14001	-0.8699	-0.8699	0.681483	-0.8699	1.03421	-0.8699	0.951791	1.48853	1.47003	1.20073	0.965563	0.767846	0.951035	-0.8699	0.657959	1.22824	-0.8699	0.484411
GCD11	-0.777775	1.52961	-0.777775	-0.777775	0.785229	-0.777775	0.662665	-0.777775	-0.777775	1.62703	-0.777775	0.92644	-0.777775	-0.777775	0.915777	-0.777775	-0.777775	0.70146	1.31621	1.65426	-0.777775	-0.777775	1.22848	0.99394	0.751671	1.08456	0.84349	1.24815	-0.777775	-0.777775	0.432058	-0.777775	-0.777775	1.67216	1.08775	0.513461	1.87693	1.38001	-0.777775	1.06161	-0.777775	-0.777775	0.51508	1.17192	1.38222	-0.777775	0.972798	-0.777775	0.672299
UTP14	0.842694	2.10739	-0.561507	-0.561507	-0.561507	-0.561507	1.10462	-0.561507	-0.561507	-0.561507	-0.561507	-0.561507	-0.561507	1.44636	-0.561507	1.91796	-0.561507	-0.561507	0.988115	-0.561507	-0.561507	-0.561507	-0.561507	-0.561507	-0.561507	1.59261	-0.561507	-0.561507	1.04335	1.1686	-0.561507	-0.561507	2.35396	-0.561507	1.93266	0.932038	1.3492	2.12338	-0.561507	1.02428	-0.561507	2.29718	1.46679	2.27844	-0.561507	-0.561507	1.46334	-0.561507	-0.561507
TRM1	1.02542	-0.507479	-0.507479	1.39361	-0.507479	-0.507479	-0.507479	-0.507479	-0.507479	-0.507479	-0.507479	-0.507479	1.69549	1.68442	-0.507479	-0.507479	-0.507479	-0.507479	1.18417	-0.507479	-0.507479	-0.507479	-0.507479	1.72965	-0.507479	1.25018	-0.507479	-0.507479	-0.507479	-0.507479	1.94828	-0.507479	-0.507479	1.58996	-0.507479	-0.507479	1.57836	-0.507479	-0.507479	-0.507479	2.29197	1.97403	1.125	1.95439	1.59976	-0.507479	1.70296	-0.507479	-0.507479
YCR016W	1.00144	-0.519918	-0.519918	1.36684	1.43881	-0.519918	1.28521	-0.519918	-0.519918	-0.519918	-0.519918	-0.519918	-0.519918	-0.519918	1.03243	-0.519918	1.29414	-0.519918	-0.519918	-0.519918	-0.519918	-0.519918	1.99428	2.32329	1.39675	1.81392	-0.519918	-0.519918	1.21883	-0.519918	0.996223	-0.519918	-0.519918	-0.519918	-0.519918	-0.519918	-0.519918	1.00231	2.00763	2.14855	-0.519918	-0.519918	1.6776	-0.519918	1.57145	-0.519918	-0.519918	-0.519918	-0.519918
RPP2A	0.74198	0.854671	1.21136	0.825332	-0.172172	0.403807	0.331759	0.226869	-0.136659	-0.109222	0.483656	0.374505	-0.78077	0.409807	-0.3316	0.14669	-0.0864954	0.856677	0.486509	0.448032	0.32927	0.39321	0.847947	0.813811	0.629729	0.549423	0.735475	0.616461	-0.15601	0.499389	-0.0630306	0.503853	0.00852025	0.155246	0.756383	0.427437	0.144991	0.592252	0.717734	-0.175216	0.395107	-0.0414178	0.570279	1.01053	-0.358261	-0.393898	0.881837	0.139542	0.879888
RPL18A	0.619479	0.0411159	0.0775124	1.31396	0.44058	-0.164851	0.307661	0.160672	0.902514	0.633287	-2.17204	0.590661	1.14018	1.20099	0.418012	-0.115974	0.155991	0.593154	0.696267	0.659988	0.730692	0.904012	-0.24772	0.907019	0.745322	1.05237	0.635088	0.369622	0.883676	0.708411	0.469155	0.0536989	0.24558	0.383925	0.892111	0.983838	0.535393	0.893588	-0.237497	0.864963	0.610086	-0.28705	0.711807	0.682755	-0.100252	0.650713	0.884771	0.369118	0.158718
TSA1	0.242136	1.09814	-1.65028	0.34979	0.405292	0.902051	0.472114	0.483467	0.701179	0.459584	0.70219	-0.155084	-0.119599	0.307096	0.411468	0.230417	-0.38026	0.967856	0.903279	0.040744	0.615793	-0.00348433	0.555484	-0.0958622	0.826963	0.569126	-0.22786	0.127167	-0.432981	0.340252	-0.192702	0.385618	0.561132	0.687678	0.572088	0.686336	0.678833	0.504586	0.119259	-0.447447	0.894548	0.784541	-1.65028	0.503846	0.842642	1.03442	0.320692	0.409303	0.29573
CBF5	0.886329	-1.04676	-1.04676	0.996297	1.05299	-1.04676	1.58753	1.13285	0.634133	-1.04676	-1.04676	0.480572	-1.04676	0.952685	0.471015	0.874358	-1.04676	1.1605	-1.04676	0.680608	0.242275	-1.04676	0.751259	0.986553	-1.04676	0.622277	1.30222	0.768889	0.196702	0.72311	0.881904	-1.04676	-1.04676	0.441914	1.07486	0.967698	0.43368	1.25737	-1.04676	1.32072	-1.04676	0.714511	0.524786	1.15366	-1.04676	-1.04676	0.966574	0.608178	0.678858
TIF4631	0.676843	-0.651219	-0.651219	-0.651219	1.05865	1.63806	0.924565	2.00933	1.40057	-0.651219	-0.651219	-0.651219	1.79954	1.24778	-0.651219	-0.651219	0.932354	-0.651219	-0.651219	1.4573	-0.651219	-0.651219	-0.651219	1.83075	1.02193	-0.651219	1.12238	0.749094	-0.651219	-0.651219	-0.651219	-0.651219	1.55032	-0.651219	0.874771	-0.651219	1.69203	0.677605	-0.651219	-0.651219	1.23333	2.38473	0.763113	2.03474	-0.651219	-0.651219	2.13464	-0.651219	0.935104
ZUO1	0.465154	-1.03415	-1.03415	1.20895	0.372476	1.30905	-1.03415	-1.03415	-1.03415	0.67697	1.65456	-1.03415	1.25192	0.973642	0.489962	-1.03415	-1.03415	0.727065	1.18787	-1.03415	1.14075	-1.03415	1.22843	0.560306	1.23298	1.09332	0.864191	1.12485	0.637414	1.00765	-1.03415	-1.03415	1.50816	0.90232	0.644729	0.1279	0.452471	-1.03415	-1.03415	0.882166	1.4246	0.734474	0.990416	0.720475	0.90974	0.438072	0.987589	-1.03415	0.270845
FPR4	-0.796903	-0.796903	1.84959	1.03783	0.647467	1.13691	0.534206	-0.796903	-0.796903	-0.796903	-0.796903	1.23381	0.815335	0.807235	1.85398	-0.796903	1.2502	0.570057	0.871224	0.984222	-0.796903	0.937637	1.52639	-0.796903	-0.796903	1.38765	1.42707	-0.796903	0.485256	-0.796903	1.00034	0.885762	1.0628	0.738099	0.927026	0.821898	-0.796903	1.57894	-0.796903	-0.796903	1.25187	-0.796903	1.434	1.00481	-0.796903	-0.796903	1.55639	-0.796903	-0.796903
FUN12	0.984433	0.367152	-1.58461	0.343706	0.719435	1.06103	0.282496	-1.58461	0.00188165	0.705657	-1.58461	0.274204	0.310374	1.09751	0.958788	0.921217	0.724839	0.0707817	0.618972	0.729028	0.899662	-1.58461	1.1276	-0.0859587	-1.58461	0.236586	0.989948	0.12907	0.232281	0.655418	0.585114	0.378248	0.804947	0.487735	0.417859	0.455839	0.479298	-0.174735	0.551386	0.216563	0.54409	0.762861	1.20019	0.933007	0.242481	0.212848	0.752043	0.401084	-0.358028
GAR1	0.714138	-0.824824	-0.824824	1.00923	0.619008	1.10827	-0.824824	1.42178	1.37172	1.39663	-0.824824	0.749452	1.24463	1.513	1.00269	-0.824824	-0.824824	-0.824824	-0.824824	-0.824824	-0.824824	-0.824824	-0.824824	-0.824824	1.03295	1.35892	-0.824824	1.04663	0.890954	0.556885	-0.824824	-0.824824	-0.824824	1.16287	1.16709	-0.824824	-0.824824	0.297253	-0.824824	1.48953	1.22318	-0.824824	1.25329	0.976213	0.716778	-0.824824	1.25039	0.880981	0.953834
MFA1	0.136977	-0.851895	-0.851895	0.37449	-0.851895	1.26898	-0.851895	-0.851895	-0.851895	0.69687	-0.851895	-0.851895	-0.851895	1.95309	0.928903	-0.851895	1.74645	-0.851895	0.618501	-0.851895	-0.851895	1.50928	-0.851895	0.591275	0.393931	0.665087	0.468724	-0.851895	-0.851895	-0.851895	0.133588	0.631316	0.787366	-0.851895	1.07644	-0.851895	1.31053	1.03886	1.76914	0.264853	-0.851895	-0.851895	0.576478	-0.851895	-0.851895	-0.851895	0.978017	1.06029	0.329278
GIS2	-0.877035	-0.877035	-0.877035	-0.877035	0.637936	-0.877035	0.519138	0.991151	-0.877035	0.965884	1.22413	-0.877035	0.814009	-0.877035	-0.877035	-0.877035	-0.877035	1.30429	-0.877035	-0.877035	-0.877035	0.942289	1.06756	0.840233	1.35812	0.472181	-0.877035	-0.877035	0.467796	1.32204	0.295619	0.887879	-0.877035	-0.877035	0.475019	-0.877035	-0.877035	0.300327	1.07789	-0.877035	-0.877035	1.02782	-0.877035	1.01274	-0.877035	0.708584	0.81974	1.6909	0.528476
ILV6	1.14365	-0.933986	-0.933986	0.4141	0.465518	-0.933986	-0.933986	-0.933986	-0.933986	-0.933986	1.46686	-0.933986	0.628172	-0.933986	0.83742	0.985386	-0.933986	0.390512	0.940956	0.791812	0.353877	1.46721	-0.933986	-0.933986	-0.933986	-0.933986	-0.933986	0.623449	-0.933986	-0.933986	0.553565	-0.933986	-0.933986	-0.933986	-0.933986	0.634531	-0.933986	0.812481	0.871942	-0.933986	-0.933986	-0.933986	-0.933986	-0.933986	1.26721	-0.933986	-0.933986	1.16795	-0.933986
RPL6B	0.484629	1.06957	1.10417	0.338343	0.832218	0.873733	0.978296	0.723048	-1.0347	-1.0347	0.942255	0.969356	0.556378	0.548384	0.959055	-1.0347	-1.0347	1.21138	0.187083	0.723048	0.277006	-1.0347	-1.0347	-1.0347	-1.0347	1.12119	0.888997	0.551568	0.230631	-1.0347	0.73895	0.625881	-1.0347	0.480156	1.27536	0.562855	1.19048	0.485339	-1.0347	0.907212	0.53634	1.2192	0.144346	-1.0347	-1.0347	0.457185	-1.0347	0.649344	0.287724
RPL12A	-0.0357698	-1.10101	-1.10101	0.220087	0.954835	0.735222	0.835829	1.03302	0.544734	1.00913	0.801152	0.827228	-1.10101	0.422182	-0.0140697	1.49841	0.586135	0.196971	0.482942	-1.10101	0.16107	-1.10101	1.10505	0.889786	0.241029	0.788205	0.321598	0.0221831	1.11411	0.211465	0.930649	-1.10101	-1.10101	0.787085	-1.10101	1.13465	0.348472	1.15494	0.668763	0.512993	-1.10101	0.623431	0.689553	1.0534	-1.10101	1.02472	0.870224	0.519322	0.171383
RPL4B	0.122391	-1.00408	-1.00408	-1.00408	1.16993	1.4119	0.33251	0.784378	0.736259	-1.00408	1.00741	1.79687	0.614796	1.06608	0.145338	-1.00408	-1.00408	1.08415	0.23905	-1.00408	-1.00408	0.737601	-1.00408	0.639901	-1.00408	0.287557	0.953225	0.183675	1.46493	0.828383	1.14435	1.42879	-1.00408	0.537242	0.290274	0.194064	1.25997	0.805797	-1.00408	1.32067	0.594408	0.819479	0.195566	-1.00408	1.00019	0.513871	-1.00408	-1.00408	1.05405
RPL12B	0.438633	1.02475	1.53328	0.29205	-1.08377	1.57464	0.666206	-1.08377	-1.08377	1.11378	1.36647	0.473567	0.510527	0.502517	0.72408	-1.08377	-1.08377	0.70458	0.140483	-1.08377	0.664106	0.631468	-1.08377	0.989491	0.754018	0.188254	0.397767	0.76755	0.613547	1.18382	-1.08377	1.03674	0.755236	0.43415	-1.08377	1.12057	1.14591	1.03738	-1.08377	0.862071	1.41286	-1.08377	0.780963	-1.08377	0.441244	0.411133	0.51593	-1.08377	0.67575
DLD3	-0.839	-0.839	1.40422	-0.839	-0.839	1.16254	-0.839	-0.839	-0.839	0.979572	-0.839	1.91593	-0.839	-0.839	-0.839	-0.839	-0.839	-0.839	0.88755	1.48715	-0.839	-0.839	1.07991	0.855581	-0.839	0.492392	-0.839	0.82466	1.41712	-0.839	-0.839	-0.839	-0.839	0.749763	0.495193	-0.839	0.740975	0.755199	1.0901	0.472294	-0.839	1.04069	0.838207	-0.839	-0.839	-0.839	-0.839	-0.839	-0.839
IDP1	0.853494	-0.864589	-0.864589	-0.864589	1.20002	-0.864589	-0.864589	0.833866	-0.864589	-0.864589	-0.864589	1.07187	0.672818	-0.864589	-0.864589	-0.864589	0.411012	0.438924	0.726113	0.833866	-0.864589	1.49856	-0.864589	-0.864589	0.90762	-0.864589	-0.864589	-0.864589	-0.864589	0.45348	1.03179	1.18026	-0.864589	-0.864589	0.364627	-0.864589	0.591071	0.854207	1.36063	-0.864589	-0.864589	-0.864589	-0.864589	-0.864589	0.606008	1.2702	-0.864589	-0.864589	-0.864589
RPS18B	0.191535	-1.29416	1.53447	0.0484872	1.13493	1.02778	0.674274	1.33892	1.09597	0.850406	-1.29416	1.27446	0.703665	0.69541	0.655459	1.07475	-1.29416	0.9022	0.31563	-1.29416	0.411571	0.379721	-1.29416	0.285823	0.762305	0.366634	-1.29416	0.698699	0.621333	0.466969	0.624978	1.04401	-1.29416	0.890651	-1.29416	-0.14266	0.616027	0.896148	0.957757	0.346171	0.950064	0.458412	0.525611	0.895396	-1.29416	-1.29416	-1.29416	1.06848	1.41682
RPL35B	1.02466	-1.18199	0.925863	0.171141	1.11569	0.698767	0.801813	1.00378	0.50366	0.526838	0.766294	-1.18199	1.29494	1.09254	0.596045	-1.18199	-1.18199	1.40902	0.440369	-1.18199	0.53706	-1.18199	0.621117	0.41033	0.625489	0.0690576	0.275114	-0.0315607	0.748459	-1.18199	0.565938	0.90355	0.626687	0.751887	-1.18199	0.838169	-1.18199	0.571013	0.630696	0.73176	0.366267	1.03922	0.839865	0.570285	0.317874	0.28826	0.837041	1.1991	0.548512
NKP1	-1.16657	-1.16657	1.52918	-1.16657	0.161811	0.611951	-1.16657	0.900389	-1.16657	-1.16657	0.675808	0.281824	0.316199	0.729539	0.691465	1.09106	-1.16657	0.746093	-1.16657	1.15805	0.0558434	0.855618	0.538523	0.339193	0.542656	-1.16657	-1.16657	-0.0786782	0.412012	0.104655	0.486343	0.805603	-1.16657	0.662184	-1.16657	0.322234	0.237356	1.01848	0.979563	0.643151	0.297525	0.503674	0.567717	-1.16657	0.251763	0.223758	0.321224	1.08509	0.065832
RIB5	-0.821253	1.30476	-0.821253	0.565983	0.618894	-0.821253	0.505964	0.954664	-0.821253	-0.821253	-0.821253	-0.821253	-0.821253	-0.821253	-0.821253	-0.821253	-0.821253	0.54171	0.841997	-0.821253	-0.821253	-0.821253	-0.821253	1.26921	-0.821253	-0.821253	-0.821253	0.781412	-0.821253	-0.821253	0.709498	1.31685	-0.821253	0.709261	-0.821253	-0.821253	0.700796	0.29796	1.03712	0.441965	-0.821253	-0.821253	-0.821253	0.975188	-0.821253	0.686053	-0.821253	-0.821253	0.51484
RPS26B	0.0693419	1.35617	1.39061	0.794499	-0.0210139	-1.39239	0.875926	0.298722	0.69392	0.27585	0.960203	0.102884	0.57321	-1.39239	0.788037	0.488405	-0.122304	0.582179	0.444868	0.741468	0.873802	-1.39239	-1.39239	0.162109	0.372157	0.496673	0.458379	0.38515	1.04398	0.340332	0.314021	0.908061	1.08621	0.495553	0.244417	0.944348	0.748429	0.644226	1.09033	0.660664	0.815635	0.331913	1.03417	-1.39239	-1.39239	0.0429383	1.03134	0.227812	1.10768
OYE2	0.516341	-1.34882	-1.34882	0.368016	0.0027355	1.16675	1.00499	0.754195	0.273008	-1.34882	-1.34882	-1.34882	0.159816	-1.34882	-1.34882	0.50479	0.313806	0.343442	0.212113	0.31785	0.74093	0.274258	0.386017	-1.34882	-0.0262827	0.261569	0.475199	-0.241947	-1.34882	-0.0554168	-1.34882	-1.34882	-1.34882	-1.34882	0.515786	-0.232266	0.0795987	0.092458	0.395234	-0.163309	0.568296	-1.34882	0.415721	0.774281	0.0942564	0.746016	-1.34882	0.6811	0.569162
RPL27A	0.705663	-1.37693	0.728072	-1.37693	0.460425	0.959969	-1.37693	0.352984	1.22336	0.781456	0.568719	0.152652	0.188953	-1.37693	0.585253	0.547019	-1.37693	0.983082	0.243235	1.27312	-1.37693	0.307738	-1.37693	0.659379	0.692787	-0.127575	0.783103	0.441394	-0.131636	0.395548	0.114169	0.705789	0.4293	1.01479	-1.37693	0.452906	0.813009	1.17126	0.433304	0.273973	1.07521	-1.37693	0.64219	0.826736	0.120905	0.797398	0.19426	-1.37693	-0.0754467
RPL11B	-0.223286	-1.29283	-1.29283	0.0336035	0.510714	0.55082	0.83842	0.84982	-1.29283	1.28393	0.617015	0.643197	-1.29283	1.12684	0.450125	0.595714	-0.0175117	1.02375	-0.112522	0.40525	0.392303	-1.29283	0.474702	0.706008	0.478988	0.789873	0.565565	0.675963	0.785317	0.706008	0.865843	1.0171	-1.29283	0.602892	0.606917	1.22035	-1.29283	0.425587	1.20012	0.768684	-1.29283	1.15215	-0.153809	0.424873	-1.29283	-1.29283	0.249446	0.334047	0.40353
ISU1	0.185042	-0.918537	-0.918537	-0.918537	-0.918537	0.983781	0.390892	-0.918537	0.786438	-0.918537	-0.918537	1.0791	0.667443	-0.918537	-0.918537	-0.918537	0.397364	-0.918537	0.722421	0.833579	0.388965	-0.918537	0.905241	1.14391	0.471803	-0.918537	-0.918537	-0.918537	0.342739	-0.918537	1.18624	-0.918537	0.910874	0.591465	-0.918537	-0.918537	0.583112	0.596631	-0.918537	0.753554	-0.918537	0.867967	0.25673	-0.918537	-0.918537	-0.918537	-0.918537	-0.918537	-0.918537
YNL303W	0.0208167	-1.04687	-1.04687	0.699281	0.327763	-1.04687	-1.04687	1.09206	0.602651	0.625332	0.859655	1.33825	-1.04687	-1.04687	0.0425664	0.838391	0.226233	0.674288	-1.04687	0.648258	0.635334	1.04573	-1.04687	0.511321	1.31559	0.177364	0.379003	0.734891	-1.04687	0.689967	0.663594	0.554553	-1.04687	1.44457	-1.04687	0.0887494	-1.04687	0.66856	0.726964	-1.04687	1.1664	1.12673	0.747801	0.667848	-1.04687	-1.04687	-1.04687	1.28318	1.09026
MPC2	0.612579	0.0679904	0.102261	0.0429577	0.846521	-0.125949	-0.286373	-0.275177	0.600651	0.15598	0.682351	0.238907	-0.440235	-0.448152	0.332409	-0.0799262	0.865009	-0.679954	0.612723	-2.01593	0.316783	0.755019	-0.203979	-0.4158	-0.199586	-0.0714158	0.351248	0.150752	-0.0760129	0.0331385	0.542824	0.547585	-0.198382	-0.0725683	-0.0684424	-0.174628	-0.0813873	0.0804683	-0.194353	-2.01593	-2.01593	-2.01593	-0.848283	-2.01593	-0.0651218	-0.538469	0.284019	0.104221	-0.706292
RPS19A	-0.112677	-1.16344	0.866546	-1.16344	0.189407	1.35454	0.083322	0.941589	-1.16344	-1.16344	1.15737	1.32961	-1.16344	-1.16344	-1.16344	-1.16344	0.500776	0.530441	0.648996	0.504824	0.74503	1.1577	-1.16344	0.800301	1.46917	-1.16344	0.239835	0.342074	0.878219	0.545872	-0.116278	1.55974	-1.16344	0.698996	0.0439248	0.924452	0.690544	0.84566	1.28574	0.679612	0.327621	0.537566	0.602789	0.524103	0.281016	0.675811	-1.16344	1.31728	1.46777
HOM2	0.403102	0.959492	-1.04208	-1.04208	0.313769	-1.04208	0.207448	-1.04208	0.5849	-1.04208	0.838394	1.4565	-1.04208	-1.04208	-1.04208	0.817421	-1.04208	-1.04208	0.523812	-1.04208	0.20561	0.586155	-1.04208	0.494818	-1.04208	0.165424	0.364309	0.0683074	-1.04208	0.255431	1.08339	0.53746	0.703645	0.398846	0.167964	-1.04208	0.816017	0.403777	1.41253	-1.04208	-1.04208	-1.04208	0.479061	1.08777	-1.04208	-1.04208	-1.04208	0.994291	-1.04208
RPL16A	1.02587	0.558317	0.591736	0.274772	-0.0972636	0.819287	0.923527	-1.47381	0.620366	0.20072	0.887653	0.724986	0.0627221	0.945016	0.268537	-1.47381	-1.47381	0.962661	0.370375	0.223678	-0.207073	0.179281	-1.47381	0.0865497	0.29739	0.608167	0.645736	0.494296	0.603613	0.265445	0.68411	0.129842	0.298564	1.0211	0.425275	1.23068	-0.018979	0.9566	1.36006	1.04354	0.932364	1.31159	0.323359	-1.47381	0.691279	-1.47381	0.0679293	0.859488	0.666299
RPS8A	0.618207	-1.8215	-1.8215	0.342482	-0.337813	-1.8215	0.273791	0.00810845	-0.0411175	0.461273	-1.8215	0.264486	-0.165375	-1.8215	0.253764	0.700076	-0.447398	0.0362028	-0.107965	0.98127	0.271545	-0.0397445	0.0829407	0.617402	0.367495	0.22227	0.825767	0.455778	0.217439	0.534027	0.376368	-0.0930312	0.571144	-0.244714	-0.497365	0.597062	0.988968	0.941996	0.864548	0.55674	0.567354	0.0440175	0.708442	1.16491	0.228886	-1.8215	0.595849	0.406872	0.283991
RPS15	0.254075	0.600815	0.15097	0.445434	0.148717	1.17542	0.613343	-2.04877	-0.289638	-0.265449	0.466113	0.652755	0.694287	0.324915	0.28207	1.22596	-2.04877	0.545994	0.823957	-2.04877	-0.254782	0.670001	0.594697	0.361022	0.114098	0.323862	0.208478	0.0472005	0.555674	0.563648	0.35706	0.410374	0.315316	0.737711	-0.0263056	-0.405751	0.728153	0.254866	1.09993	0.428907	0.801497	0.554149	0.342727	-0.220108	0.61626	0.42465	-0.406867	1.03872	1.11872
GPP1	0.847453	-1.31126	0.750802	0.0124739	0.936507	-1.31126	-0.0447979	0.82703	0.779383	-1.31126	0.594699	0.883827	0.658422	0.214972	-0.22215	-1.31126	0.379253	0.409386	-1.31126	-1.31126	0.370444	0.339042	-1.31126	-1.31126	0.0334583	-0.0873921	1.1407	0.798007	-0.0913701	0.425061	0.724455	0.99397	0.458124	0.149194	0.770145	-0.175981	0.141116	0.40366	-1.31126	0.305965	-1.31126	0.416624	0.666671	0.402948	0.587853	-1.31126	0.227878	0.312306	-0.0363274
ARG1	0.698709	-0.695548	-0.695548	-0.695548	1.26524	-0.695548	-0.695548	-0.695548	0.874102	-0.695548	-0.695548	2.08945	-0.695548	-0.695548	-0.695548	-0.695548	-0.695548	-0.695548	0.815166	-0.695548	-0.695548	1.29572	-0.695548	-0.695548	-0.695548	-0.695548	-0.695548	-0.695548	0.46562	-0.695548	0.694819	0.828333	-0.695548	0.694604	-0.695548	-0.695548	-0.695548	0.321022	0.992396	0.451821	-0.695548	-0.695548	-0.695548	0.936142	0.701101	-0.695548	-0.695548	0.849864	-0.695548
RPL8B	0.417933	-2.0141	0.695882	-0.589421	-0.0769716	-2.0141	0.0746	0.779856	0.235971	0.261493	1.60885	0.0653241	0.593801	1.31359	0.446346	0.499545	-2.0141	0.316452	0.451011	-0.190247	-0.653065	0.72886	-2.0141	0.912375	1.0249	-0.251836	0.466084	0.38426	0.793407	0.132787	0.176854	1.07438	0.371019	0.0220341	0.226029	0.760698	0.656935	0.597236	0.86985	0.000842561	0.861526	0.324566	0.507886	0.309232	-0.434929	-0.00331358	0.111692	1.28297	1.07
RPS8B	0.253235	0.704254	0.739039	0.556176	0.00900251	0.974861	0.716194	0.62403	-0.14435	0.328716	1.04542	-1.82081	0.181636	-0.26919	0.400489	1.30002	-1.82081	1.1227	0.507734	-0.0979974	0.150062	0.576227	0.426419	0.475731	0.580229	0.440317	0.330356	0.716924	1.08143	0.397223	0.248766	-1.82081	0.432173	0.711319	-0.15332	0.649504	0.360139	0.374564	1.17991	0.540425	0.428605	0.854369	0.561457	0.37381	0.376579	0.0785798	0.187214	1.01636	0.816498
RPS6A	0.721447	1.04593	0.624962	-1.43355	-0.061692	0.403181	0.503815	0.258157	0.653495	0.942901	1.38093	0.495211	0.0977491	0.524618	0.302864	0.897972	-1.43355	0.874341	-1.43355	0.70106	0.245259	0.213911	0.32735	0.821529	0.777542	-0.211789	-0.0105553	0.527855	0.782172	0.557787	0.455298	0.164641	0.332788	0.0243904	0.789717	1.1402	0.708024	-0.367409	1.05005	0.435402	-1.43355	-1.43355	0.804409	-1.43355	-1.43355	0.431547	0.53822	0.626867	0.513247
RPS19B	0.580013	0.568489	-1.48015	-0.143405	-0.092419	0.831581	-1.48015	0.948328	0.631043	-1.48015	0.444543	0.470928	0.0688669	0.766842	0.0234896	0.878348	-1.48015	0.257409	0.56546	0.679158	0.477531	1.09351	-1.48015	0.992832	0.756525	-0.244252	0.656619	0.770178	0.88232	-0.152128	0.695305	0.136532	-1.48015	1.26162	0.768842	0.515548	0.42164	0.43567	0.761869	-1.48015	1.09516	0.98384	0.0767599	0.250907	0.00155204	0.406527	0.780861	0.872109	0.824987
RPS29B	0.509443	-2.04662	1.36401	0.499025	0.400678	1.11046	-0.213433	0.281483	0.888867	0.545245	0.52013	-2.04662	0.38505	0.376021	-0.152807	0.789192	0.0739634	0.311022	-0.764153	0.571694	0.266798	-2.04662	-0.126102	0.412872	0.656268	0.944668	0.257182	0.0925776	0.708091	0.328793	-0.456277	0.463242	0.86633	0.0131824	-0.711308	-0.810563	0.289078	0.175389	0.662104	0.351698	0.362402	0.609982	0.3942	-0.180244	0.673375	0.272429	0.597739	0.991866	0.863429
RPL21A	0.70192	1.01871	0.607723	-1.40198	-1.40198	0.829122	0.670928	0.249615	-1.40198	-1.40198	0.455584	-1.40198	-1.40198	0.766641	0.611696	1.13649	0.677834	1.23182	-1.40198	0.941798	0.487421	0.636876	-1.40198	-1.40198	0.756685	-1.40198	-0.0127264	-1.40198	0.761205	0.290253	0.0216111	1.17512	0.757871	0.881466	0.196579	0.781268	1.01678	0.44702	0.761842	0.174181	0.074182	0.715806	0.100628	0.268701	0.704575	-0.000192688	0.0980765	0.609582	0.940026
RPL3	0.385318	-2.453	-2.453	-0.10759	-0.0425057	0.22579	-0.482751	0.0491668	0.527713	-0.496817	-0.2227	0.510389	0.555947	0.150772	0.325199	-2.453	-0.474808	0.252284	0.0872553	0.902376	0.345057	0.703563	0.133619	0.586299	0.571984	0.513119	0.416212	0.273295	0.599486	0.271543	0.186032	0.467262	0.453414	0.288637	0.15309	0.287064	0.593095	-0.0648596	0.6826	-1.04248	0.357886	0.800892	0.483869	0.385318	0.0762525	0.260174	0.167018	0.49574	0.358947
RPL41B	-0.5591	-0.179567	0.410891	-1.03033	0.0848082	0.690829	0.585876	-0.582734	0.446224	-0.0761934	0.217212	-0.29616	0.855006	0.736587	0.627137	-0.353346	-0.0524879	0.307581	-0.0080283	-0.582734	0.66831	0.447869	0.922182	0.653645	0.368111	0.0562856	0.153216	0.988365	0.605158	0.182031	0.454784	-0.695786	0.78133	0.648776	-0.339854	0.198038	0.513655	0.711243	-0.487779	-0.368463	0.0423821	0.72796	0.961013	0.29937	-0.335953	0.348438	0.0742326	0.41325	0.395562
YDR524C-B	-0.100563	0.308336	0.351379	0.276861	0.0114666	-2.5	0.19454	1.03459	0.148211	-2.5	0.149486	0.369587	0.571675	-0.348602	0.268604	-0.44527	-1.21514	0.0921089	-0.0853072	0.637142	0.773517	0.730929	-0.597193	0.264506	-0.265633	0.132647	-0.48312	0.114696	0.553885	0.604429	0.229472	-0.802234	-0.0283432	0.469773	-0.0145314	0.129499	-0.989135	0.324014	0.313528	0.233778	0.205637	0.494091	-0.146044	-0.659751	0.608896	-0.136717	0.239159	0.114115	-0.128508
RPS27B	-0.636837	0.321756	0.355024	-1.70117	-1.70117	1.19026	0.565389	1.15809	0.383524	-0.0342211	1.11014	-0.207053	0.525887	0.517618	0.666255	1.35986	-0.0154666	0.458089	0.463492	0.696825	-0.440166	-1.70117	0.503	0.551368	0.653864	-0.480782	0.864671	-0.176218	0.181968	0.0302109	0.328752	0.333257	-1.70117	0.782442	-0.0656297	0.532582	0.62626	0.552855	0.512707	0.350294	0.963099	0.0217983	0.871392	0.00816109	0.19254	-1.70117	0.531461	0.356926	-0.0130786
MTG1	-0.67828	-0.67828	-0.67828	-0.67828	1.38415	-0.67828	-0.67828	-0.67828	-0.67828	-0.67828	-0.67828	-0.67828	-0.67828	-0.67828	-0.67828	-0.67828	-0.67828	-0.67828	-0.67828	-0.67828	-0.67828	1.68237	-0.67828	-0.67828	-0.67828	0.547062	-0.67828	0.852863	-0.67828	-0.67828	1.66772	0.924593	-0.67828	0.783932	-0.67828	-0.67828	-0.67828	-0.67828	-0.67828	-0.67828	-0.67828	-0.67828	-0.67828	-0.67828	1.48576	-0.67828	1.56342	-0.67828	-0.67828
ILV5	0.0352653	0.562765	0.593973	-1.33488	1.0184	0.386162	-0.150229	-1.33488	-1.33488	0.228834	0.870307	1.32791	0.0999689	0.499949	-1.33488	1.10147	0.48699	0.515969	0.149708	0.665277	-1.33488	0.621953	0.315107	0.955831	-0.077028	-1.33488	1.07206	0.502982	-1.33488	0.289276	0.680234	0.99949	0.320203	0.856703	0.86058	-0.272937	0.42674	0.269257	0.323872	0.177874	0.48847	0.281384	-0.271605	0.933987	0.686929	0.83395	0.104832	0.183806	-0.142305
SNZ1	-0.737731	-0.737731	-0.737731	-0.737731	1.10592	-0.737731	0.395751	-0.737731	-0.737731	-0.737731	-0.737731	1.22687	-0.737731	-0.737731	-0.737731	-0.737731	-0.737731	-0.737731	-0.737731	-0.737731	-0.737731	1.67654	-0.737731	-0.737731	-0.737731	-0.737731	-0.737731	0.630992	-0.737731	-0.737731	1.19034	1.32544	-0.737731	0.955483	-0.737731	-0.737731	-0.737731	-0.737731	-0.737731	-0.737731	-0.737731	-0.737731	-0.737731	-0.737731	1.19675	-0.737731	1.03004	-0.737731	-0.737731
RPL10	0.244432	1.23796	1.27245	-0.85869	-0.85869	1.04284	0.450197	-0.85869	0.845579	-0.85869	-0.85869	0.689882	-0.85869	-0.85869	0.266904	-0.85869	0.456667	0.485449	-0.85869	1.35123	-0.85869	0.846893	0.964333	-0.85869	0.531074	-0.85869	0.614508	0.982208	0.402064	0.500459	0.908545	0.795884	-0.85869	0.650686	-0.85869	0.733086	0.642338	1.56839	-0.85869	-0.85869	-0.85869	-0.85869	0.316091	-0.85869	0.657741	-0.85869	0.732006	-0.85869	0.890926
TEF1	0.137946	-0.13072	-0.0919195	-0.159062	0.295132	-0.350293	-0.0164979	0.306728	-2.49008	-0.5459	0.788778	0.282975	-0.199355	0.318248	-0.467162	0.226134	0.161747	-0.188903	-0.134209	-0.0032662	-0.534271	-0.0571316	0.391832	0.137079	0.0858347	0.0965667	0.189977	-0.03702	0.349289	0.217745	-0.501415	0.726999	-0.4323	0.234735	0.358177	-0.0235116	0.224426	0.412995	0.942638	-1.08821	0.303559	-0.480564	0.428769	-2.49008	-0.281426	-0.0129381	0.768665	0.440567	0.423521
RPL15A	0.600449	0.801609	0.840051	-0.0369361	0.18871	-0.426844	0.0535684	0.712851	-0.148727	0.549929	0.962149	0.590513	0.00962912	-0.77475	0.165764	0.122906	0.0614983	0.858871	0.0728872	0.411786	0.297935	0.962532	-2.46759	0.850353	0.585969	-0.162234	-0.120635	0.214457	0.503793	-0.0476818	-0.0781426	0.60059	-0.00955062	0.295003	0.135706	0.129617	0.121277	-0.20396	0.670335	0.221558	0.495953	0.616657	0.229453	0.600449	-0.361164	-0.395327	0.525797	0.842246	0.197753
YGR069W	-0.101549	0.366783	0.39449	-0.218674	0.176749	-1.31801	-1.31801	-1.31801	-1.31801	-1.31801	-1.31801	0.504965	-0.0441033	-0.0505037	-0.0814213	-1.31801	0.454233	0.325235	0.364292	0.0893419	0.29198	-1.31801	-1.31801	0.715761	0.365785	0.0418175	-1.31801	-0.0479543	0.0382135	-1.31801	1.01132	-1.31801	-1.31801	-1.31801	-1.31801	-1.31801	-1.31801	-0.431073	0.154686	-0.316954	-1.31801	0.708365	-0.0376122	-1.31801	-0.0994626	-1.31801	-1.31801	0.616478	0.301553
ESF1	1.35673	-0.863037	-0.863037	-0.863037	-0.863037	-0.863037	0.439244	-0.863037	-0.863037	-0.863037	-0.863037	-0.863037	1.43354	-0.863037	1.57829	-0.863037	0.445681	-0.863037	-0.863037	-0.863037	0.866228	0.833938	0.950786	-0.863037	-0.863037	-0.863037	-0.863037	0.96857	0.391354	1.18815	1.76354	-0.863037	-0.863037	0.638722	1.27723	0.720706	-0.863037	0.235148	-0.863037	0.799926	-0.863037	-0.863037	0.722322	-0.863037	0.64574	1.32718	0.71963	0.806447	-0.863037
GNP1	0.870895	-0.895491	-0.895491	-0.895491	0.959168	-0.895491	0.839484	-0.895491	0.803733	0.827098	-0.895491	1.09541	-0.895491	1.39736	1.4602	-0.895491	0.415972	1.14341	-0.895491	-0.895491	0.407601	-0.895491	-0.895491	-0.895491	-0.895491	0.791748	1.01557	0.680361	1.0505	-0.895491	0.60965	-0.895491	1.38808	-0.895491	1.0581	0.274346	-0.895491	-0.895491	-0.895491	0.346593	-0.895491	-0.895491	0.693193	-0.895491	1.06143	0.586598	1.1398	0.777494	-0.895491
STI1	0.658766	1.73015	-0.881321	0.954073	-0.881321	1.05319	-0.881321	-0.881321	-0.881321	-0.881321	-0.881321	0.694106	-0.881321	-0.881321	0.684249	1.10029	-0.881321	-0.881321	0.787404	-0.881321	0.886858	-0.881321	1.72412	-0.881321	-0.881321	0.40548	1.06866	0.301986	0.835712	-0.881321	0.237085	-0.881321	-0.881321	-0.881321	0.843226	-0.881321	0.645738	-0.881321	0.983171	0.819063	-0.881321	0.935412	-0.881321	-0.881321	0.661408	0.630947	0.736961	-0.881321	0.459171
CWP2	1.22272	1.21143	1.24443	0.51417	-0.795102	-0.795102	0.870227	1.31983	0.835911	-0.795102	1.53662	1.56326	0.722078	-0.795102	0.677634	-0.795102	-0.795102	-0.795102	-0.795102	1.58346	1.12234	-0.795102	-0.795102	-0.795102	-0.795102	0.824407	0.614773	0.318038	0.411461	0.922248	0.64962	-0.795102	-0.795102	-0.795102	0.417942	0.977822	1.0676	-0.795102	-0.795102	-0.795102	0.702971	-0.795102	-0.795102	-0.795102	0.656147	-0.795102	-0.795102	-0.795102	0.879309
RFS1	-0.781861	-0.781861	1.52587	-0.781861	-0.781861	-0.781861	-0.781861	-0.781861	1.85535	-0.781861	-0.781861	-0.781861	-0.781861	-0.781861	0.437005	1.32738	1.11006	-0.781861	-0.781861	-0.781861	0.633401	-0.781861	1.19223	0.961451	-0.781861	-0.781861	-0.781861	-0.781861	-0.781861	0.689913	0.408577	1.00982	-0.781861	1.3354	1.71057	-0.781861	-0.781861	-0.781861	-0.781861	-0.781861	-0.781861	1.64998	0.490268	-0.781861	1.34351	1.30904	-0.781861	1.52801	-0.781861
YBR085C-A	-1.0268	-1.0268	-1.0268	-1.0268	0.758829	-1.0268	0.22964	-1.0268	0.609179	-1.0268	-1.0268	-1.0268	-1.0268	-1.0268	0.45042	-1.0268	0.235851	-1.0268	-1.0268	-1.0268	0.227792	-1.0268	-1.0268	0.518599	0.727418	-1.0268	-1.0268	-1.0268	-1.0268	0.695779	0.85033	1.44903	-1.0268	0.850092	-1.0268	0.501195	-1.0268	-1.0268	0.732472	1.15855	-1.0268	-1.0268	-1.0268	-1.0268	0.428868	-1.0268	-1.0268	0.583918	0.238043
PIL1	0.98395	-0.996528	-0.996528	0.288514	-0.996528	-0.996528	0.232916	-0.996528	0.604301	0.626313	-0.996528	0.458054	-0.996528	-0.996528	0.869444	0.833084	0.894231	0.924305	0.969959	-0.996528	0.63602	0.605536	0.715848	-0.996528	0.308885	-0.996528	-0.996528	1.2652	-0.996528	0.68904	1.09478	-0.996528	-0.996528	0.421238	0.843936	0.498636	0.413396	0.426089	0.724945	0.573426	-0.996528	0.68085	0.745167	0.667574	-0.996528	0.817174	0.497621	1.00711	0.896622
MIG2	-0.776565	-0.776565	-0.776565	0.632028	-0.776565	-0.776565	-0.776565	-0.776565	-0.776565	-0.776565	-0.776565	-0.776565	0.855709	-0.776565	-0.776565	-0.776565	0.577747	-0.776565	-0.776565	-0.776565	1.01295	-0.776565	1.10045	-0.776565	1.105	0.52576	0.740263	0.850774	0.521527	-0.776565	0.355334	-0.776565	1.10625	-0.776565	0.968788	-0.776565	-0.776565	0.359879	-0.776565	0.944333	-0.776565	-0.776565	0.433008	-0.776565	0.784776	-0.776565	-0.776565	0.951081	-0.776565
CYS3	0.922233	1.51833	-1.00259	0.340952	0.824217	-1.00259	0.282823	-1.00259	-1.00259	-1.00259	-1.00259	0.51821	-1.00259	-1.00259	0.508695	-1.00259	0.974245	0.743803	1.05342	-1.00259	0.965045	0.672406	0.787741	-1.00259	0.36225	0.239591	-1.00259	-1.00259	0.235554	0.332184	-1.00259	-1.00259	-1.00259	0.479718	0.242205	0.149677	0.90887	-1.00259	-1.00259	0.638835	0.534695	-1.00259	0.818394	-1.00259	0.486646	0.457241	-1.00259	1.36163	0.29142
RPN2	-0.875469	1.71838	-0.875469	-0.875469	1.2758	-0.875469	1.49832	-0.875469	-0.875469	0.870341	-0.875469	0.689332	1.18153	-0.875469	0.261922	-0.875469	1.35313	-0.875469	-0.875469	-0.875469	-0.875469	-0.875469	1.43298	-0.875469	0.52886	0.834514	0.613169	0.299857	0.398498	0.497924	0.910287	-0.875469	-0.875469	-0.875469	1.10445	-0.875469	0.64129	1.1058	-0.875469	1.55009	1.16021	-0.875469	-0.875469	-0.875469	0.656854	-0.875469	1.46279	-0.875469	-0.875469
NCE102	1.1052	-0.806586	-0.806586	-0.806586	0.578756	-0.806586	-0.806586	0.901748	-0.806586	-0.806586	-0.806586	-0.806586	0.739764	-0.806586	-0.806586	-0.806586	0.476434	-0.806586	-0.806586	0.901748	0.888724	-0.806586	1.42176	-0.806586	0.975932	0.427184	1.3265	-0.806586	0.423174	1.54058	-0.806586	1.25015	-0.806586	-0.806586	1.10463	0.746058	-0.806586	0.670722	-0.806586	1.53481	-0.806586	-0.806586	1.00207	-0.806586	-0.806586	1.67958	-0.806586	0.830116	-0.806586
HRP1	-0.807051	1.28448	-0.807051	0.557682	0.609735	-0.807051	0.498637	-0.807051	0.893052	-0.807051	-0.807051	-0.807051	-0.807051	-0.807051	1.64066	-0.807051	1.20096	0.533803	1.09104	0.940059	-0.807051	0.894364	-0.807051	0.798922	0.579316	-0.807051	-0.807051	-0.807051	-0.807051	0.548776	1.14366	-0.807051	1.47771	0.698637	0.457377	-0.807051	-0.807051	0.294007	-0.807051	1.31399	-0.807051	0.974349	1.04265	-0.807051	-0.807051	-0.807051	0.779757	-0.807051	-0.807051
ALD6	0.490754	1.14034	-1.36489	0.222902	-1.36489	-1.36489	-1.36489	0.580057	0.135035	0.558287	0.368733	-0.00199387	1.08469	0.659035	0.865554	0.349397	0.911533	0.434869	0.810981	-1.36489	0.700675	0.136192	-1.36489	-1.36489	-0.14176	0.860013	0.975611	0.255283	0.120509	0.95576	0.486756	-1.36489	1.31605	0.594378	-1.36489	0.672686	-1.36489	1.19114	-1.36489	1.38024	0.40813	0.854491	0.0374606	0.19432	0.601111	0.33449	1.18379	0.512455	-0.205236
MPC3	0.316383	-1.04471	-1.04471	0.185333	-1.04471	-1.04471	-1.04471	-1.04471	0.487604	0.508673	0.726347	-1.04471	1.2069	-1.04471	0.338905	-1.04471	1.18587	0.163811	0.43007	-1.04471	0.756702	0.899195	1.0093	0.808872	0.839282	-1.04471	-1.04471	0.78101	-1.04471	-1.04471	0.957091	0.442924	-1.04471	-1.04471	-1.04471	0.0102179	-1.04471	0.317019	-1.04471	1.20817	-1.04471	0.560876	0.0115406	-1.04471	1.38951	0.291798	-1.04471	-1.04471	0.139986
SIS1	0.999506	-0.925774	-0.925774	0.846399	0.901466	-0.925774	0.359945	0.794616	-0.925774	1.22073	-0.925774	-0.925774	-0.925774	-0.925774	1.3951	-0.925774	0.366301	1.08298	-0.925774	-0.925774	0.7815	0.74962	-0.925774	-0.925774	-0.925774	0.995994	0.521348	0.626781	-0.925774	0.409318	0.810181	-0.925774	-0.925774	-0.925774	-0.925774	-0.925774	0.548685	0.815221	-0.925774	-0.925774	0.611877	-0.925774	0.228213	0.814498	1.46038	0.970945	-0.925774	-0.925774	-0.925774
ALD4	0.0993324	-0.912249	1.04204	0.742146	-0.912249	-0.912249	-0.912249	1.3669	0.650594	-0.912249	-0.912249	0.918856	0.954487	-0.912249	0.909445	-0.912249	1.89936	1.13999	0.204093	1.11428	0.925053	1.07039	-0.912249	0.978263	-0.912249	-0.912249	0.438698	0.154366	-0.912249	-0.912249	1.38227	-0.912249	0.764657	-0.912249	0.250094	0.547436	-0.912249	0.47661	-0.912249	0.862075	0.52321	0.725326	0.788117	0.712365	0.478343	0.450886	1.53011	1.04385	-0.912249
PST2	0.405132	-0.757894	-0.757894	1.14418	-0.757894	-0.757894	1.35674	-0.757894	1.03892	-0.757894	-0.757894	-0.757894	-0.757894	-0.757894	1.33653	-0.757894	0.628892	-0.757894	0.525577	1.0886	-0.757894	-0.757894	-0.757894	-0.757894	1.16879	-0.757894	0.795305	-0.757894	-0.757894	-0.757894	0.401146	0.986531	-0.757894	-0.757894	0.578464	0.479131	-0.757894	0.4058	1.17434	-0.757894	-0.757894	-0.757894	1.19704	-0.757894	1.31142	1.27786	-0.757894	-0.757894	-0.757894
HSP42	-0.615373	2.0718	-0.615373	0.816778	-0.615373	-0.615373	1.20625	-0.615373	-0.615373	-0.615373	-0.615373	-0.615373	-0.615373	-0.615373	-0.615373	-0.615373	1.49184	-0.615373	-0.615373	-0.615373	-0.615373	-0.615373	1.29303	-0.615373	-0.615373	-0.615373	-0.615373	-0.615373	-0.615373	-0.615373	0.96494	-0.615373	-0.615373	-0.615373	-0.615373	-0.615373	-0.615373	-0.615373	-0.615373	1.41014	-0.615373	-0.615373	-0.615373	-0.615373	-0.615373	-0.615373	-0.615373	-0.615373	-0.615373
TMA10	-0.775445	-0.775445	-0.775445	0.429607	-0.775445	-0.775445	-0.775445	-0.775445	1.54342	-0.775445	0.959631	-0.775445	0.620966	-0.775445	0.580059	-0.775445	0.763501	-0.775445	-0.775445	-0.775445	0.375774	1.68022	-0.775445	-0.775445	1.07027	-0.775445	-0.775445	0.249088	-0.775445	-0.775445	0.192895	-0.775445	0.8353	-0.775445	0.341039	-0.775445	-0.775445	-0.775445	-0.775445	1.09742	-0.775445	-0.775445	-0.775445	-0.775445	0.560283	0.925359	-0.775445	-0.775445	-0.775445
BTN2	0.795402	0.912273	0.941756	-0.880479	-0.880479	-0.880479	0.238689	-0.880479	-0.880479	1.39196	-0.880479	0.826898	0.860121	-0.880479	1.13975	-0.880479	1.1345	0.868063	0.160432	1.00912	-0.880479	-0.880479	0.678304	1.28361	1.20659	0.201049	-0.880479	0.114065	-0.880479	1.28361	1.11248	-0.880479	1.0779	-0.880479	0.95885	-0.880479	-0.880479	1.02782	-0.880479	0.773954	-0.880479	0.646445	1.1006	-0.880479	1.02957	0.770541	-0.880479	0.55426	-0.880479
HBN1	-0.669755	-0.669755	-0.669755	-0.669755	0.819046	-0.669755	0.7023	-0.669755	-0.669755	-0.669755	-0.669755	-0.669755	-0.669755	-0.669755	-0.669755	-0.669755	-0.669755	-0.669755	-0.669755	-0.669755	-0.669755	-0.669755	-0.669755	-0.669755	-0.669755	-0.669755	-0.669755	-0.669755	1.37621	-0.669755	-0.669755	-0.669755	-0.669755	-0.669755	-0.669755	-0.669755	-0.669755	0.917879	-0.669755	-0.669755	0.971149	-0.669755	1.00055	-0.669755	-0.669755	-0.669755	0.99771	1.08918	-0.669755
HSP82	0.354415	0.628344	-1.1387	0.607118	-1.1387	-1.1387	-0.0355812	-1.1387	-1.1387	-1.1387	-1.1387	-1.1387	0.57694	1.09369	0.929267	1.12997	1.11865	-0.0058706	-1.1387	-1.1387	0.326104	0.298752	0.397729	0.598791	1.02363	-1.1387	0.102899	-1.1387	-1.1387	0.373676	0.350711	0.63839	-1.1387	0.509158	1.14013	-0.149844	0.50168	0.137743	-1.1387	1.23535	-1.1387	-1.1387	-1.1387	-1.1387	-1.1387	-1.1387	0.201925	0.659065	-0.0282033
STT4	0.152291	1.07697	0.694307	0.02431	-1.17692	-1.17692	0.350984	-1.17692	0.720243	0.983318	-1.17692	0.81502	1.44197	1.01435	0.174284	0.533361	0.357144	-1.17692	0.263315	0.360875	0.582295	0.721451	1.49248	0.633243	0.427652	0.308946	1.5799	-0.155636	0.536818	1.29056	0.869618	-1.17692	1.38657	-1.17692	-0.0639773	-1.17692	-1.17692	-0.207775	0.432275	0.690003	0.197531	-1.17692	0.222154	0.782013	0.546439	0.518489	1.02707	-1.17692	-0.0199748
GDH1	1.17474	-0.911356	1.19719	-0.911356	0.493848	-0.911356	-0.911356	-0.911356	0.774849	0.798035	-0.911356	0.620802	-0.911356	1.36393	-0.911356	-0.911356	1.54324	1.11192	0.971222	-0.911356	0.381752	-0.911356	-0.911356	0.681488	0.463678	0.762956	0.985066	1.77779	1.35822	1.31957	-0.911356	1.64049	1.62839	1.02316	0.765826	1.10947	0.573762	1.02858	0.901927	-0.911356	-0.911356	1.58366	0.665156	0.841496	1.49205	0.559377	1.95385	0.748811	-0.911356
RPL43B	0.731865	0.40627	0.905707	0.381394	0.78005	0.213545	0.316448	0.790228	0.0187104	0.765431	0.741884	-0.135072	0.808887	-0.106639	1.23065	1.19058	-1.66459	0.818322	0.403208	0.0652523	0.504371	0.74223	0.59181	0.986701	0.405043	1.0748	0.495355	-0.103505	0.827585	0.562495	0.942833	-0.0303727	-1.66459	1.00178	0.608795	0.165171	1.46744	0.73263	0.14557	0.706282	1.06281	1.1739	0.817547	1.15898	0.273991	-0.19639	0.966017	0.713183	1.26054
[truncated: 807 more columns]
