# Supplementary material for: A yeast-optimized single-cell transcriptomics platform elucidates how mycophenolic acid and guanine alter global mRNA levels
Source: Commun Biol. 2021 Jun 30;4:822. doi: 10.1038/s42003-021-02320-w (PMC8245502; doi:10.1038/s42003-021-02320-w)
Supplement: Supplementary file 6 — Supplementary Data 4 [file 42003_2021_2320_MOESM6_ESM.xlsx]

## Sheet: S3
	sc3_markers_clusters	sc3_markers_auroc	sc3_markers_padj	orf	genename	sample
1	1	0.731285	0.000313106	YMR242C	RPL20A	D
2	1	0.726897	0.000518626	YJL136C	RPS21B	D
3	1	0.726644	0.000478715	YDL082W	RPL13A	D
4	1	0.710956	0.00334461	YBR084C-A	RPL19A	D
5	1	0.700918	0.00328849	YNL209W	SSB2	D
6	2	0.803622	1.88714e-14	YOL058W	ARG1	D
7	2	0.765486	3.54358e-06	YHR162W	MPC2	D
8	2	0.765436	8.28462e-09	YDL066W	IDP1	D
9	2	0.758172	1.4339e-11	YMR096W	SNZ1	D
10	2	0.736683	1.22482e-10	YMR097C	MTG1	D
11	2	0.720137	1.05667e-05	YGL009C	LEU1	D
12	2	0.715799	0.000495864	YDR158W	HOM2	D
13	1	0.771213	6.44161e-11	YHR174W	ENO2	G
14	1	0.746823	8.50782e-09	YOL086C	ADH1	G
15	1	0.71343	1.51558e-06	YJR009C	TDH2	G
16	1	0.699759	3.60116e-05	YDR050C	TPI1	G
17	1	0.694851	5.8109e-05	YHR179W	OYE2	G
18	1	0.694429	4.00706e-06	YJR073C	OPI3	G
19	1	0.671183	5.9605e-05	YKL216W	URA1	G
20	1	0.662572	0.00758074	YLR044C	PDC1	G
21	2	0.865613	1.20104e-23	YOL058W1	YOL058W1	G
22	2	0.861879	1.06067e-20	YHR162W1	YHR162W1	G
23	2	0.858085	1.97048e-21	YMR096W1	YMR096W1	G
24	2	0.820747	1.33177e-16	YDR158W1	YDR158W1	G
25	2	0.820114	2.48322e-17	YMR097C1	YMR097C1	G
26	2	0.816079	4.31412e-17	YDL066W1	YDL066W1	G
27	2	0.813189	3.83775e-15	YLR355C	ILV5	G
28	2	0.784342	9.48903e-14	YBR256C	RIB5	G
29	2	0.781993	8.24628e-15	YOR202W	HIS3	G
30	2	0.769377	9.85396e-14	YNL104C	LEU4	G
31	2	0.769316	1.64779e-13	YGL009C1	YGL009C1	G
32	2	0.764559	1.35797e-14	YOR203W	YOR203W	G
33	2	0.764107	2.39798e-15	YHR018C	ARG4	G
34	2	0.763234	3.95459e-14	YJR025C	BNA1	G
35	2	0.761999	3.42795e-11	YCL009C	ILV6	G
36	2	0.750376	9.74318e-11	YOR184W	SER1	G
37	2	0.727913	1.2091e-12	YER175C	TMT1	G
38	2	0.725354	6.21542e-12	YBR145W	ADH5	G
39	2	0.722945	1.20429e-11	YJL217W	REE1	G
40	2	0.715387	5.63349e-08	YIL051C	MMF1	G
41	2	0.713671	3.40796e-08	YHR208W	BAT1	G
42	2	0.710298	4.51307e-09	YER055C	HIS1	G
43	2	0.70807	1.73896e-08	YKL120W	OAC1	G
44	2	0.707347	8.03916e-07	YER178W	PDA1	G
45	2	0.702198	3.12842e-11	YCL030C	HIS4	G
46	2	0.697139	1.20695e-06	YEL009C	GCN4	G
47	2	0.692683	1.25574e-09	YMR094W	CTF13	G
48	2	0.69178	7.00064e-06	YDL182W	LYS20	G
49	2	0.68648	1.48265e-08	YIR034C	LYS1	G
50	2	0.683168	0.000393587	YPR036W-A	SPO24	G
51	2	0.682987	6.27443e-07	YPR145W	ASN1	G
52	2	0.681512	1.03535e-07	YMR108W	ILV2	G
53	2	0.677808	9.44391e-06	YHR071W	PCL5	G
54	2	0.676423	1.2316e-05	YER073W	ALD5	G
55	2	0.673231	8.18085e-08	YMR095C	SNO1	G
56	2	0.671424	2.1765e-07	YBR248C	HIS7	G
57	2	0.669347	0.000116025	YDL067C	COX9	G
58	2	0.668232	5.34275e-06	YDL198C	GGC1	G
59	2	0.666908	5.27869e-05	YJR148W	BAT2	G
60	2	0.66486	2.51173e-06	YBR068C	BAP2	G
61	2	0.6648	3.01688e-05	YPR167C	MET16	G
62	2	0.664649	0.000187291	YBR249C	ARO4	G
63	2	0.662812	0.00117646	YDR487C	RIB3	G
64	2	0.662692	0.000220959	YGR267C	FOL2	G
65	2	0.660885	1.89226e-08	YGR251W	NOP19	G
66	2	0.658838	8.27119e-05	YDR035W	ARO3	G
67	2	0.657844	5.12948e-05	YIL094C	LYS12	G
68	2	0.657091	0.00103038	YNL055C	POR1	G
69	2	0.654953	0.000881263	YGL148W	ARO2	G
70	2	0.654743	0.000983175	YPL250C	ATG41	G
71	2	0.647937	0.0047785	YLL018C	DPS1	G
72	2	0.639446	0.000122346	YLR267W	BOP2	G
73	2	0.639295	0.000103618	YOL064C	MET22	G
74	2	0.638181	1.46142e-06	YDR126W	SWF1	G
75	2	0.635682	4.1824e-06	YIL165C	YIL165C	G
76	2	0.635652	0.000977271	YGL202W	ARO8	G
77	2	0.633424	2.71925e-05	YHR122W	CIA2	G
78	2	0.63243	6.84057e-06	YKL155C	RSM22	G
79	2	0.632039	0.000317972	YDR341C	YDR341C	G
80	2	0.631436	0.00102635	YPL274W	SAM3	G
81	2	0.631376	7.59206e-05	YJL088W	ARG3	G
82	2	0.630894	2.76175e-05	YKL218C	SRY1	G
83	2	0.630352	5.59166e-06	YDL054C	MCH1	G
84	2	0.627943	0.000407027	YDR531W	CAB1	G
85	2	0.627642	0.00319085	YBR047W	FMP23	G
86	2	0.626739	7.52212e-05	YIR016W	YIR016W	G
87	2	0.626317	0.000299521	YGL117W	YGL117W	G
88	2	0.619512	0.00320352	YJR016C	ILV3	G
89	2	0.61894	0.00173488	YMR062C	ARG7	G
90	2	0.61879	0.000765673	YFR025C	HIS2	G
91	2	0.618278	0.00198074	YNR050C	LYS9	G
92	2	0.617826	0.00010132	YOL140W	ARG8	G
93	2	0.614694	0.00481236	YKL023W	YKL023W	G
94	2	0.613761	0.00402057	YDR354W	TRP4	G
95	2	0.607919	0.00145198	YFR030W	MET10	G
96	2	0.606444	0.00333667	YOR130C	ORT1	G
97	2	0.60551	0.00635344	YIL056W	VHR1	G
98	2	0.604637	0.00175735	YGL224C	SDT1	G
99	1	0.808085	1.4272e-15	YOL123W	HRP1	MG
100	1	0.796893	4.54794e-13	YPL061W	ALD6	MG
101	1	0.768663	2.6299e-11	YDR508C	GNP1	MG
102	1	0.758682	4.55086e-10	YIL075C	RPN2	MG
103	2	0.828925	5.74129e-14	YDR382W	RPP2B	MG
104	2	0.801013	2.24775e-11	YKL060C	FBA1	MG
105	2	0.784252	5.57279e-10	YDR524W-C	YDR524W-C	MG
106	2	0.784082	2.68167e-10	YLR340W	RPP0	MG
107	2	0.782893	3.17115e-10	YGL147C	RPL9A	MG
108	2	0.779323	3.21878e-10	YHR021C	RPS27B	MG
109	2	0.777657	8.16845e-10	YBL072C	RPS8A	MG
110	2	0.776739	1.53369e-09	YDL191W	RPL35A	MG
111	2	0.76722	8.59589e-09	YDL061C	RPS29B	MG
112	2	0.766098	1.29497e-08	YGL123W	RPS2	MG
113	2	0.75719	3.52045e-08	YER074W	RPS24A	MG
114	2	0.757156	7.27941e-08	YIL148W	RPL40A	MG
115	2	0.756884	7.5671e-08	YKL056C	TMA19	MG
116	2	0.753723	1.17009e-07	YOL039W	RPP2A	MG
117	2	0.751513	1.84492e-08	YDR383C	NKP1	MG
118	2	0.750799	2.70376e-08	YBR048W	RPS11B	MG
119	3	0.833169	6.33902e-05	YGR069W	YGR069W	MG
120	3	0.802963	7.86335e-13	YBR235W	VHC1	MG
121	3	0.802634	0.000587074	YEL033W	MTC7	MG
122	3	0.801893	0.0011535	YNL143C	YNL143C	MG
123	3	0.783045	0.00343886	YLR305C	STT4	MG
