# Supplementary material for: A yeast-optimized single-cell transcriptomics platform elucidates how mycophenolic acid and guanine alter global mRNA levels
Source: Commun Biol. 2021 Jun 30;4:822. doi: 10.1038/s42003-021-02320-w (PMC8245502; doi:10.1038/s42003-021-02320-w)
Supplement: Supplementary file 7 — Supplementary Data 5 [file 42003_2021_2320_MOESM7_ESM.xlsx]

## Sheet: S5
	AAAAGATTATGA	AAACAAAGAGGA	AAAGCCTATGTA	AAAGTTCCTTCG	AACACTTGCTAG	AACCGGTTCTTT	AACCTTAGTAGC	AACGTGCTGAGA	AAGATCTAACGC	AATGAGCCGACT	AATGGGTTACCT	AATGTCGACGAC	AATTGGTCCCCC	ACAGAGGGGTCT	ACCCTGAATATT	ACCGTGAGTCTT	ACGCTTGCATGT	ACGTGGCCATAA	ACTTAGACACGC	ACTTCCGGTTCG	AGAAACTGGCGG	AGAAGAAGTAGC	AGACATGACGAC	AGAGCGGACTTC	AGCCGCAGAGGC	AGCGGGGCTTAA	AGCTTGCCGCTA	AGGAAAAACTGA	AGGCACTTCTGG	AGGGAACCCTTG	AGGGCCTCCTAA	AGTGACGGGCCA	ATAAGCGGTCGA	ATAATTGTATGG	ATACATACCGCA	ATAGACGACCCA	ATCACCTAGAGT	ATCCCATATCAG	ATCCGGCAAGAA	ATGAAATTGAAT	ATGTACATGACA	ATTAACGGTCAC	ATTATCTTGGTC	ATTTCGAACGAT	CAAATCACTGGG	CAACATGACTTG	CAATCGCATGAT	CACGTGGGCCCG	CACGTGTTCTGA
ACC1	1.39646	-0.680223	-0.680223	0.923419	1.54873	1.67085	-0.680223	1.34497	1.17807	-0.680223	0.639183	-0.680223	0.861621	1.40426	-0.680223	1.35708	-0.680223	-0.680223	-0.680223	-0.680223	-0.680223	-0.680223	1.29815	0.912954	1.25925	-0.680223	1.08905	0.805555	0.695115	1.07926	-0.680223	1.27897	-0.680223	-0.680223	0.69684	-0.680223	1.06222	1.18437	-0.680223	0.864298	-0.680223	-0.680223	1.29927	0.862385	1.88206	-0.680223	1.61052	-0.680223	-0.680223
YKR040C	0.827325	-0.746432	1.46906	-0.746432	-0.746432	1.06257	1.55096	1.04966	-0.746432	-0.746432	0.423717	-0.746432	1.34618	0.650913	-0.746432	0.612264	1.6285	0.927202	1.63328	-0.746432	1.24618	0.896662	-0.746432	0.666517	-0.746432	-0.746432	-0.746432	0.571268	-0.746432	-0.746432	-0.746432	-0.746432	0.880888	-0.746432	0.474851	-0.746432	-0.746432	-0.746432	0.99794	1.07244	-0.746432	-0.746432	-0.746432	0.621669	-0.746432	-0.746432	-0.746432	-0.746432	0.530958
YHR095W	-0.569808	1.47497	-0.569808	-0.569808	-0.569808	-0.569808	-0.569808	1.11515	-0.569808	-0.569808	-0.569808	-0.569808	-0.569808	0.741072	-0.569808	0.704814	1.20811	-0.569808	-0.569808	0.66376	-0.569808	-0.569808	0.659751	-0.569808	-0.569808	1.2136	0.902221	-0.569808	-0.569808	-0.569808	0.907258	1.06023	-0.569808	-0.569808	0.575905	-0.569808	-0.569808	-0.569808	-0.569808	-0.569808	0.928839	-0.569808	1.07713	-0.569808	1.562	-0.569808	-0.569808	0.750557	1.04206
MTC7	-1.08541	1.22399	-1.08541	0.145407	-1.08541	0.0921552	-1.08541	-1.08541	0.340856	0.33369	-0.072747	-1.08541	0.0979763	0.514456	-1.08541	0.478247	0.554707	-1.08541	0.974018	0.437053	-1.08541	0.336544	0.433018	0.769337	-1.08541	1.40224	0.673655	0.439663	-0.0298187	0.265018	0.812178	0.418295	-1.08541	-1.08541	-0.0284951	-1.08541	0.651757	-1.08541	-1.08541	0.100031	-1.08541	-1.08541	-1.08541	0.726215	-1.08541	-1.08541	0.91651	0.76407	0.401534
YNL179C	-0.479375	-0.479375	-0.479375	-0.479375	-0.479375	-0.479375	-0.479375	-0.479375	-0.479375	-0.479375	-0.479375	-0.479375	-0.479375	-0.479375	-0.479375	2.27745	-0.479375	-0.479375	1.26533	1.10854	-0.479375	0.980825	-0.479375	-0.479375	-0.479375	-0.479375	-0.479375	-0.479375	-0.479375	-0.479375	-0.479375	-0.479375	-0.479375	-0.479375	-0.479375	-0.479375	-0.479375	-0.479375	-0.479375	-0.479375	-0.479375	-0.479375	-0.479375	-0.479375	-0.479375	-0.479375	-0.479375	-0.479375	-0.479375
YGR069W	-0.101549	0.366783	0.39449	-0.218674	-1.31801	-1.31801	-1.31801	-1.31801	-0.0441033	-0.0505037	-0.0814213	-1.31801	0.454233	0.325235	0.0893419	0.29198	-1.31801	0.715761	0.365785	0.0418175	-1.31801	-0.0479543	0.0382135	-1.31801	-1.31801	-1.31801	-1.31801	-1.31801	-1.31801	-1.31801	-0.431073	-0.316954	-1.31801	0.708365	-0.0376122	-1.31801	-1.31801	-1.31801	0.616478	0.301553	-1.31801	-1.31801	-1.31801	-1.31801	-1.31801	-1.31801	-1.31801	-1.31801	0.594886
VHC1	-0.304065	-0.304065	-0.304065	-0.304065	-0.304065	-0.304065	-0.304065	-0.304065	-0.304065	-0.304065	-0.304065	-0.304065	-0.304065	-0.304065	-0.304065	-0.304065	-0.304065	-0.304065	-0.304065	-0.304065	-0.304065	-0.304065	-0.304065	-0.304065	-0.304065	-0.304065	-0.304065	-0.304065	-0.304065	1.81387	-0.304065	-0.304065	-0.304065	2.21563	1.35354	-0.304065	-0.304065	1.94039	-0.304065	-0.304065	-0.304065	-0.304065	-0.304065	-0.304065	-0.304065	-0.304065	-0.304065	-0.304065	-0.304065
YBR085C-A	-1.0268	-1.0268	-1.0268	-1.0268	-1.0268	0.22964	-1.0268	-1.0268	-1.0268	-1.0268	0.45042	-1.0268	0.235851	-1.0268	-1.0268	0.227792	-1.0268	0.518599	0.727418	-1.0268	-1.0268	-1.0268	-1.0268	0.695779	1.44903	-1.0268	0.850092	-1.0268	0.501195	-1.0268	-1.0268	1.15855	-1.0268	-1.0268	-1.0268	-1.0268	-1.0268	-1.0268	0.583918	0.238043	0.877893	0.789001	0.594255	-1.0268	-1.0268	-1.0268	0.849139	0.272815	-1.0268
CPR6	1.40834	-0.657545	-0.657545	-0.657545	-0.657545	-0.657545	-0.657545	-0.657545	-0.657545	1.1818	-0.657545	1.61381	2.09042	-0.657545	1.91943	1.36917	1.46827	-0.657545	-0.657545	-0.657545	1.06034	0.69878	-0.657545	1.43499	-0.657545	-0.657545	-0.657545	1.31916	0.710644	-0.657545	-0.657545	-0.657545	1.69163	-0.657545	0.712359	-0.657545	-0.657545	-0.657545	-0.657545	-0.657545	1.13436	-0.657545	-0.657545	-0.657545	1.89141	1.75961	-0.657545	0.921187	0.775294
YDR154C	0.368313	0.681822	-1.34055	0.657529	0.493611	-0.0780351	-1.34055	0.325942	0.188607	0.614877	0.393435	-1.34055	-0.0717941	0.818118	-1.34055	1.04314	0.417886	0.648	1.01384	0.291744	-1.34055	0.61811	-1.34055	0.834389	0.693321	0.423317	-1.34055	0.879605	0.773718	0.107299	0.81217	0.974809	0.865161	1.28265	1.1614	0.368313	0.521937	-1.34055	0.716983	0.789286	0.835284	-1.34055	-1.34055	0.933234	-1.34055	0.922443	0.80579	0.828665	0.253663
FRM2	-0.524584	-0.524584	-0.524584	-0.524584	-0.524584	-0.524584	-0.524584	-0.524584	-0.524584	-0.524584	-0.524584	-0.524584	-0.524584	-0.524584	-0.524584	-0.524584	-0.524584	-0.524584	-0.524584	-0.524584	-0.524584	-0.524584	-0.524584	-0.524584	-0.524584	-0.524584	-0.524584	-0.524584	-0.524584	-0.524584	-0.524584	-0.524584	-0.524584	-0.524584	-0.524584	-0.524584	-0.524584	-0.524584	-0.524584	-0.524584	-0.524584	-0.524584	-0.524584	-0.524584	-0.524584	-0.524584	1.19908	-0.524584	-0.524584
ENO2	0.795471	0.243026	0.585834	0.518803	0.630815	0.595392	0.936419	0.430163	-0.0398197	0.403657	-0.30771	0.494733	0.264392	0.673221	0.608514	0.353849	-0.0658426	0.50768	0.822498	0.252168	0.799304	0.798366	0.295244	0.263637	0.82269	-0.0594234	0.73284	0.870528	0.769938	0.437422	0.178268	0.0611454	0.875721	0.0576057	0.351268	0.0413562	0.705074	0.269134	0.0687887	0.151991	0.804448	0.619441	0.196446	0.700574	0.342626	0.116623	0.647989	0.501085	0.205958
RPB4	0.478816	-0.743825	-0.743825	1.25575	-0.743825	1.18484	-0.743825	1.17107	-0.743825	-0.743825	0.503723	-0.743825	-0.743825	0.745946	-0.743825	-0.743825	-0.743825	-0.743825	-0.743825	-0.743825	0.888988	-0.743825	1.41941	0.762582	1.59321	-0.743825	0.929087	0.661033	0.556608	-0.743825	-0.743825	1.61278	-0.743825	1.74524	0.558239	1.21975	-0.743825	1.01922	-0.743825	0.716577	-0.743825	-0.743825	-0.743825	-0.743825	-0.743825	-0.743825	1.72244	0.756725	-0.743825
CWP2	1.22272	1.21143	1.24443	0.51417	-0.795102	0.870227	1.31983	-0.795102	0.722078	-0.795102	0.677634	-0.795102	-0.795102	-0.795102	1.58346	1.12234	-0.795102	-0.795102	-0.795102	0.824407	0.614773	0.318038	0.411461	0.922248	-0.795102	-0.795102	-0.795102	0.417942	0.977822	1.0676	-0.795102	-0.795102	0.702971	-0.795102	-0.795102	-0.795102	-0.795102	-0.795102	-0.795102	0.879309	1.10381	1.01519	0.821032	-0.795102	-0.795102	0.755851	-0.795102	0.500568	-0.795102
CHZ1	0.428797	1.50604	-0.767265	0.716074	-0.767265	1.11947	1.62884	1.106	-0.767265	-0.767265	0.453162	-0.767265	0.658913	1.16084	1.62884	0.64981	1.20935	1.76407	1.21414	1.5618	0.830052	0.946428	-0.767265	-0.767265	-0.767265	-0.767265	-0.767265	-0.767265	-0.767265	-0.767265	0.429484	1.83538	0.929976	1.66769	0.506493	1.15363	-0.767265	1.7417	-0.767265	-0.767265	0.898872	-0.767265	1.06373	0.659619	1.6028	-0.767265	-0.767265	0.700664	-0.767265
RDL1	-0.821402	-0.821402	1.37449	-0.821402	1.13791	0.527255	-0.821402	0.958797	-0.821402	0.803884	-0.821402	-0.821402	0.533922	-0.821402	1.45566	0.969445	-0.821402	-0.821402	-0.821402	-0.821402	0.696559	0.377076	-0.821402	1.02761	0.883446	-0.821402	-0.821402	0.925254	0.81874	0.725234	-0.821402	-0.821402	0.791519	1.01862	-0.821402	1.76157	-0.821402	0.817627	-0.821402	0.981376	0.761959	-0.821402	0.918631	0.979553	-0.821402	0.848452	-0.821402	0.573599	0.881585
CDC48	1.1512	1.29417	1.33023	1.47008	-0.898827	0.921256	-0.898827	-0.898827	-0.898827	-0.898827	0.278487	-0.898827	0.476969	0.507074	0.933038	0.468188	-0.898827	-0.898827	0.554796	0.871179	1.10598	0.754328	0.419858	0.978112	0.831774	1.01385	-0.898827	-0.898827	0.328395	-0.898827	0.255645	0.849371	-0.898827	-0.898827	-0.898827	0.954208	0.655965	1.2363	-0.898827	0.931183	-0.898827	-0.898827	1.83727	1.56679	1.38751	0.796251	-0.898827	-0.898827	-0.898827
SUB1	0.929898	1.56602	-0.722372	1.24672	-0.722372	0.706209	-0.722372	-0.722372	2.17816	-0.722372	0.957238	-0.722372	1.84969	-0.722372	-0.722372	0.704108	2.07285	1.03476	0.794483	1.62215	-0.722372	0.54713	-0.722372	0.761068	-0.722372	1.27351	0.925034	1.1278	-0.722372	0.915921	0.93067	0.637323	-0.722372	1.2267	1.50875	-0.722372	-0.722372	1.50564	-0.722372	-0.722372	0.954823	-0.722372	1.91769	-0.722372	-0.722372	-0.722372	-0.722372	1.22999	-0.722372
FIT2	-0.683269	-0.683269	-0.683269	-0.683269	-0.683269	0.614345	1.05304	-0.683269	-0.683269	1.32652	0.432631	-0.683269	0.620759	-0.683269	-0.683269	2.34663	-0.683269	-0.683269	1.3941	-0.683269	-0.683269	-0.683269	-0.683269	-0.683269	0.957055	-0.683269	-0.683269	0.573341	-0.683269	-0.683269	-0.683269	0.973735	-0.683269	1.08712	-0.683269	-0.683269	-0.683269	-0.683269	-0.683269	-0.683269	0.840166	1.19204	-0.683269	0.621405	-0.683269	-0.683269	1.52274	-0.683269	-0.683269
TPM1	0.350615	-1.15228	1.7091	1.09619	-1.15228	0.838942	0.586455	-1.15228	1.33391	1.13076	0.632405	-1.15228	0.153572	-1.15228	-1.15228	1.17773	1.11572	0.445995	0.227441	0.52774	1.01877	0.86365	0.785389	1.55683	-1.15228	1.39612	0.34619	-1.15228	0.427994	0.780021	-0.056501	1.33531	0.847732	1.07724	0.688559	0.606549	0.323468	0.426922	0.513548	0.155839	-1.15228	0.725648	0.524239	0.582938	-1.15228	0.905607	0.345263	0.191801	0.0675921
FTR1	0.541065	-0.725787	-0.725787	0.845345	-0.725787	1.27261	-0.725787	-0.725787	-0.725787	1.60236	-0.725787	-0.725787	0.7848	-0.725787	-0.725787	1.79613	-0.725787	-0.725787	1.37289	-0.725787	-0.725787	1.08933	0.722093	-0.725787	-0.725787	-0.725787	-0.725787	1.22096	0.62167	1.50946	0.541792	0.704887	-0.725787	-0.725787	-0.725787	-0.725787	0.981332	-0.725787	-0.725787	-0.725787	1.03896	-0.725787	-0.725787	-0.725787	-0.725787	-0.725787	-0.725787	-0.725787	0.68534
CYS3	0.922233	1.51833	-1.00259	0.340952	-1.00259	0.282823	-1.00259	-1.00259	-1.00259	-1.00259	0.508695	-1.00259	0.974245	0.743803	-1.00259	0.965045	0.787741	-1.00259	0.36225	0.239591	-1.00259	-1.00259	0.235554	0.332184	-1.00259	-1.00259	0.479718	0.242205	0.149677	0.90887	-1.00259	0.638835	0.534695	-1.00259	0.818394	-1.00259	0.457241	-1.00259	1.36163	0.29142	0.506522	-1.00259	0.655847	-1.00259	-1.00259	-1.00259	0.478801	0.326994	-1.00259
SEM1	0.65777	-0.8974	-0.8974	1.42928	-0.8974	0.447226	-0.8974	1.34745	1.19385	-0.8974	0.94936	-0.8974	1.1705	-0.8974	-0.8974	-0.8974	1.44949	-0.8974	0.530312	0.402003	0.616024	1.18865	-0.8974	0.498861	0.802353	-0.8974	1.11123	-0.8974	0.307947	0.644614	0.236494	0.819637	-0.8974	-0.8974	1.48278	1.67786	0.629678	0.73673	-0.8974	-0.8974	1.14098	-0.8974	1.58751	-0.8974	-0.8974	1.23207	-0.8974	0.940226	0.364903
RTS3	-0.694555	-0.694555	-0.694555	0.848564	-0.694555	0.7818	-0.694555	1.2542	-0.694555	1.08462	1.04122	-0.694555	1.27613	-0.694555	-0.694555	1.78239	-0.694555	-0.694555	0.873026	-0.694555	-0.694555	-0.694555	-0.694555	-0.694555	-0.694555	-0.694555	-0.694555	0.735148	-0.694555	-0.694555	-0.694555	1.1907	-0.694555	-0.694555	-0.694555	-0.694555	-0.694555	-0.694555	-0.694555	-0.694555	1.03873	1.43907	1.21023	-0.694555	-0.694555	1.13341	-0.694555	0.832533	-0.694555
SBA1	0.63762	-1.11621	-1.11621	0.66977	0.766215	-1.11621	-1.11621	1.04702	0.453185	-1.11621	0.663402	-1.11621	1.33976	0.214424	1.0715	0.867225	1.61518	0.477522	0.692872	1.28206	0.781271	0.706193	-1.11621	0.924667	-1.11621	-1.11621	-1.11621	0.561908	1.17569	0.369736	0.824813	0.117045	0.878117	-1.11621	1.05541	0.63762	0.355344	1.17455	-1.11621	0.188192	0.40502	0.756381	0.555544	0.614076	-1.11621	-1.11621	-1.11621	0.224051	-1.11621
TMC1	-0.673391	-0.673391	-0.673391	-0.673391	-0.673391	0.82241	-0.673391	1.30103	1.13832	-0.673391	0.612942	-0.673391	1.32325	-0.673391	1.3281	-0.673391	-0.673391	-0.673391	-0.673391	0.772103	-0.673391	1.13285	1.25539	-0.673391	-0.673391	-0.673391	-0.673391	-0.673391	0.667472	-0.673391	0.587985	0.750282	-0.673391	1.36739	0.669153	-0.673391	1.53325	-0.673391	-0.673391	-0.673391	-0.673391	-0.673391	-0.673391	-0.673391	1.82466	-0.673391	-0.673391	0.87381	0.730831
ESF1	1.35673	-0.863037	-0.863037	-0.863037	-0.863037	0.439244	-0.863037	-0.863037	1.43354	-0.863037	1.57829	-0.863037	0.445681	-0.863037	-0.863037	0.866228	0.950786	-0.863037	-0.863037	-0.863037	-0.863037	0.96857	0.391354	1.18815	-0.863037	-0.863037	0.638722	1.27723	0.720706	-0.863037	0.235148	0.799926	-0.863037	-0.863037	0.722322	-0.863037	1.32718	0.71963	0.806447	-0.863037	-0.863037	-0.863037	1.27053	-0.863037	-0.863037	0.749396	0.637792	0.483994	-0.863037
GND1	0.975582	-0.737913	-0.737913	0.810601	-0.737913	0.743604	-0.737913	-0.737913	1.56624	-0.737913	0.536137	-0.737913	-0.737913	-0.737913	-0.737913	-0.737913	1.32555	1.08433	0.835149	0.693777	1.43163	-0.737913	-0.737913	1.29325	-0.737913	1.33192	-0.737913	1.18081	1.74311	-0.737913	0.976383	1.15393	1.0339	-0.737913	1.06564	-0.737913	1.44765	1.06258	-0.737913	-0.737913	1.00143	-0.737913	-0.737913	0.751665	2.27109	1.09644	1.47408	-0.737913	1.13284
VMA11	0.658901	-0.925498	-0.925498	0.506349	-0.925498	-0.925498	-0.925498	1.64947	-0.925498	-0.925498	0.685117	1.60079	0.903083	0.935678	-0.925498	0.442385	-0.925498	-0.925498	-0.925498	-0.925498	0.616371	1.00121	0.394024	-0.925498	-0.925498	0.988396	1.12088	0.401112	1.3686	-0.925498	1.12662	0.378344	-0.925498	1.42493	0.304043	0.928714	-0.925498	1.70163	-0.925498	0.905674	-0.925498	-0.925498	-0.925498	0.451854	-0.925498	1.52998	-0.925498	1.22606	0.804311
RPN7	0.63987	-0.656635	-0.656635	-0.656635	-0.656635	0.881706	-0.656635	-0.656635	1.73589	-0.656635	0.666281	-0.656635	1.39679	-0.656635	-0.656635	1.69816	1.48597	1.2355	0.976761	-0.656635	1.59612	0.710404	-0.656635	1.45243	-0.656635	-0.656635	-0.656635	1.33568	1.21419	-0.656635	-0.656635	-0.656635	-0.656635	-0.656635	1.2161	1.42557	-0.656635	1.21292	-0.656635	-0.656635	1.14942	1.56657	-0.656635	-0.656635	1.91246	-0.656635	-0.656635	0.934568	0.787522
NCE102	1.1052	-0.806586	-0.806586	-0.806586	-0.806586	-0.806586	0.901748	-0.806586	0.739764	-0.806586	-0.806586	-0.806586	0.476434	-0.806586	0.901748	0.888724	1.42176	-0.806586	0.975932	0.427184	1.3265	-0.806586	0.423174	1.54058	1.25015	-0.806586	-0.806586	1.10463	0.746058	-0.806586	0.670722	1.53481	-0.806586	-0.806586	1.00207	-0.806586	1.67958	-0.806586	0.830116	-0.806586	0.692307	1.03851	1.28509	0.47707	-0.806586	-0.806586	1.09962	-0.806586	0.391958
GLC8	0.944697	-0.722812	-0.722812	1.77194	-0.722812	0.718945	-0.722812	-0.722812	-0.722812	-0.722812	0.517046	1.42275	1.49446	1.23599	-0.722812	-0.722812	-0.722812	-0.722812	-0.722812	0.670455	-0.722812	1.01816	-0.722812	0.77431	-0.722812	-0.722812	-0.722812	-0.722812	1.03055	-0.722812	-0.722812	1.11826	-0.722812	1.24423	1.31966	1.22866	1.91672	-0.722812	-0.722812	-0.722812	-0.722812	1.36081	-0.722812	-0.722812	-0.722812	-0.722812	-0.722812	0.768488	-0.722812
RPT2	0.932023	-0.880583	-0.880583	0.519136	-0.880583	1.52292	0.911315	1.35514	-0.880583	-0.880583	1.42979	-0.880583	1.17891	-0.880583	-0.880583	-0.880583	-0.880583	-0.880583	0.541325	-0.880583	-0.880583	-0.880583	-0.880583	0.510001	1.27676	-0.880583	-0.880583	1.3203	-0.880583	1.1108	1.50963	-0.880583	-0.880583	-0.880583	1.01654	0.932023	1.09497	-0.880583	0.836178	-0.880583	0.691628	-0.880583	0.847196	-0.880583	1.35587	0.777512	1.11886	0.949572	-0.880583
PDI1	0.432128	-0.796277	-0.796277	-0.796277	-0.796277	-0.796277	-0.796277	1.12764	0.969094	0.960224	0.457152	-0.796277	-0.796277	-0.796277	-0.796277	0.659118	-0.796277	-0.796277	-0.796277	-0.796277	-0.796277	-0.796277	1.08317	-0.796277	1.85675	1.7542	-0.796277	0.615204	0.510287	1.37114	0.432833	-0.796277	0.94686	1.1923	0.978089	1.17656	0.859035	-0.796277	-0.796277	-0.796277	1.41327	1.31015	-0.796277	-0.796277	-0.796277	-0.796277	0.883482	-0.796277	1.0442
KAR2	1.90792	-0.619013	1.93511	1.8636	-0.619013	-0.619013	1.47999	-0.619013	-0.619013	1.27142	1.94016	-0.619013	0.957414	-0.619013	-0.619013	-0.619013	-0.619013	-0.619013	1.04659	0.896901	1.14658	0.77498	0.891974	1.0099	-0.619013	1.57259	-0.619013	-0.619013	-0.619013	-0.619013	0.703814	-0.619013	-0.619013	-0.619013	-0.619013	1.50425	-0.619013	-0.619013	-0.619013	-0.619013	-0.619013	-0.619013	-0.619013	-0.619013	-0.619013	-0.619013	1.18882	-0.619013	-0.619013
RFS1	-0.781861	-0.781861	1.52587	-0.781861	-0.781861	-0.781861	-0.781861	-0.781861	-0.781861	-0.781861	0.437005	1.32738	1.11006	-0.781861	-0.781861	0.633401	1.19223	0.961451	-0.781861	-0.781861	-0.781861	-0.781861	-0.781861	0.689913	1.00982	-0.781861	1.3354	1.71057	-0.781861	-0.781861	-0.781861	-0.781861	-0.781861	1.64998	0.490268	-0.781861	1.30904	-0.781861	1.52801	-0.781861	1.66082	-0.781861	-0.781861	-0.781861	-0.781861	0.973043	0.851578	1.15515	-0.781861
MIA40	0.444305	1.50403	-0.732317	1.19199	-0.732317	0.663779	1.13577	1.1105	-0.732317	-0.732317	0.468274	-0.732317	1.13123	0.70138	1.62484	1.12152	2.5	-0.732317	0.750045	0.616825	1.31213	0.508317	1.3495	0.71739	1.0325	1.71064	-0.732317	0.619663	0.519169	-0.732317	-0.732317	-0.732317	-0.732317	-0.732317	-0.732317	1.15735	0.853215	1.44503	-0.732317	-0.732317	-0.732317	-0.732317	1.84771	-0.732317	1.59922	-0.732317	0.876631	-0.732317	-0.732317
MIG2	-0.776565	-0.776565	-0.776565	0.632028	-0.776565	-0.776565	-0.776565	-0.776565	0.855709	-0.776565	-0.776565	-0.776565	0.577747	-0.776565	-0.776565	1.01295	1.10045	-0.776565	1.105	0.52576	0.740263	0.850774	0.521527	-0.776565	-0.776565	1.10625	-0.776565	0.968788	-0.776565	-0.776565	0.359879	0.944333	-0.776565	-0.776565	0.433008	-0.776565	-0.776565	-0.776565	0.951081	-0.776565	-0.776565	-0.776565	0.962169	-0.776565	-0.776565	-0.776565	-0.776565	-0.776565	-0.776565
PIL1	0.98395	-0.996528	-0.996528	0.288514	-0.996528	0.232916	-0.996528	0.626313	-0.996528	-0.996528	0.869444	0.833084	0.894231	0.924305	-0.996528	0.63602	0.715848	-0.996528	0.308885	-0.996528	-0.996528	1.2652	-0.996528	0.68904	-0.996528	-0.996528	0.421238	0.843936	0.498636	0.413396	0.426089	0.573426	-0.996528	0.68085	0.745167	0.667574	0.817174	0.497621	1.00711	0.896622	0.446875	0.780259	1.01771	-0.996528	-0.996528	0.525722	-0.996528	0.275164	-0.996528
RVS167	1.38422	-0.732243	-0.732243	-0.732243	-0.732243	-0.732243	-0.732243	-0.732243	0.979661	-0.732243	0.483224	-0.732243	0.688139	-0.732243	-0.732243	0.679073	1.23634	-0.732243	1.24111	1.38036	0.858583	0.523764	-0.732243	1.49395	-0.732243	1.24242	-0.732243	-0.732243	0.986629	-0.732243	0.459642	-0.732243	-0.732243	-0.732243	-0.732243	-0.732243	1.64484	0.985462	-0.732243	1.15707	-0.732243	-0.732243	1.09131	-0.732243	-0.732243	1.50613	0.896641	1.19937	-0.732243
SIS1	0.999506	-0.925774	-0.925774	0.846399	-0.925774	0.359945	0.794616	1.22073	-0.925774	-0.925774	1.3951	-0.925774	0.366301	1.08298	-0.925774	0.7815	-0.925774	-0.925774	-0.925774	0.995994	0.521348	0.626781	-0.925774	0.409318	-0.925774	-0.925774	-0.925774	-0.925774	-0.925774	0.548685	0.815221	-0.925774	0.611877	-0.925774	0.228213	0.814498	0.970945	-0.925774	-0.925774	-0.925774	-0.925774	-0.925774	-0.925774	0.791136	-0.925774	0.666153	0.555969	0.831347	-0.925774
TMA10	-0.775445	-0.775445	-0.775445	0.429607	-0.775445	-0.775445	-0.775445	-0.775445	0.620966	-0.775445	0.580059	-0.775445	0.763501	-0.775445	-0.775445	0.375774	-0.775445	-0.775445	1.07027	-0.775445	-0.775445	0.249088	-0.775445	-0.775445	-0.775445	0.8353	-0.775445	0.341039	-0.775445	-0.775445	-0.775445	1.09742	-0.775445	-0.775445	-0.775445	-0.775445	0.925359	-0.775445	-0.775445	-0.775445	0.57811	-0.775445	-0.775445	-0.775445	-0.775445	0.65205	-0.775445	0.80018	-0.775445
BTN2	0.795402	0.912273	0.941756	-0.880479	-0.880479	0.238689	-0.880479	1.39196	0.860121	-0.880479	1.13975	-0.880479	1.1345	0.868063	1.00912	-0.880479	0.678304	1.28361	1.20659	0.201049	-0.880479	0.114065	-0.880479	1.28361	-0.880479	1.0779	-0.880479	0.95885	-0.880479	-0.880479	1.02782	0.773954	-0.880479	0.646445	1.1006	-0.880479	0.770541	-0.880479	0.55426	-0.880479	0.433456	-0.880479	-0.880479	-0.880479	-0.880479	0.505231	-0.880479	0.649026	-0.880479
PST2	0.405132	-0.757894	-0.757894	1.14418	-0.757894	1.35674	-0.757894	-0.757894	-0.757894	-0.757894	1.33653	-0.757894	0.628892	-0.757894	1.0886	-0.757894	-0.757894	-0.757894	1.16879	-0.757894	0.795305	-0.757894	-0.757894	-0.757894	0.986531	-0.757894	-0.757894	0.578464	0.479131	-0.757894	0.4058	-0.757894	-0.757894	-0.757894	1.19704	-0.757894	1.27786	-0.757894	-0.757894	-0.757894	0.862223	1.23642	-0.757894	0.629579	-0.757894	-0.757894	-0.757894	-0.757894	-0.757894
HSP82	0.354415	0.628344	-1.1387	0.607118	-1.1387	-0.0355812	-1.1387	-1.1387	0.57694	1.09369	0.929267	1.12997	1.11865	-0.0058706	-1.1387	0.326104	0.397729	0.598791	1.02363	-1.1387	0.102899	-1.1387	-1.1387	0.373676	0.63839	-1.1387	0.509158	1.14013	-0.149844	0.50168	0.137743	1.23535	-1.1387	-1.1387	-1.1387	-1.1387	-1.1387	0.201925	0.659065	-0.0282033	0.533567	-1.1387	-1.1387	-1.1387	-1.1387	1.13343	-1.1387	0.0023254	-0.103118
RHO5	0.508881	-0.699226	-0.699226	-0.699226	-0.699226	1.20651	-0.699226	-0.699226	-0.699226	-0.699226	0.533491	-0.699226	1.21419	0.772835	1.72101	-0.699226	1.29729	1.0639	-0.699226	-0.699226	-0.699226	-0.699226	0.681514	2.07259	-0.699226	-0.699226	-0.699226	1.15725	-0.699226	-0.699226	0.509574	-0.699226	-0.699226	-0.699226	0.587359	-0.699226	-0.699226	-0.699226	-0.699226	-0.699226	1.47381	-0.699226	-0.699226	0.742027	-0.699226	1.57091	1.441	-0.699226	-0.699226
MPC3	0.316383	-1.04471	-1.04471	0.185333	-1.04471	-1.04471	-1.04471	0.508673	1.2069	-1.04471	0.338905	-1.04471	1.18587	0.163811	-1.04471	0.756702	1.0093	0.808872	0.839282	-1.04471	-1.04471	0.78101	-1.04471	-1.04471	0.442924	-1.04471	-1.04471	-1.04471	0.0102179	-1.04471	0.317019	1.20817	-1.04471	0.560876	0.0115406	-1.04471	0.291798	-1.04471	-1.04471	0.139986	-1.04471	1.07324	0.473625	-1.04471	-1.04471	0.412388	-1.04471	0.172554	-1.04471
GNP1	0.870895	-0.895491	-0.895491	-0.895491	-0.895491	0.839484	-0.895491	0.827098	-0.895491	1.39736	1.4602	-0.895491	0.415972	1.14341	-0.895491	0.407601	-0.895491	-0.895491	-0.895491	0.791748	1.01557	0.680361	1.0505	-0.895491	-0.895491	1.38808	-0.895491	1.0581	0.274346	-0.895491	-0.895491	0.346593	-0.895491	-0.895491	0.693193	-0.895491	0.586598	1.1398	0.777494	-0.895491	-0.895491	-0.895491	1.24255	-0.895491	-0.895491	-0.895491	0.608486	-0.895491	0.329623
ZWF1	0.675407	-0.629503	-0.629503	-0.629503	-0.629503	-0.629503	-0.629503	-0.629503	-0.629503	-0.629503	0.70199	1.67464	1.75164	-0.629503	-0.629503	-0.629503	-0.629503	-0.629503	-0.629503	0.866737	-0.629503	1.54814	1.36699	-0.629503	1.32773	-0.629503	-0.629503	-0.629503	-0.629503	-0.629503	-0.629503	1.34764	-0.629503	-0.629503	-0.629503	-0.629503	-0.629503	1.25217	-0.629503	-0.629503	-0.629503	-0.629503	1.36813	1.98029	-0.629503	1.28756	1.15487	-0.629503	-0.629503
UBI4	-0.53484	2.222	-0.53484	-0.53484	-0.53484	-0.53484	-0.53484	-0.53484	1.54966	-0.53484	1.4886	-0.53484	1.19469	-0.53484	1.76802	-0.53484	-0.53484	-0.53484	-0.53484	-0.53484	-0.53484	-0.53484	-0.53484	-0.53484	-0.53484	-0.53484	-0.53484	-0.53484	-0.53484	-0.53484	-0.53484	-0.53484	-0.53484	-0.53484	-0.53484	-0.53484	1.41971	-0.53484	-0.53484	-0.53484	1.48569	-0.53484	-0.53484	-0.53484	-0.53484	-0.53484	1.44857	1.81719	-0.53484
ALD4	0.0993324	-0.912249	1.04204	0.742146	-0.912249	-0.912249	1.3669	-0.912249	0.954487	-0.912249	0.909445	-0.912249	1.89936	1.13999	1.11428	0.925053	-0.912249	0.978263	-0.912249	-0.912249	0.438698	0.154366	-0.912249	-0.912249	-0.912249	0.764657	-0.912249	0.250094	0.547436	-0.912249	0.47661	0.862075	0.52321	0.725326	0.788117	0.712365	0.450886	1.53011	1.04385	-0.912249	0.496903	0.822376	1.48657	-0.912249	-0.912249	-0.912249	-0.912249	-0.912249	-0.912249
HBN1	-0.669755	-0.669755	-0.669755	-0.669755	-0.669755	0.7023	-0.669755	-0.669755	-0.669755	-0.669755	-0.669755	-0.669755	-0.669755	-0.669755	-0.669755	-0.669755	-0.669755	-0.669755	-0.669755	-0.669755	-0.669755	-0.669755	1.37621	-0.669755	-0.669755	-0.669755	-0.669755	-0.669755	-0.669755	-0.669755	0.917879	-0.669755	0.971149	-0.669755	1.00055	-0.669755	-0.669755	0.99771	1.08918	-0.669755	-0.669755	2.46067	-0.669755	-0.669755	-0.669755	-0.669755	-0.669755	-0.669755	-0.669755
HSP42	-0.615373	2.0718	-0.615373	0.816778	-0.615373	1.20625	-0.615373	-0.615373	-0.615373	-0.615373	-0.615373	-0.615373	1.49184	-0.615373	-0.615373	-0.615373	1.29303	-0.615373	-0.615373	-0.615373	-0.615373	-0.615373	-0.615373	-0.615373	-0.615373	-0.615373	-0.615373	-0.615373	-0.615373	-0.615373	-0.615373	1.41014	-0.615373	-0.615373	-0.615373	-0.615373	-0.615373	-0.615373	-0.615373	-0.615373	-0.615373	-0.615373	-0.615373	-0.615373	-0.615373	-0.615373	1.4304	-0.615373	-0.615373
ALD6	0.490754	1.14034	-1.36489	0.222902	-1.36489	-1.36489	0.580057	0.558287	1.08469	0.659035	0.865554	0.349397	0.911533	0.434869	-1.36489	0.700675	-1.36489	-1.36489	-0.14176	0.860013	0.975611	0.255283	0.120509	0.95576	-1.36489	1.31605	0.594378	-1.36489	0.672686	-1.36489	1.19114	1.38024	0.40813	0.854491	0.0374606	0.19432	0.33449	1.18379	0.512455	-0.205236	0.381402	0.708298	1.27795	-0.206673	0.558916	0.0614092	0.593486	0.950444	-0.283467
HRP1	-0.807051	1.28448	-0.807051	0.557682	-0.807051	0.498637	-0.807051	-0.807051	-0.807051	-0.807051	1.64066	-0.807051	1.20096	0.533803	0.940059	-0.807051	-0.807051	0.798922	0.579316	-0.807051	-0.807051	-0.807051	-0.807051	0.548776	-0.807051	1.47771	0.698637	0.457377	-0.807051	-0.807051	0.294007	1.31399	-0.807051	0.974349	1.04265	-0.807051	-0.807051	0.779757	-0.807051	-0.807051	0.725863	-0.807051	-0.807051	0.505741	-0.807051	1.72926	-0.807051	0.543504	0.418697
PRE6	-0.807294	-0.807294	1.54015	0.699638	-0.807294	1.10945	1.12186	1.09577	-0.807294	1.42572	0.432544	1.33824	-0.807294	-0.807294	-0.807294	0.63232	-0.807294	-0.807294	-0.807294	0.585952	-0.807294	0.473897	0.581423	-0.807294	1.5153	-0.807294	-0.807294	0.588882	-0.807294	-0.807294	0.408489	0.56492	-0.807294	1.66639	0.486724	-0.807294	1.31958	-0.807294	1.84444	0.644083	-0.807294	-0.807294	-0.807294	-0.807294	2.12091	1.47596	-0.807294	1.16304	-0.807294
EBP2	0.133825	1.13243	1.16708	-0.974927	0.936307	0.340639	1.24627	-0.974927	0.618486	1.92101	1.17132	0.982847	-0.974927	0.376071	1.72171	0.771979	0.857399	-0.974927	0.421929	1.18412	0.505789	0.613669	-0.974927	0.828714	0.688091	1.32712	0.990288	0.299068	0.88708	-0.974927	0.134461	0.705001	-0.974927	-0.974927	1.07969	1.26748	-0.974927	-0.974927	0.711588	1.52126	-0.974927	-0.974927	-0.974927	1.62558	-0.974927	-0.974927	0.541213	0.385846	0.686275
ABP140	-0.642422	-0.642422	-0.642422	0.97628	-0.642422	-0.642422	-0.642422	1.40179	-0.642422	1.2239	-0.642422	-0.642422	-0.642422	-0.642422	-0.642422	1.41402	-0.642422	-0.642422	-0.642422	1.35984	1.62545	0.733795	-0.642422	-0.642422	-0.642422	-0.642422	-0.642422	0.857309	-0.642422	1.13359	0.663536	1.64693	-0.642422	1.47049	-0.642422	1.45376	-0.642422	-0.642422	-0.642422	1.42772	-0.642422	-0.642422	-0.642422	-0.642422	-0.642422	-0.642422	-0.642422	-0.642422	-0.642422
ARC1	1.21294	-0.754526	2.13545	1.24901	-0.754526	1.17795	1.19046	-0.754526	-0.754526	0.997194	-0.754526	-0.754526	0.706231	1.22033	-0.754526	-0.754526	-0.754526	-0.754526	1.27492	-0.754526	-0.754526	0.537184	-0.754526	-0.754526	1.89128	-0.754526	-0.754526	1.63439	-0.754526	-0.754526	0.927433	-0.754526	0.983867	1.22864	1.51563	-0.754526	0.896281	-0.754526	-0.754526	0.708768	1.44901	1.34617	-0.754526	0.706955	-0.754526	1.04523	-0.754526	0.748995	-0.754526
NOP6	0.9316	1.74637	-0.883355	0.518178	-0.883355	0.899325	1.38061	-0.883355	-0.883355	0.732577	1.43001	-0.883355	-0.883355	0.938416	-0.883355	0.897186	0.98425	-0.883355	-0.883355	1.12089	1.08026	1.00256	0.408231	0.955012	0.811682	1.46301	-0.883355	0.853249	-0.883355	0.65438	1.12532	1.09885	-0.883355	-0.883355	1.36395	-0.883355	-0.883355	1.2079	-0.883355	0.909048	-0.883355	1.0545	0.846664	0.464836	1.356	-0.883355	0.661977	0.503618	-0.883355
GCD2	1.03796	1.70225	-0.687486	1.67355	2.32548	1.5986	1.30873	-0.687486	1.11944	-0.687486	1.36148	-0.687486	-0.687486	-0.687486	-0.687486	-0.687486	1.39037	-0.687486	-0.687486	1.54239	-0.687486	1.41075	-0.687486	-0.687486	-0.687486	-0.687486	-0.687486	-0.687486	-0.687486	1.83957	-0.687486	1.21755	-0.687486	1.3479	-0.687486	-0.687486	-0.687486	2.17352	-0.687486	0.814344	-0.687486	-0.687486	-0.687486	0.812483	-0.687486	1.15967	1.84874	0.855631	0.713029
VAS1	0.50619	-0.737636	-0.737636	0.80494	-0.737636	0.7382	1.23715	-0.737636	1.0499	-0.737636	0.997532	-0.737636	0.745495	1.56815	-0.737636	0.736029	-0.737636	-0.737636	0.829393	0.688564	-0.737636	0.573859	0.683928	-0.737636	1.12798	-0.737636	-0.737636	1.17373	1.05717	-0.737636	-0.737636	-0.737636	-0.737636	-0.737636	1.56729	-0.737636	1.43955	-0.737636	1.15434	-0.737636	0.995037	-0.737636	-0.737636	0.74623	-0.737636	1.08969	1.99148	1.27931	-0.737636
SVF1	1.21448	1.92917	-0.64189	1.89829	1.6899	-0.64189	-0.64189	-0.64189	1.85438	-0.64189	0.73839	-0.64189	-0.64189	1.00639	-0.64189	-0.64189	-0.64189	1.33229	-0.64189	-0.64189	-0.64189	0.784427	-0.64189	1.02479	-0.64189	-0.64189	-0.64189	0.912437	0.796903	1.19877	1.21534	-0.64189	-0.64189	-0.64189	0.798707	-0.64189	1.18094	-0.64189	-0.64189	-0.64189	-0.64189	-0.64189	1.98771	-0.64189	-0.64189	-0.64189	-0.64189	1.01831	-0.64189
NOC2	1.48567	-0.732577	-0.732577	1.61186	-0.732577	0.748791	1.24961	1.2228	1.06166	1.56182	0.541345	1.47194	-0.732577	0.788689	-0.732577	1.23449	1.33068	-0.732577	-0.732577	0.698969	-0.732577	0.583834	-0.732577	-0.732577	1.14003	-0.732577	0.975701	-0.732577	0.595348	0.966252	1.27335	1.84399	1.03906	-0.732577	0.597013	-0.732577	-0.732577	1.06774	-0.732577	-0.732577	-0.732577	-0.732577	1.17868	-0.732577	-0.732577	1.61344	0.974644	-0.732577	1.13799
RPL8A	1.04069	-0.697065	-0.697065	1.37389	-0.697065	1.60532	-0.697065	1.28619	1.6397	-0.697065	1.75413	-0.697065	0.812851	0.84589	-0.697065	0.803213	1.39561	1.15097	0.898264	1.24549	0.994039	0.638114	-0.697065	-0.697065	1.20224	2.24957	1.03557	-0.697065	1.42951	1.02598	1.33746	1.52402	1.09983	-0.697065	0.651482	1.86396	-0.697065	1.95921	1.22908	0.815472	-0.697065	-0.697065	1.24144	0.813598	-0.697065	1.99607	1.0345	1.3563	0.713435
NOP7	0.762959	-0.836948	-0.836948	1.06974	1.1727	1.00212	-0.836948	-0.836948	-0.836948	-0.836948	1.26255	1.22164	1.00953	-0.836948	-0.836948	-0.836948	1.86969	0.864495	-0.836948	0.499835	1.18877	-0.836948	0.49549	0.599479	0.911701	1.09568	0.758248	-0.836948	0.845333	-0.836948	1.23526	1.41018	-0.836948	1.53649	1.12272	1.81239	-0.836948	1.32045	-0.836948	0.55561	0.787093	-0.836948	-0.836948	0.553885	-0.836948	0.875808	1.51475	1.05354	0.909792
SNU13	0.606973	1.77849	-0.693762	-0.693762	-0.693762	0.849598	-0.693762	-0.693762	-0.693762	-0.693762	0.633471	1.60301	0.857228	-0.693762	-0.693762	-0.693762	1.45584	-0.693762	0.944964	0.797691	-0.693762	-0.693762	0.792844	-0.693762	1.79254	1.46248	1.086	-0.693762	1.49066	-0.693762	1.09209	-0.693762	-0.693762	-0.693762	0.691469	-0.693762	1.05902	1.18189	-0.693762	0.859921	1.11819	-0.693762	1.29748	0.857996	-0.693762	-0.693762	-0.693762	0.902633	0.755108
RPN2	-0.875469	1.71838	-0.875469	-0.875469	-0.875469	1.49832	-0.875469	0.870341	1.18153	-0.875469	0.261922	-0.875469	1.35313	-0.875469	-0.875469	-0.875469	1.43298	-0.875469	0.52886	0.834514	0.613169	0.299857	0.398498	0.497924	-0.875469	-0.875469	-0.875469	1.10445	-0.875469	0.64129	1.1058	1.55009	1.16021	-0.875469	-0.875469	-0.875469	-0.875469	1.46279	-0.875469	-0.875469	-0.875469	1.03595	0.830951	0.890696	-0.875469	0.762128	0.648783	0.492584	-0.875469
SHR3	1.30337	-0.613445	-0.613445	-0.613445	-0.613445	-0.613445	1.60416	1.57417	-0.613445	-0.613445	1.33508	-0.613445	1.59878	1.0885	-0.613445	-0.613445	-0.613445	-0.613445	1.14627	-0.613445	1.25192	-0.613445	0.98292	1.10751	-0.613445	-0.613445	-0.613445	0.991494	1.73225	-0.613445	-0.613445	-0.613445	-0.613445	1.64769	-0.613445	-0.613445	1.26874	-0.613445	-0.613445	-0.613445	-0.613445	-0.613445	-0.613445	-0.613445	-0.613445	-0.613445	1.29654	1.65151	0.942398
DPM1	-0.585194	-0.585194	-0.585194	-0.585194	-0.585194	-0.585194	-0.585194	1.63479	-0.585194	-0.585194	0.861122	-0.585194	1.10495	-0.585194	1.66523	-0.585194	-0.585194	-0.585194	-0.585194	1.92865	-0.585194	0.909361	1.03479	-0.585194	1.54083	1.76451	-0.585194	1.0435	0.922433	-0.585194	-0.585194	-0.585194	-0.585194	-0.585194	-0.585194	-0.585194	1.32485	-0.585194	-0.585194	1.10789	2.3133	-0.585194	-0.585194	1.10579	-0.585194	-0.585194	1.92588	-0.585194	-0.585194
SES1	1.05478	1.04315	-1.02453	-1.02453	-1.02453	0.691548	1.62134	-1.02453	0.538886	1.24334	0.748301	0.896386	0.698467	1.1825	0.702657	0.951347	1.69645	0.56313	-1.02453	0.644333	0.42831	0.534159	0.900269	0.315837	1.32499	-1.02453	-1.02453	1.09687	0.989716	-1.02453	0.469082	0.883618	0.962197	1.65744	0.546852	1.17566	-1.02453	0.544184	-1.02453	0.274903	-1.02453	0.840925	1.3609	0.699163	-1.02453	1.01969	1.36241	0.739533	0.187242
THS1	1.11434	-0.98491	-0.98491	-0.98491	1.37068	1.35401	1.68634	-0.98491	-0.98491	1.0335	0.135775	-0.98491	1.21095	-0.98491	-0.98491	0.316351	-0.98491	0.617976	0.398793	0.699958	0.923469	0.84796	-0.98491	1.26008	-0.98491	1.29546	-0.98491	0.702846	1.19746	-0.98491	0.779726	0.679199	-0.98491	-0.98491	0.184747	1.51096	-0.98491	-0.98491	-0.98491	0.326984	0.545058	-0.98491	1.15013	0.325359	1.19145	1.07891	0.960812	0.363049	0.238483
HMO1	1.00419	1.61764	-0.976703	0.405975	-0.976703	0.346153	0.79338	-0.976703	-0.976703	-0.976703	0.578604	-0.976703	1.05771	-0.976703	1.53522	-0.976703	-0.976703	0.650387	0.870244	0.301662	1.23349	0.198847	-0.976703	-0.976703	-0.976703	-0.976703	-0.976703	0.304352	0.632062	0.990435	0.554003	0.712534	1.05937	0.828121	0.210616	-0.976703	0.974802	0.63097	0.719158	0.355001	-0.976703	-0.976703	0.730042	0.789799	1.23252	-0.976703	0.547839	0.831171	-0.976703
SSE1	0.350297	0.930275	-1.15615	0.639153	1.67203	0.146349	0.586694	1.01837	-1.15615	0.413511	1.19501	0.78218	-1.15615	0.18143	0.586694	0.837639	1.39238	0.895381	0.662376	0.527841	0.751236	0.00130945	-1.15615	0.629577	-1.15615	0.663581	-1.15615	0.984481	0.0114337	0.337553	-0.0577814	0.769297	0.401569	-1.15615	0.0128977	1.33843	0.765325	0.875222	-1.15615	0.155061	0.373021	-1.15615	0.524331	0.153436	-1.15615	-1.15615	0.344932	0.623904	-1.15615
FPR3	0.971183	-1.25854	-1.25854	0.544513	0.641881	0.746004	-1.25854	-1.25854	0.325858	-1.25854	-0.133604	1.43174	0.487581	0.518706	0.491828	0.478483	0.563419	0.350428	0.130412	0.0055867	-1.25854	0.770877	-1.25854	0.0998151	-1.25854	0.569047	0.695556	0.891332	0.332307	-1.25854	0.255117	0.411883	0.754853	0.985898	0.333931	0.512056	0.67123	0.331227	-1.25854	-1.25854	0.277233	-1.25854	0.429196	0.488287	-1.25854	0.813115	0.249022	-1.25854	-1.25854
RPL31B	0.5373	0.526016	1.00984	0.686938	1.23923	0.886556	0.634389	1.43349	0.0367589	1.05433	0.420658	0.38362	-1.48012	0.806038	0.634389	0.985494	0.264197	0.492464	0.524827	0.391813	0.944569	0.281301	1.16903	0.492464	0.10302	0.269585	1.10291	0.141844	1.00005	1.28433	0.842175	1.08258	0.895279	0.668673	0.475813	-1.48012	-0.0578084	1.06827	0.560894	0.896176	-0.00979391	-1.48012	0.571693	0.775409	0.611404	0.0705246	0.835779	0.935798	0.679262
PXR1	1.22969	-0.595826	-0.595826	1.90214	-0.595826	0.98255	2.0691	-0.595826	-0.595826	-0.595826	1.2599	-0.595826	0.990353	1.02506	-0.595826	-0.595826	2.49249	1.34555	-0.595826	-0.595826	1.18069	1.31012	-0.595826	-0.595826	-0.595826	-0.595826	-0.595826	-0.595826	1.32368	-0.595826	1.23055	1.4197	1.29183	-0.595826	0.820833	-0.595826	-0.595826	-0.595826	-0.595826	-0.595826	-0.595826	1.68524	-0.595826	-0.595826	-0.595826	-0.595826	1.22319	-0.595826	-0.595826
TMA22	1.33554	1.70876	-0.698832	-0.698832	1.4847	-0.698832	-0.698832	-0.698832	-0.698832	-0.698832	-0.698832	1.53787	-0.698832	-0.698832	-0.698832	0.801955	-0.698832	-0.698832	0.897038	-0.698832	-0.698832	-0.698832	1.23923	-0.698832	-0.698832	-0.698832	1.54637	0.756672	0.648483	-0.698832	1.33638	1.91536	-0.698832	-0.698832	1.13088	1.33554	-0.698832	1.12777	-0.698832	-0.698832	-0.698832	-0.698832	2.30501	0.812344	-0.698832	1.16212	-0.698832	0.855814	-0.698832
NUG1	-0.591873	-0.591873	-0.591873	1.069	-0.591873	0.997143	1.53435	2.06098	-0.591873	-0.591873	-0.591873	1.77284	-0.591873	2.3088	-0.591873	-0.591873	1.62132	-0.591873	1.09533	1.46255	-0.591873	0.820198	1.77762	1.05816	-0.591873	-0.591873	-0.591873	-0.591873	-0.591873	-0.591873	-0.591873	-0.591873	-0.591873	-0.591873	1.88981	1.55892	-0.591873	1.33927	1.4452	-0.591873	1.27368	-0.591873	1.45827	1.00579	-0.591873	-0.591873	-0.591873	-0.591873	-0.591873
DBP3	-0.574345	2.08213	-0.574345	-0.574345	-0.574345	1.96691	-0.574345	2.19429	-0.574345	1.42418	-0.574345	-0.574345	-0.574345	1.12869	1.64468	-0.574345	1.73544	1.46542	1.1865	-0.574345	-0.574345	-0.574345	-0.574345	1.14771	-0.574345	-0.574345	-0.574345	-0.574345	-0.574345	-0.574345	1.34459	2.31008	1.40897	-0.574345	1.4445	2.25238	-0.574345	-0.574345	-0.574345	1.64243	-0.574345	-0.574345	-0.574345	-0.574345	-0.574345	-0.574345	1.33686	1.14101	-0.574345
RRS1	1.35248	-0.571711	-0.571711	-0.571711	1.84527	-0.571711	-0.571711	-0.571711	-0.571711	-0.571711	1.38432	-0.571711	-0.571711	-0.571711	1.65443	-0.571711	-0.571711	-0.571711	1.19478	-0.571711	-0.571711	0.90672	1.57356	1.70921	-0.571711	-0.571711	-0.571711	-0.571711	-0.571711	2.24642	0.831243	1.55276	-0.571711	1.69813	1.78516	-0.571711	-0.571711	-0.571711	-0.571711	1.65218	-0.571711	-0.571711	-0.571711	1.10103	-0.571711	-0.571711	1.34563	-0.571711	1.52908
DRS1	1.31249	2.04337	-0.585942	-0.585942	-0.585942	1.05547	-0.585942	-0.585942	1.40214	1.39215	-0.585942	1.85674	-0.585942	-0.585942	1.61039	1.05306	-0.585942	-0.585942	-0.585942	2.10787	-0.585942	-0.585942	1.5306	1.9994	-0.585942	2.5	-0.585942	1.0036	-0.585942	1.8549	0.798225	0.976322	1.3771	-0.585942	0.887295	-0.585942	-0.585942	1.40887	-0.585942	1.60817	-0.585942	1.78622	-0.585942	1.93929	-0.585942	-0.585942	-0.585942	-0.585942	0.954977
KRI1	0.353716	-0.812825	-0.812825	0.633903	-0.812825	1.3082	1.03925	1.0142	0.863639	1.33097	1.0882	1.24699	-0.812825	0.608589	1.03925	-0.812825	-0.812825	0.889636	0.656837	0.976711	-0.812825	0.858571	-0.812825	0.624462	-0.812825	1.12096	-0.812825	-0.812825	-0.812825	0.774497	0.788787	0.504567	0.842525	-0.812825	0.429494	1.06066	1.22908	-0.812825	-0.812825	-0.812825	0.812188	-0.812825	1.7451	0.578841	-0.812825	-0.812825	0.782338	-0.812825	0.934961
CGR1	1.27893	-0.605547	-0.605547	-0.605547	-0.605547	-0.605547	1.57465	1.54516	-0.605547	1.35801	-0.605547	-0.605547	-0.605547	-0.605547	-0.605547	-0.605547	-0.605547	1.39853	-0.605547	-0.605547	1.22834	0.842368	-0.605547	-0.605547	-0.605547	-0.605547	2.1657	0.972317	0.855033	-0.605547	-0.605547	-0.605547	1.34307	-0.605547	0.856864	2.17172	-0.605547	-0.605547	-0.605547	1.0347	-0.605547	-0.605547	-0.605547	-0.605547	-0.605547	1.97483	-0.605547	-0.605547	0.924049
YEF3	1.02435	-1.20094	0.829714	0.102634	-1.20094	0.710206	0.467874	0.445303	0.309637	0.730727	0.265386	0.655055	0.0523996	1.07572	1.16727	0.891499	0.536129	0.333062	1.43254	0.00428905	0.882801	0.73392	0.84139	0.763447	0.375623	0.981427	0.237271	0.848763	1.00507	0.911651	0.667336	0.391654	-1.20094	-1.20094	-0.081548	1.18767	0.215463	1.00396	-1.20094	1.04699	1.13478	-1.20094	0.40816	0.901258	-1.20094	0.343262	0.236381	0.503503	-0.0301222
TRR1	-1.09364	0.962628	0.996444	0.937927	-1.09364	0.612966	-1.09364	1.04945	0.90281	-1.09364	0.415598	-1.09364	0.196378	1.10121	1.07371	-1.09364	0.694267	0.928238	0.269352	0.56601	0.351179	1.16507	-1.09364	0.666276	0.529062	-1.09364	1.08967	0.828005	1.36928	-1.09364	-0.0111475	-1.09364	0.882122	1.72485	0.91117	0.643863	1.06528	0.466414	1.26738	1.07189	1.31044	0.761519	1.00945	0.620538	1.05015	1.20728	0.385745	0.660685	1.1197
TIF3	1.29723	1.28511	-0.8699	0.984415	1.08455	0.475413	-0.8699	-0.8699	-0.8699	-0.8699	0.28702	-0.8699	1.19905	0.511647	1.40152	-0.8699	1.47818	-0.8699	-0.8699	1.14094	0.644298	0.325606	0.425942	0.527074	-0.8699	-0.8699	0.681483	-0.8699	1.03421	-0.8699	0.951791	1.47003	1.20073	0.965563	0.767846	0.951035	0.657959	1.22824	-0.8699	0.484411	0.709536	1.07434	-0.8699	1.1998	-0.8699	0.795815	0.680523	-0.8699	1.09906
GCD11	-0.777775	1.52961	-0.777775	-0.777775	-0.777775	0.662665	-0.777775	1.62703	-0.777775	-0.777775	0.915777	-0.777775	-0.777775	0.70146	1.65426	-0.777775	1.22848	0.99394	0.751671	1.08456	0.84349	1.24815	-0.777775	-0.777775	-0.777775	-0.777775	1.67216	1.08775	0.513461	1.87693	1.38001	1.06161	-0.777775	-0.777775	0.51508	1.17192	-0.777775	0.972798	-0.777775	0.672299	-0.777775	-0.777775	1.8842	0.670502	1.62782	1.00572	-0.777775	0.712163	1.33041
UTP14	0.842694	2.10739	-0.561507	-0.561507	-0.561507	1.10462	-0.561507	-0.561507	-0.561507	1.44636	-0.561507	1.91796	-0.561507	-0.561507	-0.561507	-0.561507	-0.561507	-0.561507	-0.561507	1.59261	-0.561507	-0.561507	1.04335	1.1686	-0.561507	2.35396	-0.561507	1.93266	0.932038	1.3492	2.12338	1.02428	-0.561507	2.29718	1.46679	2.27844	-0.561507	1.46334	-0.561507	-0.561507	-0.561507	-0.561507	-0.561507	2.24686	-0.561507	-0.561507	-0.561507	1.16187	-0.561507
TRM1	1.02542	-0.507479	-0.507479	1.39361	-0.507479	-0.507479	-0.507479	-0.507479	1.69549	1.68442	-0.507479	-0.507479	-0.507479	-0.507479	-0.507479	-0.507479	-0.507479	1.72965	-0.507479	1.25018	-0.507479	-0.507479	-0.507479	-0.507479	-0.507479	-0.507479	1.58996	-0.507479	-0.507479	1.57836	-0.507479	-0.507479	2.29197	1.97403	1.125	1.95439	-0.507479	1.70296	-0.507479	-0.507479	-0.507479	-0.507479	1.83918	1.32125	-0.507479	-0.507479	1.58866	-0.507479	-0.507479
YCR016W	1.00144	-0.519918	-0.519918	1.36684	-0.519918	1.28521	-0.519918	-0.519918	-0.519918	-0.519918	1.03243	-0.519918	1.29414	-0.519918	-0.519918	-0.519918	1.99428	2.32329	1.39675	1.81392	-0.519918	-0.519918	1.21883	-0.519918	-0.519918	-0.519918	-0.519918	-0.519918	-0.519918	-0.519918	1.00231	2.14855	-0.519918	-0.519918	1.6776	-0.519918	-0.519918	-0.519918	-0.519918	-0.519918	-0.519918	-0.519918	-0.519918	-0.519918	-0.519918	-0.519918	-0.519918	-0.519918	1.1747
RPP2A	0.74198	0.854671	1.21136	0.825332	0.403807	0.331759	0.226869	-0.109222	-0.78077	0.409807	-0.3316	0.14669	-0.0864954	0.856677	0.448032	0.32927	0.847947	0.813811	0.629729	0.549423	0.735475	0.616461	-0.15601	0.499389	0.503853	0.00852025	0.155246	0.756383	0.427437	0.144991	0.592252	-0.175216	0.395107	-0.0414178	0.570279	1.01053	-0.393898	0.881837	0.139542	0.879888	0.188692	-0.437895	-0.154886	0.616331	0.420532	0.4626	0.584663	0.806981	0.575374
RPL18A	0.619479	0.0411159	0.0775124	1.31396	-0.164851	0.307661	0.160672	0.633287	1.14018	1.20099	0.418012	-0.115974	0.155991	0.593154	0.659988	0.730692	-0.24772	0.907019	0.745322	1.05237	0.635088	0.369622	0.883676	0.708411	0.0536989	0.24558	0.383925	0.892111	0.983838	0.535393	0.893588	0.864963	0.610086	-0.28705	0.711807	0.682755	0.650713	0.884771	0.369118	0.158718	0.209055	-0.175337	0.589211	1.06517	-2.17204	0.511763	0.886416	0.361673	0.210177
TSA1	0.242136	1.09814	-1.65028	0.34979	0.902051	0.472114	0.483467	0.459584	-0.119599	0.307096	0.411468	0.230417	-0.38026	0.967856	0.040744	0.615793	0.555484	-0.0958622	0.826963	0.569126	-0.22786	0.127167	-0.432981	0.340252	0.385618	0.561132	0.687678	0.572088	0.686336	0.678833	0.504586	-0.447447	0.894548	0.784541	-1.65028	0.503846	1.03442	0.320692	0.409303	0.29573	0.864156	1.2331	-0.0197649	0.847845	0.916476	0.614969	0.686689	0.787618	0.199343
CBF5	0.886329	-1.04676	-1.04676	0.996297	-1.04676	1.58753	1.13285	-1.04676	-1.04676	0.952685	0.471015	0.874358	-1.04676	1.1605	0.680608	0.242275	0.751259	0.986553	-1.04676	0.622277	1.30222	0.768889	0.196702	0.72311	-1.04676	-1.04676	0.441914	1.07486	0.967698	0.43368	1.25737	1.32072	-1.04676	0.714511	0.524786	1.15366	-1.04676	0.966574	0.608178	0.678858	1.17805	0.818891	1.33892	1.59566	-1.04676	0.551624	1.49105	-1.04676	0.842616
TIF4631	0.676843	-0.651219	-0.651219	-0.651219	1.63806	0.924565	2.00933	-0.651219	1.79954	1.24778	-0.651219	-0.651219	0.932354	-0.651219	1.4573	-0.651219	-0.651219	1.83075	1.02193	-0.651219	1.12238	0.749094	-0.651219	-0.651219	-0.651219	1.55032	-0.651219	0.874771	-0.651219	1.69203	0.677605	-0.651219	1.23333	2.38473	0.763113	2.03474	-0.651219	2.13464	-0.651219	0.935104	-0.651219	1.6261	1.38185	0.933139	-0.651219	-0.651219	1.16481	-0.651219	-0.651219
STI1	0.658766	1.73015	-0.881321	0.954073	1.05319	-0.881321	-0.881321	-0.881321	-0.881321	-0.881321	0.684249	1.10029	-0.881321	-0.881321	-0.881321	0.886858	1.72412	-0.881321	-0.881321	0.40548	1.06866	0.301986	0.835712	-0.881321	-0.881321	-0.881321	-0.881321	0.843226	-0.881321	0.645738	-0.881321	0.819063	-0.881321	0.935412	-0.881321	-0.881321	0.630947	0.736961	-0.881321	0.459171	-0.881321	1.51516	-0.881321	0.896838	-0.881321	-0.881321	0.653281	0.938483	-0.881321
ZUO1	0.465154	-1.03415	-1.03415	1.20895	1.30905	-1.03415	-1.03415	0.67697	1.25192	0.973642	0.489962	-1.03415	-1.03415	0.727065	-1.03415	1.14075	1.22843	0.560306	1.23298	1.09332	0.864191	1.12485	0.637414	1.00765	-1.03415	1.50816	0.90232	0.644729	0.1279	0.452471	-1.03415	0.882166	1.4246	0.734474	0.990416	0.720475	0.438072	0.987589	-1.03415	0.270845	0.487771	-1.03415	0.638363	0.269228	-1.03415	0.570908	-1.03415	-1.03415	0.602755
FPR4	-0.796903	-0.796903	1.84959	1.03783	1.13691	0.534206	-0.796903	-0.796903	0.815335	0.807235	1.85398	-0.796903	1.2502	0.570057	0.984222	-0.796903	1.52639	-0.796903	-0.796903	1.38765	1.42707	-0.796903	0.485256	-0.796903	0.885762	1.0628	0.738099	0.927026	0.821898	-0.796903	1.57894	-0.796903	1.25187	-0.796903	1.434	1.00481	-0.796903	1.55639	-0.796903	-0.796903	0.765856	-0.796903	-0.796903	1.25094	-0.796903	1.31115	-0.796903	-0.796903	-0.796903
FUN12	0.984433	0.367152	-1.58461	0.343706	1.06103	0.282496	-1.58461	0.705657	0.310374	1.09751	0.958788	0.921217	0.724839	0.0707817	0.729028	0.899662	1.1276	-0.0859587	-1.58461	0.236586	0.989948	0.12907	0.232281	0.655418	0.378248	0.804947	0.487735	0.417859	0.455839	0.479298	-0.174735	0.216563	0.54409	0.762861	1.20019	0.933007	0.212848	0.752043	0.401084	-0.358028	0.262467	0.176264	0.850511	0.985055	0.890062	0.345005	1.11261	0.32906	-0.04606
GAR1	0.714138	-0.824824	-0.824824	1.00923	1.10827	-0.824824	1.42178	1.39663	1.24463	1.513	1.00269	-0.824824	-0.824824	-0.824824	-0.824824	-0.824824	-0.824824	-0.824824	1.03295	1.35892	-0.824824	1.04663	0.890954	0.556885	-0.824824	-0.824824	1.16287	1.16709	-0.824824	-0.824824	0.297253	1.48953	1.22318	-0.824824	1.25329	0.976213	-0.824824	1.25039	0.880981	0.953834	-0.824824	-0.824824	-0.824824	1.41802	-0.824824	-0.824824	1.16186	-0.824824	-0.824824
AAT2	0.260887	-0.887873	-0.887873	-0.887873	-0.887873	0.475165	-0.887873	-0.887873	0.763038	1.22325	-0.887873	-0.887873	0.931551	-0.887873	-0.887873	0.92207	-0.887873	-0.887873	0.559388	-0.887873	0.646274	0.323384	-0.887873	0.527506	-0.887873	-0.887873	-0.887873	-0.887873	0.333979	-0.887873	0.261547	-0.887873	0.742246	-0.887873	0.335511	0.957053	0.660115	-0.887873	-0.887873	0.484281	-0.887873	-0.887873	0.870714	0.482581	-0.887873	0.799787	-0.887873	-0.887873	-0.887873
POR1	0.324623	-0.851167	-0.851167	0.607031	-0.851167	1.49179	1.0156	-0.851167	-0.851167	-0.851167	1.06493	-0.851167	1.01107	0.581517	-0.851167	-0.851167	-0.851167	-0.851167	-0.851167	0.497021	-0.851167	1.111	-0.851167	0.597515	0.912401	-0.851167	-0.851167	1.23729	0.845467	-0.851167	1.23872	-0.851167	-0.851167	1.05223	-0.851167	1.03717	0.733244	-0.851167	0.937319	-0.851167	0.78673	1.16504	-0.851167	-0.851167	-0.851167	-0.851167	0.756643	0.591882	0.458528
ARO2	1.18942	-0.770113	-0.770113	1.22534	-0.770113	0.677595	-0.770113	-0.770113	-0.770113	0.97454	0.474862	1.38431	-0.770113	-0.770113	-0.770113	-0.770113	-0.770113	1.01054	-0.770113	0.628905	-0.770113	0.516386	-0.770113	-0.770113	1.5621	1.25249	1.3925	0.631848	1.27892	0.890115	0.905061	-0.770113	0.961267	1.20505	0.529266	1.18942	0.874034	-0.770113	1.58923	1.16507	-0.770113	-0.770113	1.09771	0.685472	-0.770113	1.02238	0.898316	-0.770113	1.34871
RPL33B	0.37107	-0.817092	-0.817092	-0.817092	1.23103	1.05718	1.06931	-0.817092	-0.817092	0.881864	1.32259	1.2809	0.599665	0.630666	-0.817092	0.590622	1.14647	1.40343	-0.817092	0.545282	0.769674	0.885281	1.28514	0.646833	0.965033	-0.817092	1.58071	-0.817092	0.446668	-0.817092	1.0919	0.524716	0.868938	1.10634	0.899144	1.09111	-0.817092	0.89623	0.990213	-0.817092	1.32007	1.72013	1.49261	0.600367	-0.817092	0.928453	-0.817092	0.641141	0.963087
DLD3	-0.839	-0.839	1.40422	-0.839	1.16254	-0.839	-0.839	0.979572	-0.839	-0.839	-0.839	-0.839	-0.839	-0.839	1.48715	-0.839	1.07991	0.855581	-0.839	0.492392	-0.839	0.82466	1.41712	-0.839	-0.839	-0.839	0.749763	0.495193	-0.839	0.740975	0.755199	0.472294	-0.839	1.04069	0.838207	-0.839	-0.839	-0.839	-0.839	-0.839	1.24956	-0.839	-0.839	0.546224	1.46186	0.866849	0.74878	1.04386	0.900696
NKP1	-1.16657	-1.16657	1.52918	-1.16657	0.611951	-1.16657	0.900389	-1.16657	0.316199	0.729539	0.691465	1.09106	-1.16657	0.746093	1.15805	0.0558434	0.538523	0.339193	0.542656	-1.16657	-1.16657	-0.0786782	0.412012	0.104655	0.805603	-1.16657	0.662184	-1.16657	0.322234	0.237356	1.01848	0.643151	0.297525	0.503674	0.567717	-1.16657	0.223758	0.321224	1.08509	0.065832	-1.16657	0.60266	-1.16657	0.716826	0.877922	-1.16657	0.244291	0.0997121	1.15835
RPL12B	0.438633	1.02475	1.53328	0.29205	1.57464	0.666206	-1.08377	1.11378	0.510527	0.502517	0.72408	-1.08377	-1.08377	0.70458	-1.08377	0.664106	-1.08377	0.989491	0.754018	0.188254	0.397767	0.76755	0.613547	1.18382	1.03674	0.755236	0.43415	-1.08377	1.12057	1.14591	1.03738	0.862071	1.41286	-1.08377	0.780963	-1.08377	0.411133	0.51593	-1.08377	0.67575	1.3814	1.56418	0.614511	0.673971	-1.08377	-1.08377	0.881538	-1.08377	1.41602
RPS22B	-0.718293	-0.718293	-0.718293	-0.718293	-0.718293	1.21504	-0.718293	-0.718293	1.54339	-0.718293	-0.718293	-0.718293	-0.718293	0.775087	-0.718293	-0.718293	-0.718293	-0.718293	0.825777	0.687011	0.918475	1.03772	0.682443	-0.718293	1.11999	-0.718293	-0.718293	-0.718293	0.58529	-0.718293	0.964408	-0.718293	-0.718293	-0.718293	-0.718293	1.25004	-0.718293	-0.718293	1.14596	-0.718293	-0.718293	-0.718293	-0.718293	-0.718293	-0.718293	1.08226	-0.718293	-0.718293	-0.718293
FOL2	-0.689341	-0.689341	1.78185	-0.689341	-0.689341	0.828398	-0.689341	1.31404	-0.689341	-0.689341	1.39518	-0.689341	0.835901	0.869276	1.34151	-0.689341	-0.689341	-0.689341	-0.689341	-0.689341	-0.689341	0.659391	-0.689341	-0.689341	-0.689341	-0.689341	-0.689341	1.2763	0.671188	1.0512	-0.689341	-0.689341	-0.689341	-0.689341	-0.689341	-0.689341	-0.689341	-0.689341	1.25635	-0.689341	-0.689341	-0.689341	1.26884	0.836657	2.39323	1.18986	-0.689341	-0.689341	-0.689341
RPL4A	0.630398	0.960461	0.995205	0.473627	1.23076	-1.56169	0.60966	0.135861	0.898891	0.697831	-0.0496643	0.35215	0.15496	1.1825	0.880329	0.595963	0.682946	0.0201212	1.15387	0.360563	0.586994	0.433473	0.813954	0.802635	-1.56169	0.23505	0.625647	0.699843	0.591982	0.958459	0.631151	-0.337659	0.685129	0.192909	0.714787	1.09563	0.335508	0.711929	0.534189	0.157392	0.654696	0.296894	-1.56169	0.876643	-1.56169	0.0306392	-0.0795728	0.195875	0.655739
RPL4B	0.122391	-1.00408	-1.00408	-1.00408	1.4119	0.33251	0.784378	-1.00408	0.614796	1.06608	0.145338	-1.00408	-1.00408	1.08415	-1.00408	-1.00408	-1.00408	0.639901	-1.00408	0.287557	0.953225	0.183675	1.46493	0.828383	1.42879	-1.00408	0.537242	0.290274	0.194064	1.25997	0.805797	1.32067	0.594408	0.819479	0.195566	-1.00408	0.513871	-1.00408	-1.00408	1.05405	-1.00408	-1.00408	0.720382	0.339782	-1.00408	1.11266	0.536289	-1.00408	0.250679
RIB3	0.33895	-0.831975	-0.831975	-0.831975	1.67936	0.557362	-0.831975	-0.831975	-0.831975	0.842335	-0.831975	-0.831975	0.564229	0.594781	-0.831975	1.01289	1.1031	-0.831975	-0.831975	-0.831975	-0.831975	1.12207	-0.831975	-0.831975	-0.831975	-0.831975	-0.831975	0.513459	-0.831975	0.761313	0.339622	0.490368	-0.831975	-0.831975	-0.831975	1.53618	-0.831975	-0.831975	-0.831975	0.566654	0.799145	1.17589	-0.831975	0.564921	-0.831975	-0.831975	0.769183	1.06675	1.20142
ARO4	1.33367	-0.690109	-0.690109	0.87268	-0.690109	-0.690109	1.31055	-0.690109	1.63528	1.62567	0.595686	-0.690109	-0.690109	0.845335	-0.690109	0.802866	-0.690109	-0.690109	1.70353	-0.690109	-0.690109	-0.690109	-0.690109	-0.690109	1.19995	-0.690109	1.03409	-0.690109	-0.690109	1.02455	0.570739	-0.690109	1.09804	-0.690109	0.651873	-0.690109	1.00795	-0.690109	-0.690109	-0.690109	1.8867	-0.690109	-0.690109	0.813201	-0.690109	1.16116	-0.690109	0.856444	-0.690109
HIS1	-0.664807	-0.664807	1.75836	-0.664807	-0.664807	0.823437	-0.664807	-0.664807	1.13775	-0.664807	-0.664807	-0.664807	1.62396	-0.664807	-0.664807	0.821248	1.40803	-0.664807	-0.664807	-0.664807	-0.664807	1.1323	-0.664807	-0.664807	-0.664807	-0.664807	1.0514	1.26263	-0.664807	-0.664807	-0.664807	-0.664807	-0.664807	1.36566	-0.664807	-0.664807	1.83816	-0.664807	-0.664807	-0.664807	-0.664807	-0.664807	-0.664807	-0.664807	-0.664807	-0.664807	-0.664807	-0.664807	0.732321
COX9	0.583885	-0.684549	-0.684549	0.888544	-0.684549	-0.684549	-0.684549	-0.684549	-0.684549	-0.684549	0.609724	-0.684549	0.827924	-0.684549	1.3293	0.81827	-0.684549	1.16662	0.913482	-0.684549	1.00942	-0.684549	-0.684549	-0.684549	1.21798	-0.684549	1.5637	-0.684549	-0.684549	1.04142	0.584613	0.747911	-0.684549	1.36883	0.666282	1.35257	-0.684549	1.14452	1.76822	1.32726	-0.684549	1.49052	-0.684549	-0.684549	-0.684549	1.17892	-0.684549	-0.684549	-0.684549
RPL16A	1.02587	0.558317	0.591736	0.274772	0.819287	0.923527	-1.47381	0.20072	0.0627221	0.945016	0.268537	-1.47381	-1.47381	0.962661	0.223678	-0.207073	-1.47381	0.0865497	0.29739	0.608167	0.645736	0.494296	0.603613	0.265445	0.129842	0.298564	1.0211	0.425275	1.23068	-0.018979	0.9566	1.04354	0.932364	1.31159	0.323359	-1.47381	-1.47381	0.0679293	0.859488	0.666299	0.0155662	0.359569	0.162938	0.66451	-1.47381	-1.47381	0.682882	-0.161614	0.128091
PDA1	0.685895	-0.924298	-0.924298	-0.924298	-0.924298	0.467903	-0.924298	-0.924298	-0.924298	0.753463	0.987803	-0.924298	0.474785	-0.924298	-0.924298	-0.924298	-0.924298	1.26852	0.553928	0.875666	1.40175	0.312875	0.416707	0.521364	0.835594	-0.924298	0.681154	0.42391	0.323696	-0.924298	-0.924298	-0.924298	1.2185	-0.924298	0.325261	-0.924298	-0.924298	1.537	-0.924298	0.936686	0.710185	-0.924298	-0.924298	-0.924298	-0.924298	0.799471	0.680161	0.515743	0.382667
RPL11B	-0.223286	-1.29283	-1.29283	0.0336035	0.55082	0.83842	0.84982	1.28393	-1.29283	1.12684	0.450125	0.595714	-0.0175117	1.02375	0.40525	0.392303	0.474702	0.706008	0.478988	0.789873	0.565565	0.675963	0.785317	0.706008	1.0171	-1.29283	0.602892	0.606917	1.22035	-1.29283	0.425587	0.768684	-1.29283	1.15215	-0.153809	0.424873	-1.29283	0.249446	0.334047	0.40353	-1.29283	0.541188	0.344488	0.659535	-1.29283	0.278452	0.60193	0.700331	1.11723
RPS8B	0.253235	0.704254	0.739039	0.556176	0.974861	0.716194	0.62403	0.328716	0.181636	-0.26919	0.400489	1.30002	-1.82081	1.1227	-0.0979974	0.150062	0.426419	0.475731	0.580229	0.440317	0.330356	0.716924	1.08143	0.397223	-1.82081	0.432173	0.711319	-0.15332	0.649504	0.360139	0.374564	0.540425	0.428605	0.854369	0.561457	0.37381	0.0785798	0.187214	1.01636	0.816498	0.398136	0.769266	-0.159644	0.620339	0.794196	0.487022	0.56009	-0.489037	0.794036
ALD5	-0.613249	-0.613249	-0.613249	-0.613249	-0.613249	0.898077	-0.613249	-0.613249	-0.613249	-0.613249	1.16365	-0.613249	-0.613249	-0.613249	-0.613249	-0.613249	-0.613249	1.24566	-0.613249	-0.613249	1.0878	-0.613249	-0.613249	-0.613249	2.13768	-0.613249	-0.613249	0.85032	0.741531	-0.613249	-0.613249	0.825201	-0.613249	-0.613249	0.74323	1.43239	-0.613249	-0.613249	-0.613249	-0.613249	-0.613249	-0.613249	-0.613249	-0.613249	-0.613249	1.25802	-0.613249	0.950011	-0.613249
MMF1	-0.796627	-0.796627	-0.796627	-0.796627	-0.796627	0.615531	1.09295	1.06739	0.913778	1.39057	-0.796627	1.30489	-0.796627	-0.796627	1.58765	0.613454	-0.796627	1.42762	-0.796627	1.31413	-0.796627	-0.796627	0.563601	-0.796627	-0.796627	-0.796627	-0.796627	0.570907	0.920741	-0.796627	0.394215	1.00664	0.892237	-0.796627	-0.796627	1.11478	0.807146	-0.796627	1.01372	1.09103	-0.796627	-0.796627	-0.796627	-0.796627	-0.796627	-0.796627	-0.796627	0.664057	-0.796627
GCN4	-0.722815	-0.722815	-0.722815	-0.722815	-0.722815	-0.722815	-0.722815	1.22382	1.0634	-0.722815	-0.722815	-0.722815	-0.722815	1.28081	-0.722815	-0.722815	1.33122	1.60002	1.63813	-0.722815	-0.722815	-0.722815	1.17882	1.29907	-0.722815	-0.722815	-0.722815	-0.722815	-0.722815	0.968423	1.27415	1.16038	-0.722815	-0.722815	1.0725	-0.722815	-0.722815	-0.722815	1.16777	-0.722815	-0.722815	1.40848	1.1799	-0.722815	-0.722815	-0.722815	-0.722815	0.802611	-0.722815
YDR524W-C	-1.05328	0.529578	0.0583258	-0.295295	-0.189949	-2.2461	0.958345	-2.2461	0.461819	-0.0540059	0.195664	0.363948	-0.0694885	0.773941	0.441392	0.877561	-0.27484	-0.0168746	0.393243	-0.130621	-0.65311	0.45619	0.81898	0.871489	-2.2461	0.529578	0.537344	-0.875506	-0.242909	-2.2461	0.465386	0.463345	-0.0677199	0.480691	0.372608	-2.2461	0.34503	-2.2461	0.569999	0.43936	1.22592	1.12014	-0.420062	-0.356129	0.117539	0.290785	-0.615	-0.311865	0.194226
LYS20	1.37141	-0.732837	1.55518	1.20408	-0.732837	-0.732837	-0.732837	-0.732837	-0.732837	-0.732837	-0.732837	-0.732837	-0.732837	0.710249	-0.732837	0.670334	-0.732837	0.995581	-0.732837	-0.732837	-0.732837	-0.732837	-0.732837	-0.732837	1.04354	1.23043	-0.732837	-0.732837	-0.732837	-0.732837	-0.732837	0.60464	-0.732837	-0.732837	-0.732837	1.16921	-0.732837	-0.732837	-0.732837	0.6818	0.916952	-0.732837	-0.732837	-0.732837	-0.732837	1.99685	-0.732837	-0.732837	-0.732837
GPP1	0.847453	-1.31126	0.750802	0.0124739	-1.31126	-0.0447979	0.82703	-1.31126	0.658422	0.214972	-0.22215	-1.31126	0.379253	0.409386	-1.31126	0.370444	-1.31126	-1.31126	0.0334583	-0.0873921	1.1407	0.798007	-0.0913701	0.425061	0.99397	0.458124	0.149194	0.770145	-0.175981	0.141116	0.40366	0.305965	-1.31126	0.416624	0.666671	0.402948	-1.31126	0.227878	0.312306	-0.0363274	0.175603	-1.31126	1.0292	-1.31126	0.803788	-1.31126	0.579644	0.677845	0.542301
PCL5	-0.571777	-0.571777	-0.571777	-0.571777	1.74369	-0.571777	-0.571777	-0.571777	-0.571777	-0.571777	-0.571777	-0.571777	-0.571777	1.06496	-0.571777	-0.571777	-0.571777	-0.571777	-0.571777	-0.571777	-0.571777	-0.571777	-0.571777	-0.571777	-0.571777	-0.571777	-0.571777	-0.571777	0.856948	-0.571777	-0.571777	-0.571777	1.88134	-0.571777	-0.571777	-0.571777	1.2383	-0.571777	1.47144	-0.571777	-0.571777	-0.571777	-0.571777	-0.571777	-0.571777	-0.571777	-0.571777	1.07681	-0.571777
OAC1	-0.583857	-0.583857	-0.583857	1.091	-0.583857	-0.583857	-0.583857	-0.583857	-0.583857	1.34721	-0.583857	-0.583857	-0.583857	-0.583857	-0.583857	-0.583857	-0.583857	-0.583857	-0.583857	-0.583857	1.21969	0.840102	-0.583857	-0.583857	-0.583857	1.65486	-0.583857	0.967902	-0.583857	-0.583857	-0.583857	-0.583857	-0.583857	-0.583857	-0.583857	1.58505	2.11109	-0.583857	-0.583857	-0.583857	-0.583857	1.73191	-0.583857	1.55593	-0.583857	1.40016	-0.583857	-0.583857	-0.583857
REE1	-0.537517	-0.537517	-0.537517	-0.537517	-0.537517	-0.537517	-0.537517	-0.537517	-0.537517	-0.537517	-0.537517	-0.537517	1.06296	-0.537517	-0.537517	-0.537517	-0.537517	-0.537517	-0.537517	-0.537517	-0.537517	-0.537517	0.996517	-0.537517	1.4757	-0.537517	-0.537517	-0.537517	-0.537517	-0.537517	0.805487	-0.537517	-0.537517	-0.537517	-0.537517	1.61813	1.27118	-0.537517	-0.537517	-0.537517	-0.537517	-0.537517	-0.537517	-0.537517	-0.537517	-0.537517	-0.537517	-0.537517	-0.537517
RPL3	0.385318	-2.453	-2.453	-0.10759	0.22579	-0.482751	0.0491668	-0.496817	0.555947	0.150772	0.325199	-2.453	-0.474808	0.252284	0.902376	0.345057	0.133619	0.586299	0.571984	0.513119	0.416212	0.273295	0.599486	0.271543	0.467262	0.453414	0.288637	0.15309	0.287064	0.593095	-0.0648596	-1.04248	0.357886	0.800892	0.483869	0.385318	0.260174	0.167018	0.49574	0.358947	-0.206401	-2.453	-2.453	0.672479	0.0219689	0.599486	-0.240317	-0.125405	0.465059
ILV6	1.14365	-0.933986	-0.933986	0.4141	-0.933986	-0.933986	-0.933986	-0.933986	0.628172	-0.933986	0.83742	0.985386	-0.933986	0.390512	0.791812	0.353877	-0.933986	-0.933986	-0.933986	-0.933986	-0.933986	0.623449	-0.933986	-0.933986	-0.933986	-0.933986	-0.933986	-0.933986	0.634531	-0.933986	0.812481	-0.933986	-0.933986	-0.933986	-0.933986	-0.933986	-0.933986	-0.933986	1.16795	-0.933986	-0.933986	-0.933986	-0.933986	0.362792	-0.933986	-0.933986	-0.933986	-0.933986	0.276811
YDR524C-B	-0.100563	0.308336	0.351379	0.276861	-2.5	0.19454	1.03459	-2.5	0.571675	-0.348602	0.268604	-0.44527	-1.21514	0.0921089	0.637142	0.773517	-0.597193	0.264506	-0.265633	0.132647	-0.48312	0.114696	0.553885	0.604429	-0.802234	-0.0283432	0.469773	-0.0145314	0.129499	-0.989135	0.324014	0.233778	0.205637	0.494091	-0.146044	-0.659751	-0.136717	0.239159	0.114115	-0.128508	1.01837	0.818788	0.128077	-0.365146	-0.155494	-2.5	0.129943	-0.638872	-0.484444
SER1	0.848813	-0.775643	-0.775643	-0.775643	-0.775643	1.09164	-0.775643	1.07831	-0.775643	0.916979	0.875692	-0.775643	1.09917	-0.775643	-0.775643	0.626823	-0.775643	0.951907	-0.775643	1.04026	0.805208	-0.775643	-0.775643	0.682825	-0.775643	-0.775643	-0.775643	0.584507	0.483405	1.31295	-0.775643	-0.775643	0.904102	1.14061	-0.775643	-0.775643	-0.775643	-0.775643	1.51334	0.638283	-0.775643	-0.775643	-0.775643	0.636532	-0.775643	-0.775643	0.843028	-0.775643	0.542899
ADH5	-0.481261	-0.481261	-0.481261	-0.481261	-0.481261	-0.481261	-0.481261	-0.481261	-0.481261	-0.481261	-0.481261	-0.481261	-0.481261	-0.481261	-0.481261	-0.481261	-0.481261	-0.481261	-0.481261	-0.481261	-0.481261	1.09031	-0.481261	-0.481261	-0.481261	-0.481261	-0.481261	-0.481261	-0.481261	-0.481261	-0.481261	-0.481261	-0.481261	-0.481261	-0.481261	-0.481261	1.5272	-0.481261	-0.481261	-0.481261	1.59501	-0.481261	-0.481261	-0.481261	-0.481261	-0.481261	-0.481261	-0.481261	-0.481261
BNA1	-0.598798	1.86013	-0.598798	-0.598798	1.63129	-0.598798	-0.598798	-0.598798	1.26045	-0.598798	0.721285	-0.598798	-0.598798	-0.598798	-0.598798	-0.598798	-0.598798	-0.598798	-0.598798	-0.598798	1.12895	1.95779	-0.598798	-0.598798	1.34167	2.0873	1.17138	-0.598798	-0.598798	1.16159	1.17744	-0.598798	-0.598798	-0.598798	-0.598798	1.47895	-0.598798	-0.598798	1.36908	-0.598798	-0.598798	-0.598798	1.38171	0.9446	-0.598798	-0.598798	-0.598798	-0.598798	-0.598798
ARG4	0.830927	-0.54362	-0.54362	-0.54362	-0.54362	-0.54362	-0.54362	-0.54362	-0.54362	-0.54362	-0.54362	-0.54362	-0.54362	-0.54362	-0.54362	-0.54362	-0.54362	-0.54362	-0.54362	-0.54362	-0.54362	0.905707	-0.54362	-0.54362	-0.54362	-0.54362	-0.54362	-0.54362	-0.54362	-0.54362	-0.54362	-0.54362	-0.54362	-0.54362	-0.54362	-0.54362	-0.54362	-0.54362	-0.54362	-0.54362	-0.54362	-0.54362	-0.54362	-0.54362	-0.54362	1.47575	1.33598	-0.54362	-0.54362
TMT1	-0.439318	-0.439318	-0.439318	-0.439318	-0.439318	-0.439318	-0.439318	-0.439318	-0.439318	-0.439318	-0.439318	-0.439318	-0.439318	-0.439318	-0.439318	-0.439318	-0.439318	-0.439318	-0.439318	-0.439318	-0.439318	-0.439318	-0.439318	-0.439318	-0.439318	-0.439318	-0.439318	-0.439318	-0.439318	-0.439318	-0.439318	-0.439318	-0.439318	-0.439318	-0.439318	-0.439318	-0.439318	-0.439318	-0.439318	-0.439318	-0.439318	-0.439318	-0.439318	-0.439318	-0.439318	-0.439318	-0.439318	-0.439318	-0.439318
RIB5	-0.821253	1.30476	-0.821253	0.565983	-0.821253	0.505964	0.954664	-0.821253	-0.821253	-0.821253	-0.821253	-0.821253	-0.821253	0.54171	-0.821253	-0.821253	-0.821253	1.26921	-0.821253	-0.821253	-0.821253	0.781412	-0.821253	-0.821253	1.31685	-0.821253	0.709261	-0.821253	-0.821253	0.700796	0.29796	0.441965	-0.821253	-0.821253	-0.821253	0.975188	0.686053	-0.821253	-0.821253	0.51484	-0.821253	-0.821253	-0.821253	0.951072	-0.821253	-0.821253	0.708314	-0.821253	-0.821253
LEU4	-0.615995	-0.615995	-0.615995	-0.615995	1.56608	-0.615995	-0.615995	1.3666	-0.615995	-0.615995	-0.615995	-0.615995	-0.615995	-0.615995	-0.615995	-0.615995	-0.615995	1.23143	0.978808	-0.615995	-0.615995	1.19772	-0.615995	-0.615995	-0.615995	-0.615995	-0.615995	0.838536	-0.615995	-0.615995	-0.615995	-0.615995	-0.615995	-0.615995	0.732107	-0.615995	1.0898	-0.615995	-0.615995	-0.615995	-0.615995	1.55468	-0.615995	-0.615995	-0.615995	1.24371	-0.615995	-0.615995	0.794041
HIS3	-0.647003	1.70951	-0.647003	-0.647003	1.4902	-0.647003	-0.647003	-0.647003	-0.647003	-0.647003	-0.647003	-0.647003	-0.647003	-0.647003	-0.647003	-0.647003	-0.647003	-0.647003	0.915006	0.774628	-0.647003	0.66029	-0.647003	-0.647003	1.72291	-0.647003	1.04944	-0.647003	0.671725	-0.647003	0.59355	-0.647003	-0.647003	-0.647003	-0.647003	-0.647003	-0.647003	-0.647003	-0.647003	0.833944	-0.647003	1.47903	1.25102	-0.647003	-0.647003	-0.647003	-0.647003	-0.647003	0.734038
YOR203W	-0.531294	-0.531294	-0.531294	-0.531294	1.88375	1.13106	-0.531294	-0.531294	-0.531294	-0.531294	-0.531294	-0.531294	-0.531294	-0.531294	-0.531294	-0.531294	-0.531294	-0.531294	1.23378	-0.531294	-0.531294	-0.531294	-0.531294	-0.531294	-0.531294	-0.531294	-0.531294	-0.531294	-0.531294	-0.531294	0.870535	-0.531294	-0.531294	-0.531294	-0.531294	-0.531294	-0.531294	-0.531294	-0.531294	-0.531294	-0.531294	1.87114	-0.531294	-0.531294	-0.531294	-0.531294	-0.531294	-0.531294	-0.531294
HOM2	0.403102	0.959492	-1.04208	-1.04208	-1.04208	0.207448	-1.04208	-1.04208	-1.04208	-1.04208	-1.04208	0.817421	-1.04208	-1.04208	-1.04208	0.20561	-1.04208	0.494818	-1.04208	0.165424	0.364309	0.0683074	-1.04208	0.255431	0.53746	0.703645	0.398846	0.167964	-1.04208	0.816017	0.403777	-1.04208	-1.04208	-1.04208	0.479061	1.08777	-1.04208	-1.04208	0.994291	-1.04208	-1.04208	-1.04208	-1.04208	-1.04208	-1.04208	0.505038	-1.04208	0.250386	0.786697
MPC2	0.612579	0.0679904	0.102261	0.0429577	-0.125949	-0.286373	-0.275177	0.15598	-0.440235	-0.448152	0.332409	-0.0799262	0.865009	-0.679954	-2.01593	0.316783	-0.203979	-0.4158	-0.199586	-0.0714158	0.351248	0.150752	-0.0760129	0.0331385	0.547585	-0.198382	-0.0725683	-0.0684424	-0.174628	-0.0813873	0.0804683	-2.01593	-2.01593	-2.01593	-0.848283	-2.01593	-0.538469	0.284019	0.104221	-0.706292	-0.488593	-0.135823	-0.337465	0.45064	-2.01593	0.663656	-0.0735544	0.598856	-0.111914
ILV5	0.0352653	0.562765	0.593973	-1.33488	0.386162	-0.150229	-1.33488	0.228834	0.0999689	0.499949	-1.33488	1.10147	0.48699	0.515969	0.665277	-1.33488	0.315107	0.955831	-0.077028	-1.33488	1.07206	0.502982	-1.33488	0.289276	0.99949	0.320203	0.856703	0.86058	-0.272937	0.42674	0.269257	0.177874	0.48847	0.281384	-0.271605	0.933987	0.83395	0.104832	0.183806	-0.142305	-1.33488	0.797158	-1.33488	-0.143783	-1.33488	0.131908	0.433873	0.284116	-0.222757
ARG1	0.698709	-0.695548	-0.695548	-0.695548	-0.695548	-0.695548	-0.695548	-0.695548	-0.695548	-0.695548	-0.695548	-0.695548	-0.695548	-0.695548	-0.695548	-0.695548	-0.695548	-0.695548	-0.695548	-0.695548	-0.695548	-0.695548	0.46562	-0.695548	0.828333	-0.695548	0.694604	-0.695548	-0.695548	-0.695548	0.321022	0.451821	-0.695548	-0.695548	-0.695548	0.936142	-0.695548	-0.695548	0.849864	-0.695548	-0.695548	-0.695548	-0.695548	-0.695548	-0.695548	-0.695548	-0.695548	-0.695548	-0.695548
SNZ1	-0.737731	-0.737731	-0.737731	-0.737731	-0.737731	0.395751	-0.737731	-0.737731	-0.737731	-0.737731	-0.737731	-0.737731	-0.737731	-0.737731	-0.737731	-0.737731	-0.737731	-0.737731	-0.737731	-0.737731	-0.737731	0.630992	-0.737731	-0.737731	1.32544	-0.737731	0.955483	-0.737731	-0.737731	-0.737731	-0.737731	-0.737731	-0.737731	-0.737731	-0.737731	-0.737731	-0.737731	1.03004	-0.737731	-0.737731	0.593009	-0.737731	-0.737731	-0.737731	-0.737731	0.665702	0.568564	-0.737731	0.326355
RPL12A	-0.0357698	-1.10101	-1.10101	0.220087	0.735222	0.835829	1.03302	1.00913	-1.10101	0.422182	-0.0140697	1.49841	0.586135	0.196971	-1.10101	0.16107	1.10505	0.889786	0.241029	0.788205	0.321598	0.0221831	1.11411	0.211465	-1.10101	-1.10101	0.787085	-1.10101	1.13465	0.348472	1.15494	0.512993	-1.10101	0.623431	0.689553	1.0534	1.02472	0.870224	0.519322	0.171383	-1.10101	-1.10101	-1.10101	0.169806	-1.10101	0.900673	0.355633	0.206362	1.38772
ISU1	0.185042	-0.918537	-0.918537	-0.918537	0.983781	0.390892	-0.918537	-0.918537	0.667443	-0.918537	-0.918537	-0.918537	0.397364	-0.918537	0.833579	0.388965	0.905241	1.14391	0.471803	-0.918537	-0.918537	-0.918537	0.342739	-0.918537	-0.918537	0.910874	0.591465	-0.918537	-0.918537	0.583112	0.596631	0.753554	-0.918537	0.867967	0.25673	-0.918537	-0.918537	-0.918537	-0.918537	-0.918537	0.618769	-0.918537	-0.918537	0.398016	1.26826	0.702746	1.03652	-0.918537	0.310723
GPM1	-1.20451	0.811115	-1.20451	1.11852	0.623531	-1.20451	0.92	-1.20451	0.319544	1.00627	-1.20451	1.11598	0.915737	0.0876813	0.92	0.0519402	1.25754	0.343179	-1.20451	0.676277	0.638152	0.565243	1.22119	1.10881	0.386119	0.553471	-1.20451	0.425126	0.576447	0.238507	0.680436	0.655599	0.993842	0.954447	1.02286	-1.20451	0.22453	0.324709	0.408594	0.062207	0.964065	1.06008	0.857009	-1.20451	-1.20451	0.788244	0.934669	1.10306	1.08401
RPL1A	0.960985	-1.12347	-1.12347	0.229037	0.756421	0.17052	0.607989	0.584571	0.889026	0.435937	1.10898	0.802198	-1.12347	-1.12347	1.0613	0.857295	-1.12347	0.914659	1.13958	0.810663	-1.12347	0.0264283	1.26686	0.220211	0.96111	0.684374	0.368729	0.81362	0.450191	0.360475	1.35558	0.978567	0.868172	1.09672	0.897454	1.08217	0.346102	0.449123	1.25652	0.869072	-1.12347	-1.12347	0.996521	0.177561	-1.12347	0.478699	-1.12347	1.09983	0.959234
URA8	-0.847906	1.76174	-0.847906	0.542925	-0.847906	-0.847906	-0.847906	-0.847906	-0.847906	-0.847906	0.296409	-0.847906	0.928294	1.42727	-0.847906	0.919039	-0.847906	-0.847906	0.564973	0.437997	0.649795	0.334576	0.867929	-0.847906	0.834188	1.01116	1.13985	-0.847906	-0.847906	-0.847906	-0.847906	-0.847906	-0.847906	0.96756	1.03717	-0.847906	-0.847906	1.50459	0.857955	0.49165	0.714323	-0.847906	-0.847906	0.929012	1.37435	-0.847906	-0.847906	0.970629	0.832352
YNL303W	0.0208167	-1.04687	-1.04687	0.699281	-1.04687	-1.04687	1.09206	0.625332	-1.04687	-1.04687	0.0425664	0.838391	0.226233	0.674288	0.648258	0.635334	-1.04687	0.511321	1.31559	0.177364	0.379003	0.734891	-1.04687	0.689967	0.554553	-1.04687	1.44457	-1.04687	0.0887494	-1.04687	0.66856	-1.04687	1.1664	1.12673	0.747801	0.667848	-1.04687	-1.04687	1.28318	1.09026	0.440436	1.23309	0.587603	0.226864	-1.04687	-1.04687	-1.04687	0.68445	1.13745
RPL6B	0.484629	1.06957	1.10417	0.338343	0.873733	0.978296	0.723048	-1.0347	0.556378	0.548384	0.959055	-1.0347	-1.0347	1.21138	0.723048	0.277006	-1.0347	-1.0347	-1.0347	1.12119	0.888997	0.551568	0.230631	-1.0347	0.625881	-1.0347	0.480156	1.27536	0.562855	1.19048	0.485339	0.907212	0.53634	1.2192	0.144346	-1.0347	0.457185	-1.0347	0.649344	0.287724	-1.0347	-1.0347	-1.0347	0.719492	-1.0347	0.591796	1.19855	0.324079	-1.0347
RPL1B	0.22303	0.992542	-1.49111	-0.167428	1.25871	0.781827	0.203447	0.623162	0.742214	0.0350618	-0.00216533	0.393516	-1.49111	0.941154	0.203447	1.00213	0.272755	-1.49111	0.277032	0.401801	0.813249	0.29005	0.848271	0.245142	0.549041	-1.49111	0.999491	-0.264716	1.15055	-1.49111	0.223741	0.38099	0.458084	0.236705	0.0505843	0.22303	-1.49111	0.48398	0.838159	1.10294	-0.004306	0.339103	0.142811	0.457205	-1.49111	0.0769125	-0.0316173	-0.18118	0.812161
RPS19B	0.580013	0.568489	-1.48015	-0.143405	0.831581	-1.48015	0.948328	-1.48015	0.0688669	0.766842	0.0234896	0.878348	-1.48015	0.257409	0.679158	0.477531	-1.48015	0.992832	0.756525	-0.244252	0.656619	0.770178	0.88232	-0.152128	0.136532	-1.48015	1.26162	0.768842	0.515548	0.42164	0.43567	-1.48015	1.09516	0.98384	0.0767599	0.250907	0.406527	0.780861	0.872109	0.824987	0.0213278	0.368126	0.615135	0.487394	-1.48015	0.545244	0.429341	0.528507	0.724983
RPL21A	0.70192	1.01871	0.607723	-1.40198	0.829122	0.670928	0.249615	-1.40198	-1.40198	0.766641	0.611696	1.13649	0.677834	1.23182	0.941798	0.487421	-1.40198	-1.40198	0.756685	-1.40198	-0.0127264	-1.40198	0.761205	0.290253	1.17512	0.757871	0.881466	0.196579	0.781268	1.01678	0.44702	0.174181	0.074182	0.715806	0.100628	0.268701	-0.000192688	0.0980765	0.609582	0.940026	0.047129	-1.40198	-1.40198	0.49694	-1.40198	-1.40198	0.440911	0.284877	1.23536
RPS30A	0.67169	-2.4532	0.00918426	0.163669	0.601124	0.404721	0.418509	-0.456956	0.440336	-0.110848	-0.675126	0.657056	-2.4532	-0.0903971	0.646769	0.724162	0.505892	0.471136	1.06496	0.0287721	0.0735585	0.207844	0.46221	-0.071171	0.299561	0.193153	0.521039	0.206264	0.770882	0.108542	0.125485	0.547793	0.737384	0.141612	0.543819	1.22732	0.0902811	0.447075	0.555933	0.898946	0.700868	0.268573	0.341633	1.03074	1.17342	0.661804	0.519848	0.692773	0.911862
RPL10	0.244432	1.23796	1.27245	-0.85869	1.04284	0.450197	-0.85869	-0.85869	-0.85869	-0.85869	0.266904	-0.85869	0.456667	0.485449	1.35123	-0.85869	0.964333	-0.85869	0.531074	-0.85869	0.614508	0.982208	0.402064	0.500459	0.795884	-0.85869	0.650686	-0.85869	0.733086	0.642338	1.56839	-0.85869	-0.85869	-0.85869	0.316091	-0.85869	-0.85869	0.732006	-0.85869	0.890926	-0.85869	-0.85869	-0.85869	-0.85869	-0.85869	0.761922	0.649753	0.495174	1.24799
RPS6A	0.721447	1.04593	0.624962	-1.43355	0.403181	0.503815	0.258157	0.942901	0.0977491	0.524618	0.302864	0.897972	-1.43355	0.874341	0.70106	0.245259	0.32735	0.821529	0.777542	-0.211789	-0.0105553	0.527855	0.782172	0.557787	0.164641	0.332788	0.0243904	0.789717	1.1402	0.708024	-0.367409	0.435402	-1.43355	-1.43355	0.804409	-1.43355	0.431547	0.53822	0.626867	0.513247	-1.43355	-1.43355	-1.43355	0.963527	1.13424	0.568677	-1.43355	0.738706	0.865848
RPS27B	-0.636837	0.321756	0.355024	-1.70117	1.19026	0.565389	1.15809	-0.0342211	0.525887	0.517618	0.666255	1.35986	-0.0154666	0.458089	0.696825	-0.440166	0.503	0.551368	0.653864	-0.480782	0.864671	-0.176218	0.181968	0.0302109	0.333257	-1.70117	0.782442	-0.0656297	0.532582	0.62626	0.552855	0.350294	0.963099	0.0217983	0.871392	0.00816109	-1.70117	0.531461	0.356926	-0.0130786	0.811449	0.839278	0.822738	0.693205	0.86373	-0.137546	-0.245771	0.0247106	1.20465
RPL41B	-0.5591	-0.179567	0.410891	-1.03033	0.690829	0.585876	-0.582734	-0.0761934	0.855006	0.736587	0.627137	-0.353346	-0.0524879	0.307581	-0.582734	0.66831	0.922182	0.653645	0.368111	0.0562856	0.153216	0.988365	0.605158	0.182031	-0.695786	0.78133	0.648776	-0.339854	0.198038	0.513655	0.711243	-0.368463	0.0423821	0.72796	0.961013	0.29937	0.348438	0.0742326	0.41325	0.395562	0.234546	0.446772	0.753713	0.500637	1.03729	0.520245	-0.0294922	0.320528	0.381608
RPL15A	0.600449	0.801609	0.840051	-0.0369361	-0.426844	0.0535684	0.712851	0.549929	0.00962912	-0.77475	0.165764	0.122906	0.0614983	0.858871	0.411786	0.297935	-2.46759	0.850353	0.585969	-0.162234	-0.120635	0.214457	0.503793	-0.0476818	0.60059	-0.00955062	0.295003	0.135706	0.129617	0.121277	-0.20396	0.221558	0.495953	0.616657	0.229453	0.600449	-0.395327	0.525797	0.842246	0.197753	0.16317	0.571299	0.504902	0.309138	-0.121658	0.775043	0.293897	-0.547846	0.200115
OYE2	0.516341	-1.34882	-1.34882	0.368016	1.16675	1.00499	0.754195	-1.34882	0.159816	-1.34882	-1.34882	0.50479	0.313806	0.343442	0.31785	0.74093	0.386017	-1.34882	-0.0262827	0.261569	0.475199	-0.241947	-1.34882	-0.0554168	-1.34882	-1.34882	-1.34882	0.515786	-0.232266	0.0795987	0.092458	-0.163309	0.568296	-1.34882	0.415721	0.774281	0.746016	-1.34882	0.6811	0.569162	0.113517	0.451273	0.691841	-0.0964703	0.731336	-1.34882	-1.34882	0.607472	-1.34882
TEF1	0.137946	-0.13072	-0.0919195	-0.159062	-0.350293	-0.0164979	0.306728	-0.5459	-0.199355	0.318248	-0.467162	0.226134	0.161747	-0.188903	-0.0032662	-0.534271	0.391832	0.137079	0.0858347	0.0965667	0.189977	-0.03702	0.349289	0.217745	0.726999	-0.4323	0.234735	0.358177	-0.0235116	0.224426	0.412995	-1.08821	0.303559	-0.480564	0.428769	-2.49008	-0.0129381	0.768665	0.440567	0.423521	0.581721	0.160703	-0.0770001	-1.00918	-0.0302973	-0.666409	-0.792633	0.0405909	0.99697
YNL143C	-0.298037	0.857247	0.623589	-0.586147	0.542945	0.147501	-0.636052	-0.658476	0.607042	1.15902	0.028811	-0.450085	0.449921	-0.610593	0.0588061	0.644639	0.921234	-0.0839128	-0.310377	-0.000625849	1.01596	0.148205	0.748976	0.497923	-2.29403	0.92695	-2.29403	0.102088	-0.102345	-0.451477	-0.0824532	0.37262	0.0561403	-0.16806	-0.358871	0.266241	-2.29403	1.03294	-0.705573	-0.203732	0.171272	-0.503324	0.327959	0.0552541	0.222569	0.377356	-2.29403	0.196422	-0.0404765
BAT2	-0.67966	-0.67966	-0.67966	1.35235	-0.67966	0.794571	-0.67966	-0.67966	1.61316	1.09696	-0.67966	-0.67966	0.801859	0.834277	-0.67966	-0.67966	-0.67966	1.13362	-0.67966	1.22636	1.47921	-0.67966	1.90401	1.34151	1.18393	1.38	1.52257	-0.67966	0.641868	-0.67966	1.0262	-0.67966	-0.67966	-0.67966	1.11503	1.31577	-0.67966	-0.67966	1.21026	-0.67966	-0.67966	1.97354	-0.67966	-0.67966	-0.67966	-0.67966	-0.67966	1.33509	0.704313
MTG1	-0.67828	-0.67828	-0.67828	-0.67828	-0.67828	-0.67828	-0.67828	-0.67828	-0.67828	-0.67828	-0.67828	-0.67828	-0.67828	-0.67828	-0.67828	-0.67828	-0.67828	-0.67828	-0.67828	0.547062	-0.67828	0.852863	-0.67828	-0.67828	0.924593	-0.67828	0.783932	-0.67828	-0.67828	-0.67828	-0.67828	-0.67828	-0.67828	-0.67828	-0.67828	-0.67828	-0.67828	1.56342	-0.67828	-0.67828	0.810373	-0.67828	0.957673	-0.67828	-0.67828	0.891692	-0.67828	-0.67828	0.512076
BAT1	-0.67184	1.66608	-0.67184	0.853664	1.4485	0.787663	-0.67184	-0.67184	-0.67184	-0.67184	-0.67184	1.50014	-0.67184	-0.67184	-0.67184	0.785516	-0.67184	-0.67184	0.877847	-0.67184	1.76665	1.38089	-0.67184	1.62698	1.67937	-0.67184	1.01122	-0.67184	-0.67184	-0.67184	1.01698	1.19189	-0.67184	-0.67184	-0.67184	-0.67184	1.78279	-0.67184	-0.67184	-0.67184	-0.67184	-0.67184	-0.67184	-0.67184	-0.67184	-0.67184	-0.67184	1.32278	0.698306
ASN1	1.37789	-0.757267	-0.757267	0.73309	1.31422	0.668609	-0.757267	-0.757267	0.969754	0.961077	1.56894	-0.757267	-0.757267	-0.757267	-0.757267	1.13612	-0.757267	-0.757267	0.756716	1.08624	-0.757267	0.509831	1.74165	-0.757267	-0.757267	-0.757267	-0.757267	-0.757267	-0.757267	0.877924	0.445143	-0.757267	-0.757267	1.18811	1.2627	1.17271	0.862086	1.46652	-0.757267	-0.757267	-0.757267	-0.757267	-0.757267	-0.757267	-0.757267	-0.757267	0.886002	1.1914	-0.757267
STT4	0.152291	1.07697	0.694307	0.02431	-1.17692	0.350984	-1.17692	0.983318	1.44197	1.01435	0.174284	0.533361	0.357144	-1.17692	0.360875	0.582295	1.49248	0.633243	0.427652	0.308946	1.5799	-0.155636	0.536818	1.29056	-1.17692	1.38657	-1.17692	-0.0639773	-1.17692	-1.17692	-0.207775	0.690003	0.197531	-1.17692	0.222154	0.782013	0.518489	1.02707	-1.17692	-0.0199748	-1.17692	0.891422	-1.17692	-0.0214081	0.742389	0.883067	-1.17692	0.930677	0.274281
IDP1	0.853494	-0.864589	-0.864589	-0.864589	-0.864589	-0.864589	0.833866	-0.864589	0.672818	-0.864589	-0.864589	-0.864589	0.411012	0.438924	0.833866	-0.864589	-0.864589	-0.864589	0.90762	-0.864589	-0.864589	-0.864589	-0.864589	0.45348	1.18026	-0.864589	-0.864589	0.364627	-0.864589	0.591071	0.854207	-0.864589	-0.864589	-0.864589	-0.864589	-0.864589	1.2702	-0.864589	-0.864589	-0.864589	-0.864589	0.969834	-0.864589	0.411643	-0.864589	-0.864589	-0.864589	-0.864589	0.327024
LEU1	-0.641431	-0.641431	-0.641431	-0.641431	1.40536	-0.641431	-0.641431	-0.641431	-0.641431	-0.641431	-0.641431	-0.641431	-0.641431	-0.641431	-0.641431	-0.641431	1.32085	1.09146	-0.641431	-0.641431	-0.641431	0.610556	-0.641431	1.78564	1.92301	-0.641431	1.46317	0.722921	-0.641431	-0.641431	0.54664	-0.641431	-0.641431	-0.641431	0.623091	-0.641431	-0.641431	-0.641431	1.1647	-0.641431	-0.641431	1.39466	-0.641431	0.775107	-0.641431	-0.641431	0.982241	0.815854	-0.641431
GDH1	1.17474	-0.911356	1.19719	-0.911356	-0.911356	-0.911356	-0.911356	0.798035	-0.911356	1.36393	-0.911356	-0.911356	1.54324	1.11192	-0.911356	0.381752	-0.911356	0.681488	0.463678	0.762956	0.985066	1.77779	1.35822	1.31957	1.64049	1.62839	1.02316	0.765826	1.10947	0.573762	1.02858	-0.911356	-0.911356	1.58366	0.665156	0.841496	0.559377	1.95385	0.748811	-0.911356	0.609026	1.69378	1.48187	-0.911356	1.25137	1.60422	1.02218	1.3137	0.723894
RPL18B	0.814947	-0.598673	-0.598673	1.15448	1.83808	-0.598673	-0.598673	1.61533	2.35925	1.42267	0.843744	-0.598673	-0.598673	-0.598673	-0.598673	-0.598673	-0.598673	2.0432	-0.598673	1.02222	-0.598673	1.42673	1.90247	1.14304	-0.598673	-0.598673	-0.598673	1.02563	0.90489	1.89554	0.815758	1.54318	2.3317	1.68973	1.44323	-0.598673	1.30622	-0.598673	-0.598673	-0.598673	-0.598673	2.42	-0.598673	-0.598673	-0.598673	1.4781	1.33435	-0.598673	-0.598673
TDH2	0.712601	0.769032	0.360114	0.627788	1.02715	0.423001	1.14109	0.668954	0.972024	0.518234	0.364067	0.625311	1.01822	0.719199	0.00380468	0.94072	0.763471	0.551055	0.767837	1.08126	1.04217	0.910719	1.07671	0.29486	0.595917	0.0763001	0.449302	1.1846	0.792611	1.07138	0.339541	-0.0712504	0.833514	0.467654	0.862274	0.712601	1.05614	0.715708	-0.065101	0.00213998	1.47421	0.570753	0.372554	1.01893	1.11786	1.00824	1.34365	0.612702	0.478038
SEC53	0.84857	2.15117	2.19638	2.11815	-0.597715	-0.597715	-0.597715	1.66745	1.48078	2.06018	0.878032	-0.597715	-0.597715	-0.597715	1.6985	-0.597715	1.79242	2.1052	1.22438	1.06063	1.33377	1.47449	1.96122	1.18424	-0.597715	-0.597715	1.3812	1.62477	1.48924	-0.597715	1.38797	-0.597715	2.04355	-0.597715	-0.597715	1.72504	1.3512	-0.597715	1.60222	1.12982	-0.597715	-0.597715	1.61634	-0.597715	-0.597715	1.52704	-0.597715	-0.597715	1.01328
RPL43B	0.731865	0.40627	0.905707	0.381394	0.213545	0.316448	0.790228	0.765431	0.808887	-0.106639	1.23065	1.19058	-1.66459	0.818322	0.0652523	0.504371	0.59181	0.986701	0.405043	1.0748	0.495355	-0.103505	0.827585	0.562495	-0.0303727	-1.66459	1.00178	0.608795	0.165171	1.46744	0.73263	0.706282	1.06281	1.1739	0.817547	1.15898	-0.19639	0.966017	0.713183	1.26054	0.295197	0.936057	0.453421	0.66371	0.961089	0.846656	0.876856	0.102185	0.880938
[truncated: 819 more columns]
