# Supplementary material for: A yeast-optimized single-cell transcriptomics platform elucidates how mycophenolic acid and guanine alter global mRNA levels
Source: Commun Biol. 2021 Jun 30;4:822. doi: 10.1038/s42003-021-02320-w (PMC8245502; doi:10.1038/s42003-021-02320-w)
Supplement: Supplementary file 8 — Supplementary Data 6 [file 42003_2021_2320_MOESM8_ESM.xlsx]

## Sheet: S4
	p_val	avg_logFC	pct.1	pct.2	p_val_adj	cluster	orf	genename	sample	expression
1	2.30758e-20	0.519826	0.94	0.692	1.10233e-16	YeastDropseq_DMSO	YJR094W-A	RPL43B	DMSO	positive
2	9.75912e-12	0.506901	0.657	0.404	4.66193e-08	YeastDropseq_DMSO	YOR375C	GDH1	DMSO	positive
3	5.81316e-13	-0.855598	0.618	0.756	2.77695e-09	YeastDropseq_DMSO	YGR069W	YGR069W	DMSO	negative
4	6.83252e-18	-0.783354	0.79	0.838	3.26389e-14	YeastDropseq_DMSO	YGR209C	TRX2	DMSO	negative
5	6.85962e-09	-0.648983	0.421	0.581	3.27684e-05	YeastDropseq_DMSO	YBR085C-A	YBR085C-A	DMSO	negative
6	2.66206e-07	-0.618333	0.665	0.684	0.00127166	YeastDropseq_DMSO	YHR179W	OYE2	DMSO	negative
7	1.25286e-08	-0.511917	0.841	0.841	5.98492e-05	YeastDropseq_DMSO	YHR162W	MPC2	DMSO	negative
8	3.33766e-31	1.3553	0.616	0.265	1.5944e-27	YeastDropseq_Guanine	YMR096W	SNZ1	Guanine	positive
9	2.48823e-39	1.34119	0.686	0.34	1.18863e-35	YeastDropseq_Guanine	YLR075W	RPL10	Guanine	positive
10	1.69942e-20	1.22996	0.531	0.263	8.11811e-17	YeastDropseq_Guanine	YOL058W	ARG1	Guanine	positive
11	8.25605e-27	1.21399	0.566	0.229	3.94391e-23	YeastDropseq_Guanine	YMR097C	MTG1	Guanine	positive
12	4.77107e-29	0.940257	0.822	0.613	2.27914e-25	YeastDropseq_Guanine	YLR355C	ILV5	Guanine	positive
13	2.12433e-19	0.791129	0.756	0.621	1.01479e-15	YeastDropseq_Guanine	YIL053W	GPP1	Guanine	positive
14	4.38686e-50	0.788325	0.977	0.852	2.0956e-46	YeastDropseq_Guanine	YLR029C	RPL15A	Guanine	positive
15	5.75043e-11	0.781024	0.527	0.375	2.74698e-07	YeastDropseq_Guanine	YBR256C	RIB5	Guanine	positive
16	1.47061e-12	0.762898	0.593	0.432	7.0251e-09	YeastDropseq_Guanine	YPL135W	ISU1	Guanine	positive
17	1.59792e-14	0.761908	0.655	0.502	7.63324e-11	YeastDropseq_Guanine	YDR158W	HOM2	Guanine	positive
18	1.88649e-26	0.743869	0.876	0.735	9.01175e-23	YeastDropseq_Guanine	YHR021C	RPS27B	Guanine	positive
19	5.91732e-41	0.741712	0.938	0.87	2.8267e-37	YeastDropseq_Guanine	YPR080W	TEF1	Guanine	positive
20	5.40431e-09	0.733269	0.523	0.392	2.58164e-05	YeastDropseq_Guanine	YEL071W	DLD3	Guanine	positive
21	2.79391e-22	0.721606	0.81	0.64	1.33465e-18	YeastDropseq_Guanine	YBR191W	RPL21A	Guanine	positive
22	3.18942e-09	0.710447	0.547	0.408	1.52359e-05	YeastDropseq_Guanine	YDL066W	IDP1	Guanine	positive
23	1.80604e-21	0.665254	0.833	0.645	8.62748e-18	YeastDropseq_Guanine	YPL090C	RPS6A	Guanine	positive
24	1.73944e-21	0.650888	0.818	0.667	8.30932e-18	YeastDropseq_Guanine	YNL302C	RPS19B	Guanine	positive
25	2.94804e-11	0.641139	0.725	0.659	1.40828e-07	YeastDropseq_Guanine	YHR179W	OYE2	Guanine	positive
26	7.87402e-14	0.62821	0.702	0.556	3.76142e-10	YeastDropseq_Guanine	YOL121C	RPS19A	Guanine	positive
27	1.30192e-12	0.628013	0.655	0.497	6.21928e-09	YeastDropseq_Guanine	YNL303W	YNL303W	Guanine	positive
28	4.46206e-08	0.608886	0.624	0.551	0.000213152	YeastDropseq_Guanine	YEL054C	RPL12A	Guanine	positive
29	5.86876e-21	0.599174	0.86	0.77	2.80351e-17	YeastDropseq_Guanine	YER102W	RPS8B	Guanine	positive
30	1.15703e-11	0.598724	0.713	0.625	5.52712e-08	YeastDropseq_Guanine	YGR085C	RPL11B	Guanine	positive
31	2.90217e-22	0.571829	0.895	0.811	1.38637e-18	YeastDropseq_Guanine	YDL061C	RPS29B	Guanine	positive
32	1.24818e-06	0.568804	0.554	0.459	0.00596254	YeastDropseq_Guanine	YCL009C	ILV6	Guanine	positive
33	5.60129e-15	0.565514	0.783	0.679	2.67574e-11	YeastDropseq_Guanine	YIL133C	RPL16A	Guanine	positive
34	1.15578e-20	0.562474	0.876	0.816	5.52117e-17	YeastDropseq_Guanine	YLL045C	RPL8B	Guanine	positive
35	2.98162e-13	0.560208	0.833	0.845	1.42432e-09	YeastDropseq_Guanine	YHR162W	MPC2	Guanine	positive
36	1.6491e-25	0.556049	0.953	0.881	7.87776e-22	YeastDropseq_Guanine	YDL133C-A	RPL41B	Guanine	positive
37	2.69371e-10	0.555034	0.698	0.565	1.28679e-06	YeastDropseq_Guanine	YDR383C	NKP1	Guanine	positive
38	1.07607e-08	0.553498	0.609	0.486	5.14041e-05	YeastDropseq_Guanine	YDR012W	RPL4B	Guanine	positive
39	1.57597e-18	0.547588	0.888	0.819	7.52839e-15	YeastDropseq_Guanine	YOL040C	RPS15	Guanine	positive
40	6.3577e-25	0.534412	0.926	0.867	3.03707e-21	YeastDropseq_Guanine	YOR063W	RPL3	Guanine	positive
41	1.14819e-09	0.533679	0.674	0.577	5.48492e-06	YeastDropseq_Guanine	YDL136W	RPL35B	Guanine	positive
42	5.32513e-18	0.519397	0.853	0.771	2.54381e-14	YeastDropseq_Guanine	YBL072C	RPS8A	Guanine	positive
43	9.09189e-26	0.51874	0.946	0.899	4.34319e-22	YeastDropseq_Guanine	YDR524C-B	YDR524C-B	Guanine	positive
44	2.28048e-11	0.51655	0.74	0.655	1.08939e-07	YeastDropseq_Guanine	YHR010W	RPL27A	Guanine	positive
45	2.58269e-09	0.51606	0.725	0.618	1.23375e-05	YeastDropseq_Guanine	YML026C	RPS18B	Guanine	positive
46	3.00503e-11	0.514792	0.752	0.659	1.4355e-07	YeastDropseq_Guanine	YER131W	RPS26B	Guanine	positive
47	5.9372e-06	0.505863	0.516	0.423	0.028362	YeastDropseq_Guanine	YNL255C	GIS2	Guanine	positive
48	8.94835e-09	0.500821	0.628	0.531	4.27463e-05	YeastDropseq_Guanine	YDR418W	RPL12B	Guanine	positive
49	5.21539e-08	0.500499	0.612	0.502	0.000249139	YeastDropseq_Guanine	YLR448W	RPL6B	Guanine	positive
50	3.59578e-41	-1.97893	0.109	0.621	1.7177e-37	YeastDropseq_Guanine	YGR142W	BTN2	Guanine	negative
51	1.27746e-40	-1.52721	0.267	0.737	6.10241e-37	YeastDropseq_Guanine	YPL240C	HSP82	Guanine	negative
52	1.3183e-24	-1.17593	0.186	0.57	6.29753e-21	YeastDropseq_Guanine	YIL075C	RPN2	Guanine	negative
53	2.24512e-21	-1.12085	0.171	0.52	1.07249e-17	YeastDropseq_Guanine	YOL123W	HRP1	Guanine	negative
54	1.77896e-20	-1.02481	0.159	0.515	8.49811e-17	YeastDropseq_Guanine	YLR449W	FPR4	Guanine	negative
55	1.65658e-21	-1.01572	0.202	0.568	7.91349e-18	YeastDropseq_Guanine	YOR027W	STI1	Guanine	negative
56	3.06893e-19	-0.956984	0.167	0.515	1.46603e-15	YeastDropseq_Guanine	YKL096W-A	CWP2	Guanine	negative
57	6.00715e-19	-0.946819	0.213	0.549	2.86961e-15	YeastDropseq_Guanine	YDR365C	ESF1	Guanine	negative
58	9.35495e-17	-0.926432	0.198	0.514	4.46886e-13	YeastDropseq_Guanine	YPR149W	NCE102	Guanine	negative
59	2.106e-20	-0.924985	0.229	0.592	1.00603e-16	YeastDropseq_Guanine	YNL007C	SIS1	Guanine	negative
60	4.81888e-35	-0.827741	0.698	0.922	2.30198e-31	YeastDropseq_Guanine	YMR186W	HSC82	Guanine	negative
61	1.80782e-15	-0.742741	0.302	0.621	8.63596e-12	YeastDropseq_Guanine	YGR086C	PIL1	Guanine	negative
62	5.45215e-15	-0.700897	0.388	0.659	2.60449e-11	YeastDropseq_Guanine	YKL117W	SBA1	Guanine	negative
63	1.06303e-14	-0.693401	0.512	0.758	5.07808e-11	YeastDropseq_Guanine	YPL061W	ALD6	Guanine	negative
64	3.14722e-15	-0.67903	0.318	0.626	1.50343e-11	YeastDropseq_Guanine	YDR023W	SES1	Guanine	negative
65	1.48938e-21	-0.654187	0.535	0.836	7.11476e-18	YeastDropseq_Guanine	YAL035W	FUN12	Guanine	negative
66	7.13691e-12	-0.643753	0.256	0.519	3.4093e-08	YeastDropseq_Guanine	YOL109W	ZEO1	Guanine	negative
67	3.53228e-11	-0.637511	0.267	0.526	1.68737e-07	YeastDropseq_Guanine	YPR163C	TIF3	Guanine	negative
68	2.39524e-13	-0.635003	0.26	0.553	1.1442e-09	YeastDropseq_Guanine	YDL126C	CDC48	Guanine	negative
69	3.41564e-13	-0.595125	0.384	0.684	1.63165e-09	YeastDropseq_Guanine	YNL079C	TPM1	Guanine	negative
70	1.15415e-10	-0.590302	0.36	0.614	5.51339e-07	YeastDropseq_Guanine	YGR285C	ZUO1	Guanine	negative
71	2.19194e-11	-0.584175	0.26	0.538	1.04709e-07	YeastDropseq_Guanine	YDL007W	RPT2	Guanine	negative
72	2.21008e-24	-0.567989	0.876	0.949	1.05576e-20	YeastDropseq_Guanine	YHR174W	ENO2	Guanine	negative
73	6.93207e-42	-0.551702	0.977	0.995	3.31145e-38	YeastDropseq_Guanine	YGR192C	TDH3	Guanine	negative
74	9.47314e-09	-0.546044	0.302	0.538	4.52532e-05	YeastDropseq_Guanine	YDR508C	GNP1	Guanine	negative
75	1.44417e-08	-0.538361	0.326	0.553	6.89879e-05	YeastDropseq_Guanine	YOR374W	ALD4	Guanine	negative
76	2.23285e-12	-0.522458	0.411	0.679	1.06663e-08	YeastDropseq_Guanine	YPL106C	SSE1	Guanine	negative
77	1.41494e-15	-0.510876	0.446	0.775	6.75915e-12	YeastDropseq_Guanine	YJR073C	OPI3	Guanine	negative
78	3.11047e-06	-0.507544	0.446	0.66	0.0148587	YeastDropseq_Guanine	YEL033W	MTC7	Guanine	negative
79	1.06279e-26	1.23691	0.894	0.369	5.07694e-23	YeastDropseq_MPA	YHR089C	GAR1	MPA	positive
80	1.07575e-18	1.11048	0.776	0.365	5.13885e-15	YeastDropseq_MPA	YLR449W	FPR4	MPA	positive
81	3.47007e-14	1.05828	0.529	0.178	1.65765e-10	YeastDropseq_MPA	YDR120C	TRM1	MPA	positive
82	1.02908e-14	1.03956	0.541	0.186	4.91593e-11	YeastDropseq_MPA	YCR016W	YCR016W	MPA	positive
83	4.85376e-16	0.954877	0.859	0.51	2.31864e-12	YeastDropseq_MPA	YLR175W	CBF5	MPA	positive
84	3.3599e-11	0.938679	0.541	0.235	1.60502e-07	YeastDropseq_MPA	YLL008W	DRS1	MPA	positive
85	2.16206e-11	0.931356	0.706	0.382	1.03281e-07	YeastDropseq_MPA	YNL308C	KRI1	MPA	positive
86	9.6565e-18	0.922016	0.847	0.502	4.61291e-14	YeastDropseq_MPA	YGR285C	ZUO1	MPA	positive
87	2.22155e-16	0.921222	0.671	0.27	1.06124e-12	YeastDropseq_MPA	YGR162W	TIF4631	MPA	positive
88	2.76038e-12	0.89543	0.729	0.415	1.31863e-08	YeastDropseq_MPA	YPR163C	TIF3	MPA	positive
89	1.41128e-12	0.878912	0.553	0.217	6.74167e-09	YeastDropseq_MPA	YML093W	UTP14	MPA	positive
90	3.40238e-20	0.86995	0.953	0.721	1.62532e-16	YeastDropseq_MPA	YAL035W	FUN12	MPA	positive
91	5.27799e-11	0.868032	0.553	0.237	2.52129e-07	YeastDropseq_MPA	YER006W	NUG1	MPA	positive
92	4.20422e-11	0.867408	0.529	0.225	2.00836e-07	YeastDropseq_MPA	YOR294W	RRS1	MPA	positive
93	1.09627e-11	0.836296	0.576	0.246	5.23687e-08	YeastDropseq_MPA	YGL029W	CGR1	MPA	positive
94	1.52258e-12	0.828864	0.718	0.357	7.27337e-09	YeastDropseq_MPA	YER025W	GCD11	MPA	positive
95	6.05298e-17	0.823408	0.824	0.415	2.89151e-13	YeastDropseq_MPA	YOR027W	STI1	MPA	positive
96	5.90955e-12	0.793764	0.882	0.588	2.82299e-08	YeastDropseq_MPA	YLR249W	YEF3	MPA	positive
97	4.38986e-11	0.77089	0.553	0.224	2.09704e-07	YeastDropseq_MPA	YGL078C	DBP3	MPA	positive
98	2.98649e-10	0.7472	0.553	0.242	1.42664e-06	YeastDropseq_MPA	YGR280C	PXR1	MPA	positive
99	2.01165e-10	0.741287	0.624	0.311	9.60964e-07	YeastDropseq_MPA	YJR014W	TMA22	MPA	positive
100	5.20919e-16	0.74117	0.941	0.74	2.48843e-12	YeastDropseq_MPA	YML028W	TSA1	MPA	positive
101	3.16952e-12	0.731667	0.847	0.536	1.51408e-08	YeastDropseq_MPA	YDR353W	TRR1	MPA	positive
102	9.1281e-08	0.671706	0.518	0.257	0.000436049	YeastDropseq_MPA	YDL212W	SHR3	MPA	positive
103	4.55935e-07	0.660743	0.565	0.316	0.002178	YeastDropseq_MPA	YHL033C	RPL8A	MPA	positive
104	2.2015e-09	0.642064	0.859	0.613	1.05165e-05	YeastDropseq_MPA	YML074C	FPR3	MPA	positive
105	1.01619e-07	0.639126	0.671	0.428	0.000485432	YeastDropseq_MPA	YIL075C	RPN2	MPA	positive
106	3.60237e-08	0.614179	0.765	0.506	0.000172085	YeastDropseq_MPA	YDR023W	SES1	MPA	positive
107	1.73799e-08	0.603559	0.788	0.476	8.30238e-05	YeastDropseq_MPA	YDR174W	HMO1	MPA	positive
108	5.58822e-06	0.597018	0.506	0.279	0.0266949	YeastDropseq_MPA	YOR239W	ABP140	MPA	positive
109	6.43655e-08	0.592833	0.506	0.237	0.000307474	YeastDropseq_MPA	YPR183W	DPM1	MPA	positive
110	1.23446e-07	0.590259	0.576	0.311	0.000589703	YeastDropseq_MPA	YEL026W	SNU13	MPA	positive
111	7.3342e-07	0.572297	0.588	0.339	0.00350355	YeastDropseq_MPA	YOR206W	NOC2	MPA	positive
112	2.22015e-06	0.570195	0.706	0.43	0.0106056	YeastDropseq_MPA	YDL213C	NOP6	MPA	positive
113	2.4161e-07	0.541872	0.682	0.401	0.00115417	YeastDropseq_MPA	YGR103W	NOP7	MPA	positive
114	1.9392e-06	0.540776	0.576	0.31	0.00926355	YeastDropseq_MPA	YGR083C	GCD2	MPA	positive
115	5.38323e-15	0.537749	0.988	0.833	2.57157e-11	YeastDropseq_MPA	YOL120C	RPL18A	MPA	positive
116	6.8599e-15	0.536427	1	0.88	3.27697e-11	YeastDropseq_MPA	YOL039W	RPP2A	MPA	positive
117	3.7797e-06	0.533467	0.576	0.356	0.0180556	YeastDropseq_MPA	YGL105W	ARC1	MPA	positive
118	7.47855e-07	0.527841	0.541	0.275	0.0035725	YeastDropseq_MPA	YDR346C	SVF1	MPA	positive
119	6.04532e-10	0.522641	0.953	0.684	2.88785e-06	YeastDropseq_MPA	YLR406C	RPL31B	MPA	positive
120	2.0735e-08	0.521121	0.788	0.484	9.90513e-05	YeastDropseq_MPA	YIL078W	THS1	MPA	positive
121	9.51268e-07	0.511411	0.612	0.339	0.0045442	YeastDropseq_MPA	YGR094W	VAS1	MPA	positive
122	6.67351e-06	0.508457	0.694	0.486	0.0318794	YeastDropseq_MPA	YKL172W	EBP2	MPA	positive
123	6.43835e-09	0.501025	0.835	0.57	3.0756e-05	YeastDropseq_MPA	YPL106C	SSE1	MPA	positive
124	7.55094e-14	-1.41033	0.706	0.926	3.60709e-10	YeastDropseq_MPA	YNL143C	YNL143C	MPA	negative
125	1.07575e-08	-1.04922	0.294	0.573	5.13885e-05	YeastDropseq_MPA	YNL303W	YNL303W	MPA	negative
126	1.03752e-07	-1.0396	0.4	0.652	0.000495625	YeastDropseq_MPA	YLR305C	STT4	MPA	negative
127	1.43248e-08	-1.0172	0.376	0.631	6.84294e-05	YeastDropseq_MPA	YDR383C	NKP1	MPA	negative
128	4.83273e-15	-0.90975	0.718	0.884	2.30859e-11	YeastDropseq_MPA	YDR524W-C	YDR524W-C	MPA	negative
129	1.01956e-17	-0.905594	0.741	0.921	4.87042e-14	YeastDropseq_MPA	YDL133C-A	RPL41B	MPA	negative
130	3.68145e-09	-0.897754	0.635	0.787	1.75863e-05	YeastDropseq_MPA	YMR251W-A	HOR7	MPA	negative
131	6.65931e-21	-0.751764	0.988	0.98	3.18115e-17	YeastDropseq_MPA	YDL184C	RPL41A	MPA	negative
132	3.34354e-08	-0.709638	0.765	0.85	0.000159721	YeastDropseq_MPA	YHR162W	MPC2	MPA	negative
133	5.98441e-07	-0.696088	0.647	0.765	0.00285875	YeastDropseq_MPA	YJL133C-A	DPI8	MPA	negative
134	6.06722e-07	-0.530342	0.765	0.845	0.00289831	YeastDropseq_MPA	YDL061C	RPS29B	MPA	negative
135	2.3636e-27	1.33449	0.519	0.182	1.12909e-23	YeastDropseq_GM	YDR171W	HSP42	MG	positive
136	3.64514e-32	1.32823	0.705	0.352	1.74128e-28	YeastDropseq_GM	YGR142W	BTN2	MG	positive
137	4.27643e-34	1.29165	0.59	0.205	2.04285e-30	YeastDropseq_GM	YCL026C-B	HBN1	MG	positive
138	2.57478e-28	1.28486	0.638	0.293	1.22997e-24	YeastDropseq_GM	YLR327C	TMA10	MG	positive
139	2.66708e-35	1.11152	0.806	0.495	1.27406e-31	YeastDropseq_GM	YPL240C	HSP82	MG	positive
140	4.46815e-21	1.00975	0.668	0.398	2.13444e-17	YeastDropseq_GM	YOR374W	ALD4	MG	positive
141	6.54729e-25	0.99577	0.604	0.278	3.12764e-21	YeastDropseq_GM	YDR032C	PST2	MG	positive
142	8.00391e-15	0.908785	0.571	0.345	3.82347e-11	YeastDropseq_GM	YPR149W	NCE102	MG	positive
143	6.55903e-15	0.894826	0.556	0.347	3.13325e-11	YeastDropseq_GM	YOL123W	HRP1	MG	positive
144	6.38391e-19	0.801468	0.66	0.398	3.04959e-15	YeastDropseq_GM	YNL007C	SIS1	MG	positive
145	1.09849e-17	0.799982	0.716	0.477	5.2475e-14	YeastDropseq_GM	YGR243W	MPC3	MG	positive
146	4.08955e-13	0.754549	0.545	0.328	1.95358e-09	YeastDropseq_GM	YGL209W	MIG2	MG	positive
147	1.20245e-17	0.754469	0.791	0.632	5.7441e-14	YeastDropseq_GM	YPL061W	ALD6	MG	positive
148	8.36634e-13	0.723193	0.657	0.462	3.9966e-09	YeastDropseq_GM	YGR086C	PIL1	MG	positive
149	3.62304e-09	0.715007	0.526	0.354	1.73073e-05	YeastDropseq_GM	YKL096W-A	CWP2	MG	positive
150	1.09193e-13	0.672424	0.616	0.377	5.21615e-10	YeastDropseq_GM	YIL075C	RPN2	MG	positive
151	3.42815e-13	0.664118	0.646	0.467	1.63763e-09	YeastDropseq_GM	YAL012W	CYS3	MG	positive
152	4.19917e-11	0.597028	0.545	0.326	2.00594e-07	YeastDropseq_GM	YBR052C	RFS1	MG	positive
153	6.28972e-09	0.5937	0.571	0.403	3.0046e-05	YeastDropseq_GM	YOR027W	STI1	MG	positive
154	2.51484e-07	0.591052	0.571	0.417	0.00120134	YeastDropseq_GM	YDR508C	GNP1	MG	positive
155	1.9215e-11	0.539905	0.675	0.472	9.17899e-08	YeastDropseq_GM	YBR085C-A	YBR085C-A	MG	positive
156	2.3636e-27	1.33449	0.519	0.182	1.12909e-23	YeastDropseq_GM	YDR171W	HSP42	MG	positive
157	3.64514e-32	1.32823	0.705	0.352	1.74128e-28	YeastDropseq_GM	YGR142W	BTN2	MG	positive
158	4.27643e-34	1.29165	0.59	0.205	2.04285e-30	YeastDropseq_GM	YCL026C-B	HBN1	MG	positive
159	2.57478e-28	1.28486	0.638	0.293	1.22997e-24	YeastDropseq_GM	YLR327C	TMA10	MG	positive
160	2.66708e-35	1.11152	0.806	0.495	1.27406e-31	YeastDropseq_GM	YPL240C	HSP82	MG	positive
161	4.46815e-21	1.00975	0.668	0.398	2.13444e-17	YeastDropseq_GM	YOR374W	ALD4	MG	positive
162	6.54729e-25	0.99577	0.604	0.278	3.12764e-21	YeastDropseq_GM	YDR032C	PST2	MG	positive
163	8.00391e-15	0.908785	0.571	0.345	3.82347e-11	YeastDropseq_GM	YPR149W	NCE102	MG	positive
164	6.55903e-15	0.894826	0.556	0.347	3.13325e-11	YeastDropseq_GM	YOL123W	HRP1	MG	positive
165	6.38391e-19	0.801468	0.66	0.398	3.04959e-15	YeastDropseq_GM	YNL007C	SIS1	MG	positive
166	1.09849e-17	0.799982	0.716	0.477	5.2475e-14	YeastDropseq_GM	YGR243W	MPC3	MG	positive
167	4.08955e-13	0.754549	0.545	0.328	1.95358e-09	YeastDropseq_GM	YGL209W	MIG2	MG	positive
168	1.20245e-17	0.754469	0.791	0.632	5.7441e-14	YeastDropseq_GM	YPL061W	ALD6	MG	positive
169	8.36634e-13	0.723193	0.657	0.462	3.9966e-09	YeastDropseq_GM	YGR086C	PIL1	MG	positive
170	3.62304e-09	0.715007	0.526	0.354	1.73073e-05	YeastDropseq_GM	YKL096W-A	CWP2	MG	positive
171	1.09193e-13	0.672424	0.616	0.377	5.21615e-10	YeastDropseq_GM	YIL075C	RPN2	MG	positive
172	3.42815e-13	0.664118	0.646	0.467	1.63763e-09	YeastDropseq_GM	YAL012W	CYS3	MG	positive
173	4.19917e-11	0.597028	0.545	0.326	2.00594e-07	YeastDropseq_GM	YBR052C	RFS1	MG	positive
174	6.28972e-09	0.5937	0.571	0.403	3.0046e-05	YeastDropseq_GM	YOR027W	STI1	MG	positive
175	2.51484e-07	0.591052	0.571	0.417	0.00120134	YeastDropseq_GM	YDR508C	GNP1	MG	positive
176	1.9215e-11	0.539905	0.675	0.472	9.17899e-08	YeastDropseq_GM	YBR085C-A	YBR085C-A	MG	positive
177	6.22471e-35	-0.638715	0.825	0.958	2.97355e-31	YeastDropseq_GM	YIL148W	RPL40A	MG	negative
178	6.95926e-21	-0.63789	0.601	0.835	3.32444e-17	YeastDropseq_GM	YJR094W-A	RPL43B	MG	negative
179	4.08104e-10	-0.62629	0.299	0.519	1.94951e-06	YeastDropseq_GM	YHL001W	RPL14B	MG	negative
180	3.14467e-16	-0.62523	0.429	0.705	1.50221e-12	YeastDropseq_GM	YLR344W	RPL26A	MG	negative
181	2.95155e-19	-0.625055	0.578	0.814	1.40996e-15	YeastDropseq_GM	YOR096W	RPS7A	MG	negative
182	2.10304e-25	-0.623681	0.713	0.906	1.00462e-21	YeastDropseq_GM	YMR116C	ASC1	MG	negative
183	2.18286e-32	-0.622414	0.821	0.951	1.04275e-28	YeastDropseq_GM	YNL178W	RPS3	MG	negative
184	6.2349e-18	-0.62221	0.47	0.759	2.97841e-14	YeastDropseq_GM	YLR048W	RPS0B	MG	negative
185	1.79867e-27	-0.618416	0.743	0.905	8.59226e-24	YeastDropseq_GM	YKL006W	RPL14A	MG	negative
186	1.18219e-10	-0.612916	0.399	0.613	5.64734e-07	YeastDropseq_GM	YNL303W	YNL303W	MG	negative
187	3.25891e-28	-0.61234	0.806	0.922	1.55678e-24	YeastDropseq_GM	YOR063W	RPL3	MG	negative
188	1.26104e-25	-0.610675	0.772	0.911	6.02399e-22	YeastDropseq_GM	YER117W	RPL23B	MG	negative
189	5.97786e-20	-0.609472	0.608	0.83	2.85563e-16	YeastDropseq_GM	YML063W	RPS1B	MG	negative
190	7.94491e-24	-0.607113	0.705	0.889	3.79528e-20	YeastDropseq_GM	YPR102C	RPL11A	MG	negative
191	2.61948e-17	-0.603788	0.623	0.804	1.25132e-13	YeastDropseq_GM	YDR447C	RPS17B	MG	negative
192	9.91734e-10	-0.597936	0.302	0.521	4.73751e-06	YeastDropseq_GM	YNL255C	GIS2	MG	negative
193	3.19702e-28	-0.597364	0.78	0.944	1.52722e-24	YeastDropseq_GM	YOL039W	RPP2A	MG	negative
194	9.76861e-23	-0.589059	0.687	0.887	4.66647e-19	YeastDropseq_GM	YLR340W	RPP0	MG	negative
195	9.17989e-17	-0.587486	0.545	0.771	4.38523e-13	YeastDropseq_GM	YBR048W	RPS11B	MG	negative
196	6.09249e-19	-0.584897	0.631	0.851	2.91038e-15	YeastDropseq_GM	YGL076C	RPL7A	MG	negative
197	5.71451e-22	-0.581565	0.679	0.877	2.72982e-18	YeastDropseq_GM	YGL147C	RPL9A	MG	negative
198	5.09083e-15	-0.57801	0.582	0.783	2.43189e-11	YeastDropseq_GM	YGL135W	RPL1B	MG	negative
199	1.78268e-21	-0.577487	0.739	0.918	8.51586e-18	YeastDropseq_GM	YOR182C	RPS30B	MG	negative
200	3.34836e-20	-0.577471	0.675	0.878	1.59951e-16	YeastDropseq_GM	YIL018W	RPL2B	MG	negative
201	1.68086e-10	-0.574174	0.384	0.597	8.02945e-07	YeastDropseq_GM	YHR072W-A	NOP10	MG	negative
202	4.5005e-19	-0.566705	0.657	0.852	2.14989e-15	YeastDropseq_GM	YBR189W	RPS9B	MG	negative
203	6.51709e-17	-0.565952	0.653	0.809	3.11321e-13	YeastDropseq_GM	YLR388W	RPS29A	MG	negative
204	1.71218e-18	-0.555568	0.616	0.852	8.1791e-15	YeastDropseq_GM	YML024W	RPS17A	MG	negative
205	2.77928e-17	-0.55042	0.653	0.852	1.32766e-13	YeastDropseq_GM	YKR057W	RPS21A	MG	negative
206	3.9046e-22	-0.543757	0.776	0.92	1.86523e-18	YeastDropseq_GM	YBL027W	RPL19B	MG	negative
207	8.2939e-13	-0.542213	0.388	0.644	3.962e-09	YeastDropseq_GM	YJL177W	RPL17B	MG	negative
208	1.91757e-13	-0.538812	0.612	0.766	9.16021e-10	YeastDropseq_GM	YOL127W	RPL25	MG	negative
209	1.14236e-26	-0.537707	0.828	0.946	5.45704e-23	YeastDropseq_GM	YGL031C	RPL24A	MG	negative
210	6.00673e-23	-0.535247	0.799	0.924	2.86941e-19	YeastDropseq_GM	YLR185W	RPL37A	MG	negative
211	2.02478e-09	-0.534357	0.377	0.592	9.67238e-06	YeastDropseq_GM	YDR012W	RPL4B	MG	negative
212	2.91173e-17	-0.528069	0.672	0.854	1.39093e-13	YeastDropseq_GM	YBL072C	RPS8A	MG	negative
213	8.15838e-22	-0.52713	0.735	0.922	3.89726e-18	YeastDropseq_GM	YDL191W	RPL35A	MG	negative
214	1.83515e-29	-0.523847	0.966	0.988	8.7665e-26	YeastDropseq_GM	YDL184C	RPL41A	MG	negative
215	6.29624e-14	-0.522855	0.511	0.76	3.00771e-10	YeastDropseq_GM	YLR333C	RPS25B	MG	negative
216	5.39334e-23	-0.521945	0.825	0.922	2.5764e-19	YeastDropseq_GM	YGL030W	RPL30	MG	negative
217	1.92192e-13	-0.519535	0.571	0.774	9.181e-10	YeastDropseq_GM	YMR230W	RPS10B	MG	negative
218	2.38212e-26	-0.517094	0.843	0.965	1.13794e-22	YeastDropseq_GM	YOR369C	RPS12	MG	negative
219	1.46526e-12	-0.516975	0.552	0.747	6.99956e-09	YeastDropseq_GM	YMR194W	RPL36A	MG	negative
220	7.33208e-26	-0.514341	0.825	0.957	3.50253e-22	YeastDropseq_GM	YMR142C	RPL13B	MG	negative
221	5.38177e-28	-0.513141	0.884	0.97	2.57087e-24	YeastDropseq_GM	YFR032C-A	RPL29	MG	negative
222	1.57977e-16	-0.512127	0.832	0.918	7.54655e-13	YeastDropseq_GM	YPR080W	TEF1	MG	negative
223	1.13383e-16	-0.511989	0.672	0.861	5.41633e-13	YeastDropseq_GM	YGR034W	RPL26B	MG	negative
224	1.2844e-23	-0.506547	0.817	0.955	6.13556e-20	YeastDropseq_GM	YJR123W	RPS5	MG	negative
225	2.45109e-26	-0.502211	0.899	0.974	1.17088e-22	YeastDropseq_GM	YGR148C	RPL24B	MG	negative
226	6.68175e-12	-0.502008	0.522	0.71	3.19187e-08	YeastDropseq_GM	YNL069C	RPL16B	MG	negative
