# Supplementary material for: A yeast-optimized single-cell transcriptomics platform elucidates how mycophenolic acid and guanine alter global mRNA levels
Source: Commun Biol. 2021 Jun 30;4:822. doi: 10.1038/s42003-021-02320-w (PMC8245502; doi:10.1038/s42003-021-02320-w)
Supplement: Supplementary file 9 — Supplementary Data 7 [file 42003_2021_2320_MOESM9_ESM.xlsx]

## Sheet: S5
	p_val	avg_logFC	pct.1	pct.2	p_val_adj	cluster	orf	genename	sc3_cluster	expression
1	1.00593e-17	0.718842	0.542	0.201	4.80533e-14	DMSO.1	YFL045C	SEC53	DMSO.1	positive
2	1.69629e-13	0.59879	0.508	0.211	8.10319e-10	DMSO.1	YNL301C	RPL18B	DMSO.1	positive
3	1.66356e-21	0.57166	0.966	0.706	7.94681e-18	DMSO.1	YJR094W-A	RPL43B	DMSO.1	positive
4	5.4815e-11	0.535815	0.684	0.418	2.61851e-07	DMSO.1	YOR375C	GDH1	DMSO.1	positive
5	1.07991e-17	0.532716	0.955	0.705	5.15873e-14	DMSO.1	YJR009C	TDH2	DMSO.1	positive
6	6.91659e-12	-2.38807	0.616	0.745	3.30405e-08	DMSO.1	YGR069W	YGR069W	DMSO.1	negative
7	3.16465e-10	-0.841816	0.39	0.576	1.51175e-06	DMSO.1	YBR085C-A	YBR085C-A	DMSO.1	negative
8	2.93689e-07	-0.780311	0.475	0.568	0.00140295	DMSO.1	YDR158W	HOM2	DMSO.1	negative
9	6.67849e-15	-0.778415	0.825	0.846	3.19031e-11	DMSO.1	YHR162W	MPC2	DMSO.1	negative
10	4.93845e-07	-0.737926	0.373	0.519	0.0023591	DMSO.1	YCL009C	ILV6	DMSO.1	negative
11	4.0232e-08	-0.608051	0.842	0.82	0.000192188	DMSO.1	YGR209C	TRX2	DMSO.1	negative
12	5.06973e-09	-0.55475	0.819	0.832	2.42181e-05	DMSO.1	YPR036W-A	SPO24	DMSO.1	negative
13	5.15774e-08	0.735805	0.607	0.284	0.000246385	DMSO.2	YGL009C	LEU1	DMSO.2	positive
14	8.09448e-11	-1.14376	0.625	0.839	3.86673e-07	DMSO.2	YGR209C	TRX2	DMSO.2	negative
15	1.34813e-07	-1.08214	0.446	0.695	0.000644002	DMSO.2	YHR179W	OYE2	DMSO.2	negative
16	4.82932e-08	-0.766808	0.696	0.864	0.000230697	DMSO.2	YMR186W	HSC82	DMSO.2	negative
17	4.17624e-10	-0.547777	0.964	0.986	1.99499e-06	DMSO.2	YLR109W	AHP1	DMSO.2	negative
18	6.0204e-37	1.2739	0.771	0.326	2.87595e-33	GM.1	YOL123W	HRP1	MG.1	positive
19	2.08274e-25	1.25678	0.596	0.214	9.94925e-22	GM.1	YDR171W	HSP42	MG.1	positive
20	5.9798e-24	1.12078	0.753	0.417	2.85655e-20	GM.1	YOR374W	ALD4	MG.1	positive
21	9.95431e-19	1.11342	0.717	0.403	4.75517e-15	GM.1	YGR142W	BTN2	MG.1	positive
22	4.46631e-25	1.09502	0.639	0.251	2.13356e-21	GM.1	YCL026C-B	HBN1	MG.1	positive
23	5.19149e-32	1.05538	0.892	0.631	2.47997e-28	GM.1	YPL061W	ALD6	MG.1	positive
24	3.17892e-20	0.987199	0.627	0.274	1.51857e-16	GM.1	YNL180C	RHO5	MG.1	positive
25	4.07972e-21	0.974831	0.753	0.395	1.94888e-17	GM.1	YDR508C	GNP1	MG.1	positive
26	5.63331e-18	0.973364	0.669	0.338	2.69103e-14	GM.1	YLR327C	TMA10	MG.1	positive
27	3.97861e-22	0.968577	0.512	0.164	1.90058e-18	GM.1	YLL039C	UBI4	MG.1	positive
28	7.52262e-22	0.966643	0.584	0.226	3.59355e-18	GM.1	YNL241C	ZWF1	MG.1	positive
29	9.69403e-16	0.960024	0.518	0.236	4.63084e-12	GM.1	YJL034W	KAR2	MG.1	positive
30	1.0784e-16	0.950766	0.608	0.305	5.15153e-13	GM.1	YDR388W	RVS167	MG.1	positive
31	1.38666e-27	0.949877	0.795	0.369	6.62405e-24	GM.1	YIL075C	RPN2	MG.1	positive
32	5.2586e-16	0.920314	0.602	0.308	2.51203e-12	GM.1	YKL195W	MIA40	MG.1	positive
33	2.12286e-20	0.898674	0.813	0.49	1.01409e-16	GM.1	YGR243W	MPC3	MG.1	positive
34	6.7946e-19	0.893561	0.657	0.314	3.24578e-15	GM.1	YDR032C	PST2	MG.1	positive
35	2.4794e-16	0.856248	0.645	0.336	1.18441e-12	GM.1	YGL209W	MIG2	MG.1	positive
36	3.37725e-19	0.829168	0.819	0.538	1.61331e-15	GM.1	YPL240C	HSP82	MG.1	positive
37	1.22919e-16	0.815549	0.771	0.463	5.87186e-13	GM.1	YGR086C	PIL1	MG.1	positive
38	7.81002e-12	0.814664	0.614	0.369	3.73085e-08	GM.1	YPR149W	NCE102	MG.1	positive
39	1.24146e-10	0.789548	0.62	0.404	5.93047e-07	GM.1	YDR365C	ESF1	MG.1	positive
40	2.43072e-17	0.781405	0.735	0.419	1.16116e-13	GM.1	YNL007C	SIS1	MG.1	positive
41	5.69613e-09	0.781037	0.512	0.296	2.72104e-05	GM.1	YOR382W	FIT2	MG.1	positive
42	6.8184e-16	0.761336	0.663	0.33	3.25715e-12	GM.1	YBR052C	RFS1	MG.1	positive
43	1.12665e-11	0.723313	0.518	0.264	5.38203e-08	GM.1	YPR108W	RPN7	MG.1	positive
44	6.27958e-09	0.684779	0.524	0.319	2.99976e-05	GM.1	YMR039C	SUB1	MG.1	positive
45	1.85738e-10	0.682883	0.518	0.279	8.87272e-07	GM.1	YOR052C	TMC1	MG.1	positive
46	5.79169e-11	0.679614	0.56	0.319	2.76669e-07	GM.1	YHR183W	GND1	MG.1	positive
47	2.95419e-12	0.668349	0.572	0.305	1.41122e-08	GM.1	YMR311C	GLC8	MG.1	positive
48	5.15594e-13	0.66383	0.675	0.398	2.46299e-09	GM.1	YDL007W	RPT2	MG.1	positive
49	1.07013e-07	0.655343	0.554	0.347	0.0005112	GM.1	YER030W	CHZ1	MG.1	positive
50	7.82643e-10	0.648004	0.675	0.487	3.73869e-06	GM.1	YAL012W	CYS3	MG.1	positive
51	3.84953e-07	0.628996	0.56	0.372	0.00183892	GM.1	YKL096W-A	CWP2	MG.1	positive
52	2.99493e-13	0.624252	0.633	0.347	1.43068e-09	GM.1	YCL043C	PDI1	MG.1	positive
53	8.12118e-09	0.622405	0.633	0.413	3.87949e-05	GM.1	YOR027W	STI1	MG.1	positive
54	4.00606e-10	0.594667	0.536	0.292	1.91369e-06	GM.1	YGR161C	RTS3	MG.1	positive
55	1.63402e-09	0.593587	0.542	0.313	7.80572e-06	GM.1	YER145C	FTR1	MG.1	positive
56	5.36478e-11	0.580794	0.675	0.431	2.56276e-07	GM.1	YPL234C	VMA11	MG.1	positive
57	3.17013e-10	0.564503	0.771	0.528	1.51437e-06	GM.1	YKL117W	SBA1	MG.1	positive
58	7.55855e-10	0.559752	0.657	0.417	3.61072e-06	GM.1	YDR363W-A	SEM1	MG.1	positive
59	6.5088e-06	0.552218	0.512	0.339	0.0310925	GM.1	YJL140W	RPB4	MG.1	positive
60	3.15253e-08	0.533866	0.627	0.423	0.000150596	GM.1	YDL126C	CDC48	MG.1	positive
61	5.49574e-09	0.529412	0.747	0.555	2.62532e-05	GM.1	YNL079C	TPM1	MG.1	positive
62	4.66059e-08	0.509983	0.59	0.379	0.000222637	GM.1	YOR285W	RDL1	MG.1	positive
63	2.2606e-17	-0.723364	0.675	0.835	1.07989e-13	GM.1	YLR441C	RPS1A	MG.1	negative
64	3.57656e-18	-0.71822	0.651	0.813	1.70852e-14	GM.1	YOR293W	RPS10A	MG.1	negative
65	1.9485e-15	-0.703978	0.59	0.776	9.30796e-12	GM.1	YOR096W	RPS7A	MG.1	negative
66	1.33602e-12	-0.699964	0.512	0.712	6.38218e-09	GM.1	YDR471W	RPL27B	MG.1	negative
67	3.54087e-12	-0.697002	0.53	0.723	1.69147e-08	GM.1	YMR194W	RPL36A	MG.1	negative
68	9.61191e-14	-0.674492	0.578	0.77	4.59161e-10	GM.1	YBR031W	RPL4A	MG.1	negative
69	1.01032e-12	-0.668436	0.548	0.74	4.8263e-09	GM.1	YJL136C	RPS21B	MG.1	negative
70	1.61678e-14	-0.647434	0.614	0.817	7.72336e-11	GM.1	YML024W	RPS17A	MG.1	negative
71	1.21988e-18	-0.643123	0.693	0.876	5.82738e-15	GM.1	YDR064W	RPS13	MG.1	negative
72	1.63347e-13	-0.633295	0.608	0.788	7.80311e-10	GM.1	YJR145C	RPS4A	MG.1	negative
73	4.54675e-25	-0.631052	0.849	0.945	2.17198e-21	GM.1	YOR369C	RPS12	MG.1	negative
74	1.81013e-22	-0.62549	0.837	0.926	8.64701e-19	GM.1	YGL031C	RPL24A	MG.1	negative
75	1.85591e-21	-0.622829	0.861	0.922	8.86567e-18	GM.1	YNL178W	RPS3	MG.1	negative
76	3.60837e-17	-0.610688	0.795	0.901	1.72372e-13	GM.1	YHR141C	RPL42B	MG.1	negative
77	5.46718e-18	-0.610087	0.801	0.892	2.61167e-14	GM.1	YBL027W	RPL19B	MG.1	negative
78	3.9701e-07	-0.608976	0.361	0.552	0.00189652	GM.1	YKL180W	RPL17A	MG.1	negative
79	5.18571e-15	-0.605229	0.861	0.898	2.47721e-11	GM.1	YPR080W	TEF1	MG.1	negative
80	7.04086e-07	-0.605005	0.343	0.522	0.00336342	GM.1	YKL216W	URA1	MG.1	negative
81	1.95549e-09	-0.604039	0.542	0.68	9.34139e-06	GM.1	YLR150W	STM1	MG.1	negative
82	1.51879e-24	-0.603902	0.904	0.953	7.25524e-21	GM.1	YFR032C-A	RPL29	MG.1	negative
83	1.2122e-10	-0.602868	0.512	0.705	5.79068e-07	GM.1	YLR048W	RPS0B	MG.1	negative
84	9.38257e-19	-0.601729	0.795	0.906	4.48206e-15	GM.1	YLR185W	RPL37A	MG.1	negative
85	2.71924e-09	-0.593888	0.5	0.67	1.29898e-05	GM.1	YDR500C	RPL37B	MG.1	negative
86	2.08486e-13	-0.592798	0.705	0.811	9.95938e-10	GM.1	YBR189W	RPS9B	MG.1	negative
87	1.02011e-16	-0.590396	0.807	0.882	4.87308e-13	GM.1	YER117W	RPL23B	MG.1	negative
88	6.22229e-21	-0.589736	0.837	0.929	2.97239e-17	GM.1	YJR123W	RPS5	MG.1	negative
89	9.79684e-12	-0.586839	0.633	0.792	4.67995e-08	GM.1	YJR094W-A	RPL43B	MG.1	negative
90	9.08537e-23	-0.581537	0.946	0.951	4.34008e-19	GM.1	YGR148C	RPL24B	MG.1	negative
91	1.32073e-18	-0.578257	0.825	0.894	6.30912e-15	GM.1	YIL052C	RPL34B	MG.1	negative
92	1.04217e-15	-0.577691	0.765	0.857	4.97844e-12	GM.1	YGL123W	RPS2	MG.1	negative
93	2.67576e-11	-0.576496	0.488	0.729	1.27821e-07	GM.1	YLR333C	RPS25B	MG.1	negative
94	3.65275e-15	-0.576303	0.831	0.883	1.74492e-11	GM.1	YOR167C	RPS28A	MG.1	negative
95	2.36756e-07	-0.570087	0.428	0.615	0.00113098	GM.1	YKL081W	TEF4	MG.1	negative
96	4.09412e-10	-0.568231	0.663	0.767	1.95576e-06	GM.1	YDR447C	RPS17B	MG.1	negative
97	2.05754e-06	-0.563838	0.404	0.56	0.00982887	GM.1	YHR072W-A	NOP10	MG.1	negative
98	1.85446e-14	-0.563246	0.771	0.883	8.85878e-11	GM.1	YOR182C	RPS30B	MG.1	negative
99	1.9792e-17	-0.559927	0.831	0.906	9.45464e-14	GM.1	YGL030W	RPL30	MG.1	negative
100	8.90671e-21	-0.558109	0.861	0.928	4.25474e-17	GM.1	YMR142C	RPL13B	MG.1	negative
101	1.46992e-15	-0.551258	0.819	0.9	7.02182e-12	GM.1	YLR287C-A	RPS30A	MG.1	negative
102	3.74945e-08	-0.543844	0.633	0.737	0.000179111	GM.1	YOL127W	RPL25	MG.1	negative
103	1.91231e-21	-0.540469	0.904	0.944	9.13512e-18	GM.1	YGL189C	RPS26A	MG.1	negative
104	1.39645e-14	-0.539365	0.759	0.878	6.67086e-11	GM.1	YPR132W	RPS23B	MG.1	negative
105	7.32544e-07	-0.52898	0.44	0.614	0.00349936	GM.1	YPL220W	RPL1A	MG.1	negative
106	3.33542e-08	-0.524057	0.62	0.732	0.000159333	GM.1	YMR230W	RPS10B	MG.1	negative
107	3.98414e-10	-0.510013	0.705	0.802	1.90322e-06	GM.1	YBR084C-A	RPL19A	MG.1	negative
108	6.70813e-13	1.03384	0.545	0.196	3.20447e-09	GM.2	YCL026C-A	FRM2	MG.2	positive
109	4.24375e-10	0.920818	0.675	0.375	2.02724e-06	GM.2	YLR327C	TMA10	MG.2	positive
110	2.69466e-13	0.841633	0.844	0.568	1.28724e-09	GM.2	YPL240C	HSP82	MG.2	positive
111	2.54179e-07	0.834055	0.519	0.293	0.00121422	GM.2	YLR216C	CPR6	MG.2	positive
112	1.01327e-11	0.775064	0.766	0.434	4.84041e-08	GM.2	YGR142W	BTN2	MG.2	positive
113	1.74404e-08	0.7687	0.584	0.301	8.33129e-05	GM.2	YCL026C-B	HBN1	MG.2	positive
114	1.35365e-12	0.731172	0.883	0.648	6.46638e-09	GM.2	YDR154C	YDR154C	MG.2	positive
115	6.74159e-19	0.674955	1	0.919	3.22046e-15	GM.2	YHR174W	ENO2	MG.2	positive
116	5.70068e-07	0.616514	0.61	0.359	0.00272322	GM.2	YDR032C	PST2	MG.2	positive
117	5.59369e-07	0.5864	0.727	0.518	0.00267211	GM.2	YBR085C-A	YBR085C-A	MG.2	positive
118	4.01088e-06	0.533784	0.727	0.593	0.01916	GM.2	YDR383C	NKP1	MG.2	positive
119	2.18078e-23	-2.25708	0.662	0.928	1.04176e-19	GM.2	YNL143C	YNL143C	MG.2	negative
120	3.60137e-16	-2.09023	0.169	0.673	1.72037e-12	GM.2	YLR305C	STT4	MG.2	negative
121	6.2334e-07	-0.674284	0.481	0.734	0.00297769	GM.2	YLR406C	RPL31B	MG.2	negative
122	8.84201e-24	3.63938	0.64	0.081	4.22383e-20	GM.3	YBR235W	VHC1	MG.3	positive
123	2.90173e-09	3.59403	0.96	0.711	1.38615e-05	GM.3	YGR069W	YGR069W	MG.3	positive
124	9.31221e-07	3.48396	0.6	0.28	0.00444844	GM.3	YHR095W	YHR095W	MG.3	positive
125	8.96804e-08	2.92218	0.84	0.587	0.000428403	GM.3	YEL033W	MTC7	MG.3	positive
126	4.02625e-06	2.50006	1	0.901	0.0192334	GM.3	YNL143C	YNL143C	MG.3	positive
127	2.95478e-08	2.0405	0.56	0.195	0.00014115	GM.3	YNL179C	YNL179C	MG.3	positive
128	7.47406e-07	1.7228	0.8	0.621	0.00357036	GM.3	YLR305C	STT4	MG.3	positive
129	4.50197e-06	-0.646531	0.92	0.991	0.0215059	GM.3	YGR192C	TDH3	MG.3	negative
130	1.5663e-14	0.968551	0.644	0.408	7.48221e-11	Guanine.1	YLR075W	RPL10	G.1	positive
131	3.64852e-17	0.888537	0.785	0.659	1.7429e-13	Guanine.1	YHR179W	OYE2	G.1	positive
132	4.6641e-15	0.745734	0.852	0.764	2.22804e-11	Guanine.1	YHR021C	RPS27B	G.1	positive
133	5.01912e-15	0.674907	0.852	0.674	2.39763e-11	Guanine.1	YPL090C	RPS6A	G.1	positive
134	1.18181e-20	0.642994	0.933	0.883	5.64552e-17	Guanine.1	YPR080W	TEF1	G.1	positive
135	1.51424e-11	0.618717	0.785	0.674	7.23351e-08	Guanine.1	YBR191W	RPL21A	G.1	positive
136	9.26141e-09	0.58525	0.733	0.717	4.42417e-05	Guanine.1	YGL135W	RPL1B	G.1	positive
137	9.84618e-06	0.579178	0.6	0.535	0.0470352	Guanine.1	YNL303W	YNL303W	G.1	positive
138	3.07687e-09	0.556768	0.77	0.702	1.46982e-05	Guanine.1	YNL302C	RPS19B	G.1	positive
139	4.75097e-16	0.544454	0.948	0.894	2.26954e-12	Guanine.1	YDL133C-A	RPL41B	G.1	positive
140	4.56045e-17	0.533936	0.956	0.877	2.17853e-13	Guanine.1	YLR029C	RPL15A	G.1	positive
141	2.94538e-14	0.519865	0.911	0.879	1.40701e-10	Guanine.1	YLR287C-A	RPS30A	G.1	positive
142	6.80658e-07	0.509934	0.63	0.518	0.0032515	Guanine.1	YLR448W	RPL6B	G.1	positive
143	3.5143e-17	-1.68168	0.126	0.529	1.67878e-13	Guanine.1	YGR142W	BTN2	G.1	negative
144	6.40469e-16	-1.21433	0.281	0.653	3.05952e-12	Guanine.1	YPL240C	HSP82	G.1	negative
145	2.4867e-12	-1.02907	0.156	0.509	1.1879e-08	Guanine.1	YIL075C	RPN2	G.1	negative
146	1.7894e-10	-0.83437	0.207	0.533	8.54798e-07	Guanine.1	YNL007C	SIS1	G.1	negative
147	4.83495e-08	-0.678198	0.207	0.504	0.000230965	Guanine.1	YOR027W	STI1	G.1	negative
148	3.09011e-08	-0.634557	0.222	0.512	0.000147614	Guanine.1	YDR508C	GNP1	G.1	negative
149	2.3138e-08	-0.622974	0.341	0.621	0.00011053	Guanine.1	YKL117W	SBA1	G.1	negative
150	4.4222e-12	-0.616778	0.689	0.884	2.11248e-08	Guanine.1	YMR186W	HSC82	G.1	negative
151	2.45634e-06	-0.53606	0.311	0.564	0.011734	Guanine.1	YGR086C	PIL1	G.1	negative
152	5.43002e-07	-0.528077	0.237	0.506	0.00259392	Guanine.1	YDL126C	CDC48	G.1	negative
153	3.90308e-07	-0.512208	0.363	0.642	0.0018645	Guanine.1	YPL106C	SSE1	G.1	negative
154	5.48571e-08	-0.507538	0.378	0.68	0.000262052	Guanine.1	YDR261C-D	YDR261C-D	G.1	negative
155	2.51352e-06	-0.506435	0.304	0.566	0.0120071	Guanine.1	YAL012W	CYS3	G.1	negative
156	1.40393e-57	1.76604	0.911	0.28	6.70656e-54	Guanine.2	YMR096W	SNZ1	G.2	positive
157	6.34659e-54	1.7528	0.862	0.257	3.03176e-50	Guanine.2	YOL058W	ARG1	G.2	positive
158	3.14405e-52	1.60101	0.878	0.239	1.50191e-48	Guanine.2	YMR097C	MTG1	G.2	positive
159	1.28012e-29	1.49224	0.512	0.11	6.11513e-26	Guanine.2	YER175C	TMT1	G.2	positive
160	2.43039e-31	1.39643	0.699	0.239	1.161e-27	Guanine.2	YGL009C	LEU1	G.2	positive
161	2.52526e-33	1.37699	0.699	0.219	1.20632e-29	Guanine.2	YNL104C	LEU4	G.2	positive
162	2.34279e-28	1.33659	0.602	0.178	1.11915e-24	Guanine.2	YHR018C	ARG4	G.2	positive
163	9.11289e-27	1.31741	0.626	0.216	4.35323e-23	Guanine.2	YJR025C	BNA1	G.2	positive
164	2.26293e-33	1.27805	0.724	0.239	1.081e-29	Guanine.2	YOR202W	HIS3	G.2	positive
165	1.33392e-33	1.24865	0.634	0.161	6.37212e-30	Guanine.2	YOR203W	YOR203W	G.2	positive
166	1.54617e-24	1.24061	0.52	0.14	7.38603e-21	Guanine.2	YBR145W	ADH5	G.2	positive
167	3.12182e-30	1.23756	0.789	0.359	1.49129e-26	Guanine.2	YBR256C	RIB5	G.2	positive
168	2.43299e-41	1.21774	0.976	0.626	1.16224e-37	Guanine.2	YLR355C	ILV5	G.2	positive
169	3.33833e-19	1.2096	0.52	0.187	1.59472e-15	Guanine.2	YJL217W	REE1	G.2	positive
170	4.85883e-32	1.20644	0.837	0.384	2.32106e-28	Guanine.2	YDL066W	IDP1	G.2	positive
171	5.07345e-35	1.20438	0.902	0.488	2.42359e-31	Guanine.2	YDR158W	HOM2	G.2	positive
172	1.48883e-23	1.11529	0.74	0.331	7.11216e-20	Guanine.2	YOR184W	SER1	G.2	positive
173	6.03025e-17	1.0358	0.545	0.209	2.88065e-13	Guanine.2	YHR071W	PCL5	G.2	positive
174	8.21946e-19	1.03031	0.569	0.214	3.92644e-15	Guanine.2	YKL120W	OAC1	G.2	positive
175	4.96414e-16	0.9977	0.642	0.318	2.37137e-12	Guanine.2	YDL182W	LYS20	G.2	positive
176	3.44947e-38	0.980894	0.976	0.818	1.64781e-34	Guanine.2	YHR162W	MPC2	G.2	positive
177	9.60607e-22	0.957927	0.789	0.437	4.58882e-18	Guanine.2	YCL009C	ILV6	G.2	positive
178	1.29012e-13	0.945044	0.61	0.315	6.16291e-10	Guanine.2	YEL009C	GCN4	G.2	positive
179	2.27529e-11	0.922668	0.537	0.304	1.08691e-07	Guanine.2	YBR249C	ARO4	G.2	positive
180	2.48476e-17	0.903742	0.634	0.273	1.18697e-13	Guanine.2	YHR208W	BAT1	G.2	positive
181	5.62841e-20	0.889117	0.732	0.397	2.68869e-16	Guanine.2	YLR075W	RPL10	G.2	positive
182	3.52935e-13	0.862008	0.545	0.241	1.68597e-09	Guanine.2	YER073W	ALD5	G.2	positive
183	5.51982e-12	0.84781	0.561	0.28	2.63682e-08	Guanine.2	YER055C	HIS1	G.2	positive
184	3.58931e-12	0.830991	0.569	0.293	1.71461e-08	Guanine.2	YDL067C	COX9	G.2	positive
185	1.42763e-13	0.800902	0.65	0.363	6.8198e-10	Guanine.2	YIL051C	MMF1	G.2	positive
186	1.35368e-16	0.796261	0.846	0.631	6.46653e-13	Guanine.2	YIL053W	GPP1	G.2	positive
187	1.72126e-12	0.760922	0.691	0.444	8.22247e-09	Guanine.2	YER178W	PDA1	G.2	positive
188	3.33659e-11	0.732922	0.634	0.393	1.59389e-07	Guanine.2	YDR487C	RIB3	G.2	positive
189	4.53633e-09	0.672019	0.537	0.3	2.16701e-05	Guanine.2	YGR267C	FOL2	G.2	positive
190	9.59625e-27	0.652924	1	0.871	4.58413e-23	Guanine.2	YLR029C	RPL15A	G.2	positive
191	1.30019e-08	0.622156	0.561	0.319	6.21099e-05	Guanine.2	YLR367W	RPS22B	G.2	positive
192	1.69077e-12	0.617672	0.821	0.623	8.0768e-09	Guanine.2	YGR085C	RPL11B	G.2	positive
193	1.10218e-09	0.612221	0.715	0.491	5.26513e-06	Guanine.2	YDR012W	RPL4B	G.2	positive
194	2.76549e-07	0.592492	0.569	0.391	0.00132107	Guanine.2	YOR234C	RPL33B	G.2	positive
195	1.25392e-07	0.567653	0.602	0.404	0.000598996	Guanine.2	YEL071W	DLD3	G.2	positive
196	4.38941e-06	0.566393	0.537	0.362	0.0209682	Guanine.2	YGL148W	ARO2	G.2	positive
197	1.76073e-20	0.559641	0.984	0.868	8.411e-17	Guanine.2	YOR063W	RPL3	G.2	positive
198	2.06306e-22	0.551617	1	0.899	9.85523e-19	Guanine.2	YDR524C-B	YDR524C-B	G.2	positive
199	3.0352e-12	0.535297	0.862	0.685	1.44991e-08	Guanine.2	YIL133C	RPL16A	G.2	positive
200	1.34789e-12	0.531279	0.919	0.777	6.43887e-09	Guanine.2	YER102W	RPS8B	G.2	positive
201	2.06702e-08	0.526066	0.675	0.448	9.87413e-05	Guanine.2	YPL135W	ISU1	G.2	positive
202	6.04709e-08	0.524159	0.772	0.577	0.00028887	Guanine.2	YDR383C	NKP1	G.2	positive
203	1.44223e-07	0.523073	0.52	0.297	0.000688952	Guanine.2	YJR148W	BAT2	G.2	positive
204	2.12364e-08	0.51787	0.707	0.535	0.000101446	Guanine.2	YDR418W	RPL12B	G.2	positive
205	1.49007e-18	-1.97402	0.089	0.528	7.11805e-15	Guanine.2	YGR142W	BTN2	G.2	negative
206	1.75338e-19	-1.586	0.252	0.652	8.37589e-16	Guanine.2	YPL240C	HSP82	G.2	negative
207	1.00329e-22	-1.36319	0.301	0.738	4.79271e-19	Guanine.2	YJR073C	OPI3	G.2	negative
208	1.32013e-11	-1.18883	0.195	0.501	6.30625e-08	Guanine.2	YOR027W	STI1	G.2	negative
209	8.94997e-19	-1.05031	0.528	0.796	4.2754e-15	Guanine.2	YJR009C	TDH2	G.2	negative
210	1.04643e-10	-1.02331	0.228	0.531	4.99878e-07	Guanine.2	YKL216W	URA1	G.2	negative
211	1.52789e-16	-0.972079	0.496	0.786	7.29874e-13	Guanine.2	YAL035W	FUN12	G.2	negative
212	8.82341e-30	-0.969517	0.837	0.942	4.21494e-26	Guanine.2	YHR174W	ENO2	G.2	negative
213	4.11179e-19	-0.846511	0.707	0.878	1.9642e-15	Guanine.2	YMR186W	HSC82	G.2	negative
214	1.44851e-11	-0.843537	0.439	0.724	6.91952e-08	Guanine.2	YPL061W	ALD6	G.2	negative
215	7.81638e-09	-0.81514	0.309	0.576	3.73388e-05	Guanine.2	YGR285C	ZUO1	G.2	negative
216	4.76622e-08	-0.783706	0.252	0.52	0.000227682	Guanine.2	YNL007C	SIS1	G.2	negative
217	4.01777e-08	-0.773494	0.293	0.563	0.000191929	Guanine.2	YGR086C	PIL1	G.2	negative
218	5.88075e-33	-0.727853	0.984	0.99	2.80924e-29	Guanine.2	YGR192C	TDH3	G.2	negative
219	1.61392e-07	-0.693973	0.333	0.566	0.000770967	Guanine.2	YDR023W	SES1	G.2	negative
220	1.33544e-20	-0.650543	0.919	0.969	6.37937e-17	Guanine.2	YLR110C	CCW12	G.2	negative
221	7.42293e-13	-0.604353	0.724	0.883	3.54593e-09	Guanine.2	YAL003W	EFB1	G.2	negative
222	2.91504e-13	-0.596594	0.748	0.911	1.39252e-09	Guanine.2	YOL086C	ADH1	G.2	negative
223	2.81516e-06	-0.573124	0.39	0.592	0.013448	Guanine.2	YLL024C	SSA2	G.2	negative
224	3.08753e-11	-0.517857	0.829	0.928	1.47492e-07	Guanine.2	YLR044C	PDC1	G.2	negative
225	2.51802e-19	-0.508404	0.967	0.988	1.20286e-15	Guanine.2	YLR109W	AHP1	G.2	negative
226	1.06279e-26	1.23691	0.894	0.369	5.07694e-23	MPA.1	YHR089C	GAR1	M	positive
227	1.07575e-18	1.11048	0.776	0.365	5.13885e-15	MPA.1	YLR449W	FPR4	M	positive
228	3.47007e-14	1.05828	0.529	0.178	1.65765e-10	MPA.1	YDR120C	TRM1	M	positive
229	1.02908e-14	1.03956	0.541	0.186	4.91593e-11	MPA.1	YCR016W	YCR016W	M	positive
230	4.85376e-16	0.954877	0.859	0.51	2.31864e-12	MPA.1	YLR175W	CBF5	M	positive
231	3.3599e-11	0.938679	0.541	0.235	1.60502e-07	MPA.1	YLL008W	DRS1	M	positive
232	2.16206e-11	0.931356	0.706	0.382	1.03281e-07	MPA.1	YNL308C	KRI1	M	positive
233	9.6565e-18	0.922016	0.847	0.502	4.61291e-14	MPA.1	YGR285C	ZUO1	M	positive
234	2.22155e-16	0.921222	0.671	0.27	1.06124e-12	MPA.1	YGR162W	TIF4631	M	positive
235	2.76038e-12	0.89543	0.729	0.415	1.31863e-08	MPA.1	YPR163C	TIF3	M	positive
236	1.41128e-12	0.878912	0.553	0.217	6.74167e-09	MPA.1	YML093W	UTP14	M	positive
237	3.40238e-20	0.86995	0.953	0.721	1.62532e-16	MPA.1	YAL035W	FUN12	M	positive
238	5.27799e-11	0.868032	0.553	0.237	2.52129e-07	MPA.1	YER006W	NUG1	M	positive
239	4.20422e-11	0.867408	0.529	0.225	2.00836e-07	MPA.1	YOR294W	RRS1	M	positive
240	1.09627e-11	0.836296	0.576	0.246	5.23687e-08	MPA.1	YGL029W	CGR1	M	positive
241	1.52258e-12	0.828864	0.718	0.357	7.27337e-09	MPA.1	YER025W	GCD11	M	positive
242	6.05298e-17	0.823408	0.824	0.415	2.89151e-13	MPA.1	YOR027W	STI1	M	positive
243	5.90955e-12	0.793764	0.882	0.588	2.82299e-08	MPA.1	YLR249W	YEF3	M	positive
244	4.38986e-11	0.77089	0.553	0.224	2.09704e-07	MPA.1	YGL078C	DBP3	M	positive
245	2.98649e-10	0.7472	0.553	0.242	1.42664e-06	MPA.1	YGR280C	PXR1	M	positive
246	2.01165e-10	0.741287	0.624	0.311	9.60964e-07	MPA.1	YJR014W	TMA22	M	positive
247	5.20919e-16	0.74117	0.941	0.74	2.48843e-12	MPA.1	YML028W	TSA1	M	positive
248	3.16952e-12	0.731667	0.847	0.536	1.51408e-08	MPA.1	YDR353W	TRR1	M	positive
249	9.1281e-08	0.671706	0.518	0.257	0.000436049	MPA.1	YDL212W	SHR3	M	positive
250	4.55935e-07	0.660743	0.565	0.316	0.002178	MPA.1	YHL033C	RPL8A	M	positive
251	2.2015e-09	0.642064	0.859	0.613	1.05165e-05	MPA.1	YML074C	FPR3	M	positive
252	1.01619e-07	0.639126	0.671	0.428	0.000485432	MPA.1	YIL075C	RPN2	M	positive
253	3.60237e-08	0.614179	0.765	0.506	0.000172085	MPA.1	YDR023W	SES1	M	positive
254	1.73799e-08	0.603559	0.788	0.476	8.30238e-05	MPA.1	YDR174W	HMO1	M	positive
255	5.58822e-06	0.597018	0.506	0.279	0.0266949	MPA.1	YOR239W	ABP140	M	positive
256	6.43655e-08	0.592833	0.506	0.237	0.000307474	MPA.1	YPR183W	DPM1	M	positive
257	1.23446e-07	0.590259	0.576	0.311	0.000589703	MPA.1	YEL026W	SNU13	M	positive
258	7.3342e-07	0.572297	0.588	0.339	0.00350355	MPA.1	YOR206W	NOC2	M	positive
259	2.22015e-06	0.570195	0.706	0.43	0.0106056	MPA.1	YDL213C	NOP6	M	positive
260	2.4161e-07	0.541872	0.682	0.401	0.00115417	MPA.1	YGR103W	NOP7	M	positive
261	1.9392e-06	0.540776	0.576	0.31	0.00926355	MPA.1	YGR083C	GCD2	M	positive
262	5.38323e-15	0.537749	0.988	0.833	2.57157e-11	MPA.1	YOL120C	RPL18A	M	positive
263	6.8599e-15	0.536427	1	0.88	3.27697e-11	MPA.1	YOL039W	RPP2A	M	positive
264	3.7797e-06	0.533467	0.576	0.356	0.0180556	MPA.1	YGL105W	ARC1	M	positive
265	7.47855e-07	0.527841	0.541	0.275	0.0035725	MPA.1	YDR346C	SVF1	M	positive
266	6.04532e-10	0.522641	0.953	0.684	2.88785e-06	MPA.1	YLR406C	RPL31B	M	positive
267	2.0735e-08	0.521121	0.788	0.484	9.90513e-05	MPA.1	YIL078W	THS1	M	positive
268	9.51268e-07	0.511411	0.612	0.339	0.0045442	MPA.1	YGR094W	VAS1	M	positive
269	6.67351e-06	0.508457	0.694	0.486	0.0318794	MPA.1	YKL172W	EBP2	M	positive
270	6.43835e-09	0.501025	0.835	0.57	3.0756e-05	MPA.1	YPL106C	SSE1	M	positive
271	7.55094e-14	-1.41033	0.706	0.926	3.60709e-10	MPA.1	YNL143C	YNL143C	M	negative
272	1.07575e-08	-1.04922	0.294	0.573	5.13885e-05	MPA.1	YNL303W	YNL303W	M	negative
273	1.03752e-07	-1.0396	0.4	0.652	0.000495625	MPA.1	YLR305C	STT4	M	negative
274	1.43248e-08	-1.0172	0.376	0.631	6.84294e-05	MPA.1	YDR383C	NKP1	M	negative
275	4.83273e-15	-0.90975	0.718	0.884	2.30859e-11	MPA.1	YDR524W-C	YDR524W-C	M	negative
276	1.01956e-17	-0.905594	0.741	0.921	4.87042e-14	MPA.1	YDL133C-A	RPL41B	M	negative
277	3.68145e-09	-0.897754	0.635	0.787	1.75863e-05	MPA.1	YMR251W-A	HOR7	M	negative
278	6.65931e-21	-0.751764	0.988	0.98	3.18115e-17	MPA.1	YDL184C	RPL41A	M	negative
279	3.34354e-08	-0.709638	0.765	0.85	0.000159721	MPA.1	YHR162W	MPC2	M	negative
280	5.98441e-07	-0.696088	0.647	0.765	0.00285875	MPA.1	YJL133C-A	DPI8	M	negative
281	6.06722e-07	-0.530342	0.765	0.845	0.00289831	MPA.1	YDL061C	RPS29B	M	negative
