# Supplementary material for: A yeast-optimized single-cell transcriptomics platform elucidates how mycophenolic acid and guanine alter global mRNA levels
Source: Commun Biol. 2021 Jun 30;4:822. doi: 10.1038/s42003-021-02320-w (PMC8245502; doi:10.1038/s42003-021-02320-w)
Supplement: Supplementary file 10 — Supplementary Data 8 [file 42003_2021_2320_MOESM10_ESM.xlsx]

## Sheet: S6
	p_val	avg_logFC	pct.1	pct.2	p_val_adj	cluster	orf	genename	sc3_cluster	expression
1	1.90794e-31	0.628728	0.955	0.815	9.11424e-28	1	YDR050C	TPI1	1	positive
2	4.30217e-21	0.605872	0.861	0.6	2.05515e-17	1	YPL090C	RPS6A	1	positive
3	6.03985e-10	0.600769	0.589	0.4	2.88524e-06	1	YOR375C	GDH1	1	positive
4	9.04783e-26	0.597926	0.897	0.673	4.32215e-22	1	YJR094W-A	RPL43B	1	positive
5	2.05331e-24	0.59534	0.882	0.68	9.80864e-21	1	YLR388W	RPS29A	1	positive
6	1.84195e-12	0.592577	0.625	0.398	8.79901e-09	1	YKL216W	URA1	1	positive
7	1.46367e-20	0.580111	0.876	0.68	6.99196e-17	1	YJR009C	TDH2	1	positive
8	2.52068e-34	0.578684	0.976	0.83	1.20413e-30	1	YOL086C	ADH1	1	positive
9	3.79196e-13	0.573707	0.683	0.456	1.81142e-09	1	YNL303W	YNL303W	1	positive
10	1.25315e-15	0.557226	0.746	0.517	5.9863e-12	1	YDL136W	RPL35B	1	positive
11	4.06462e-19	0.556052	0.843	0.684	1.94167e-15	1	YDR447C	RPS17B	1	positive
12	1.35476e-14	0.546351	0.692	0.435	6.47167e-11	1	YLR448W	RPL6B	1	positive
13	8.84396e-17	0.544495	0.873	0.717	4.22476e-13	1	YHR021C	RPS27B	1	positive
14	3.9523e-17	0.532198	0.81	0.608	1.88801e-13	1	YER131W	RPS26B	1	positive
15	3.06979e-39	0.519007	0.994	0.973	1.46644e-35	1	YDL184C	RPL41A	1	positive
16	3.63497e-17	0.518837	0.84	0.634	1.73643e-13	1	YMR242C	RPL20A	1	positive
17	2.03288e-21	0.514704	0.888	0.727	9.71106e-18	1	YBR189W	RPS9B	1	positive
18	4.68481e-08	-2.11092	0.634	0.772	0.000223793	1	YGR069W	YGR069W	1	negative
19	1.65309e-15	-1.13196	0.326	0.554	7.89683e-12	1	YGR142W	BTN2	1	negative
20	3.12692e-16	-0.879323	0.302	0.546	1.49373e-12	1	YDL066W	IDP1	1	negative
21	7.01039e-14	-0.850676	0.498	0.655	3.34887e-10	1	YPL240C	HSP82	1	negative
22	5.51959e-11	-0.756963	0.363	0.561	2.63671e-07	1	YOR374W	ALD4	1	negative
23	2.27602e-13	-0.740738	0.347	0.579	1.08726e-09	1	YCL009C	ILV6	1	negative
24	1.56841e-13	-0.732651	0.426	0.635	7.49228e-10	1	YGR243W	MPC3	1	negative
25	4.43648e-16	-0.72294	0.326	0.575	2.11931e-12	1	YPL250C	ATG41	1	negative
26	2.73027e-11	-0.71867	0.375	0.55	1.30425e-07	1	YNL007C	SIS1	1	negative
27	2.46972e-19	-0.70742	0.795	0.871	1.17978e-15	1	YHR162W	MPC2	1	negative
28	4.57794e-10	-0.6988	0.459	0.606	2.18688e-06	1	YDR158W	HOM2	1	negative
29	6.88166e-11	-0.645206	0.423	0.589	3.28737e-07	1	YAL012W	CYS3	1	negative
30	4.05296e-08	-0.607555	0.363	0.517	0.00019361	1	YOR027W	STI1	1	negative
31	3.18364e-14	-0.601257	0.39	0.632	1.52082e-10	1	YBR085C-A	YBR085C-A	1	negative
32	3.54993e-20	-0.585515	0.731	0.893	1.6958e-16	1	YPR036W-A	SPO24	1	negative
33	2.93405e-06	-0.536141	0.45	0.571	0.014016	1	YGR086C	PIL1	1	negative
34	3.15554e-80	2.0795	0.865	0.226	1.5074e-76	2	YMR096W	SNZ1	2	positive
35	1.13548e-73	2.01499	0.824	0.203	5.42418e-70	2	YOL058W	ARG1	2	positive
36	5.13327e-78	1.94082	0.839	0.181	2.45216e-74	2	YMR097C	MTG1	2	positive
37	1.84348e-48	1.59441	0.684	0.194	8.8063e-45	2	YGL009C	LEU1	2	positive
38	4.26033e-41	1.48082	0.637	0.186	2.03516e-37	2	YNL104C	LEU4	2	positive
39	3.62337e-39	1.47856	0.513	0.101	1.73089e-35	2	YBR145W	ADH5	2	positive
40	1.48919e-31	1.43329	0.523	0.151	7.11386e-28	2	YJL217W	REE1	2	positive
41	1.35816e-46	1.32952	0.808	0.344	6.48792e-43	2	YDL066W	IDP1	2	positive
42	4.41361e-34	1.32638	0.549	0.147	2.10838e-30	2	YHR018C	ARG4	2	positive
43	4.56471e-36	1.31809	0.632	0.214	2.18056e-32	2	YOR202W	HIS3	2	positive
44	9.32918e-30	1.29988	0.56	0.192	4.45655e-26	2	YJR025C	BNA1	2	positive
45	1.57483e-38	1.28663	0.746	0.326	7.52295e-35	2	YBR256C	RIB5	2	positive
46	6.57615e-47	1.28569	0.87	0.453	3.14143e-43	2	YDR158W	HOM2	2	positive
47	1.43624e-35	1.28565	0.544	0.137	6.86092e-32	2	YOR203W	YOR203W	2	positive
48	3.18554e-47	1.20525	0.922	0.604	1.52173e-43	2	YLR355C	ILV5	2	positive
49	1.35741e-26	1.14314	0.565	0.203	6.48433e-23	2	YER073W	ALD5	2	positive
50	6.32821e-26	1.11587	0.539	0.184	3.02299e-22	2	YKL120W	OAC1	2	positive
51	5.39438e-23	1.10916	0.518	0.181	2.5769e-19	2	YHR071W	PCL5	2	positive
52	2.03584e-60	1.10436	0.979	0.8	9.72522e-57	2	YHR162W	MPC2	2	positive
53	7.68126e-30	1.08645	0.772	0.404	3.66934e-26	2	YCL009C	ILV6	2	positive
54	2.66662e-27	1.05244	0.622	0.238	1.27385e-23	2	YHR208W	BAT1	2	positive
55	8.03635e-21	0.989374	0.632	0.32	3.83897e-17	2	YOR184W	SER1	2	positive
56	3.11513e-17	0.94655	0.575	0.293	1.4881e-13	2	YEL009C	GCN4	2	positive
57	1.51808e-17	0.943676	0.549	0.253	7.25187e-14	2	YER055C	HIS1	2	positive
58	1.41299e-16	0.917385	0.575	0.303	6.74987e-13	2	YDL182W	LYS20	2	positive
59	1.64586e-17	0.910692	0.554	0.267	7.86228e-14	2	YDL067C	COX9	2	positive
60	9.58506e-21	0.90963	0.642	0.335	4.57878e-17	2	YIL051C	MMF1	2	positive
61	2.8789e-13	0.895562	0.508	0.287	1.37525e-09	2	YBR249C	ARO4	2	positive
62	2.01215e-15	0.808557	0.539	0.267	9.61204e-12	2	YJR148W	BAT2	2	positive
63	1.03584e-15	0.770722	0.658	0.427	4.94821e-12	2	YER178W	PDA1	2	positive
64	3.87286e-13	0.743402	0.617	0.395	1.85006e-09	2	YLR075W	RPL10	2	positive
65	1.32742e-12	0.729611	0.601	0.376	6.34109e-09	2	YDR487C	RIB3	2	positive
66	3.63728e-10	0.721454	0.534	0.335	1.73753e-06	2	YPR145W	ASN1	2	positive
67	1.16069e-11	0.690806	0.513	0.281	5.54462e-08	2	YGR267C	FOL2	2	positive
68	5.4307e-14	0.680642	0.699	0.472	2.59424e-10	2	YDR012W	RPL4B	2	positive
69	3.01162e-13	0.654691	0.777	0.628	1.43865e-09	2	YIL053W	GPP1	2	positive
70	7.82936e-08	0.586041	0.56	0.395	0.000374009	2	YEL071W	DLD3	2	positive
71	1.16763e-07	0.552903	0.565	0.402	0.000557775	2	YNL055C	POR1	2	positive
72	2.14989e-10	0.541269	0.611	0.378	1.027e-06	2	YGR035C	YGR035C	2	positive
73	2.33168e-08	0.535377	0.554	0.353	0.000111384	2	YKR071C	DRE2	2	positive
74	4.07474e-10	0.509842	0.772	0.616	1.9465e-06	2	YGR085C	RPL11B	2	positive
75	5.62487e-10	0.507114	0.705	0.487	2.687e-06	2	YBR085C-A	YBR085C-A	2	positive
76	2.04646e-18	0.507066	0.969	0.866	9.77595e-15	2	YLR029C	RPL15A	2	positive
77	7.55764e-08	-1.55574	0.44	0.641	0.000361028	2	YEL033W	MTC7	2	negative
78	4.66298e-27	-1.0706	0.358	0.768	2.2275e-23	2	YJR073C	OPI3	2	negative
79	6.17607e-15	-1.01749	0.218	0.538	2.95031e-11	2	YGR142W	BTN2	2	negative
80	1.09561e-18	-1.00466	0.342	0.668	5.23371e-15	2	YPL240C	HSP82	2	negative
81	3.53656e-13	-0.961952	0.249	0.518	1.68942e-09	2	YOR027W	STI1	2	negative
82	7.38538e-19	-0.772276	0.57	0.813	3.528e-15	2	YJR009C	TDH2	2	negative
83	1.0022e-16	-0.771697	0.57	0.796	4.78753e-13	2	YAL035W	FUN12	2	negative
84	4.04523e-31	-0.757806	0.87	0.943	1.93241e-27	2	YHR174W	ENO2	2	negative
85	5.04835e-24	-0.75615	0.699	0.899	2.41159e-20	2	YMR186W	HSC82	2	negative
86	4.65416e-11	-0.736989	0.275	0.55	2.22329e-07	2	YKL216W	URA1	2	negative
87	3.28555e-12	-0.72043	0.321	0.601	1.56951e-08	2	YGR285C	ZUO1	2	negative
88	2.44669e-24	-0.688713	0.72	0.937	1.16879e-20	2	YOL086C	ADH1	2	negative
89	1.39811e-13	-0.6753	0.456	0.75	6.67879e-10	2	YPL061W	ALD6	2	negative
90	2.09986e-19	-0.615055	0.762	0.889	1.00311e-15	2	YAL003W	EFB1	2	negative
91	1.19728e-06	-0.579866	0.383	0.565	0.0057194	2	YGR086C	PIL1	2	negative
92	1.14337e-32	-0.552254	0.99	0.989	5.46188e-29	2	YGR192C	TDH3	2	negative
93	1.00586e-06	-0.524101	0.311	0.502	0.00480501	2	YDR429C	TIF35	2	negative
94	4.09918e-07	-0.512074	0.368	0.553	0.00195818	2	YER043C	SAH1	2	negative
95	3.1651e-07	-0.510064	0.435	0.618	0.00151197	2	YKL117W	SBA1	2	negative
96	1.03503e-20	-0.504298	0.927	0.972	4.94432e-17	2	YLR110C	CCW12	2	negative
97	1.36319e-27	-0.50033	0.969	0.989	6.51195e-24	2	YLR109W	AHP1	2	negative
98	5.28615e-16	0.874699	0.671	0.362	2.5252e-12	3	YHR089C	GAR1	3	positive
99	6.90906e-13	0.814709	0.616	0.356	3.30046e-09	3	YLR449W	FPR4	3	positive
100	2.04767e-10	0.71451	0.689	0.51	9.78171e-07	3	YLR175W	CBF5	3	positive
101	2.74126e-18	0.67809	0.884	0.71	1.3095e-14	3	YAL035W	FUN12	3	positive
102	3.18741e-09	0.67684	0.598	0.371	1.52263e-05	3	YNL308C	KRI1	3	positive
103	4.49414e-09	0.634347	0.61	0.415	2.14685e-05	3	YIL075C	RPN2	3	positive
104	7.95611e-11	0.631453	0.689	0.5	3.80063e-07	3	YGR285C	ZUO1	3	positive
105	1.89322e-10	0.60941	0.732	0.474	9.04391e-07	3	YGR086C	PIL1	3	positive
106	3.73155e-07	0.597233	0.573	0.416	0.00178256	3	YPR163C	TIF3	3	positive
107	7.30544e-13	0.596247	0.683	0.401	3.48981e-09	3	YOR027W	STI1	3	positive
108	2.11311e-07	0.505383	0.762	0.582	0.00100943	3	YLR249W	YEF3	3	positive
109	9.87293e-06	-0.932988	0.817	0.925	0.047163	3	YNL143C	YNL143C	3	negative
110	6.67251e-10	-0.873955	0.372	0.591	3.18746e-06	3	YDR158W	HOM2	3	negative
111	2.93703e-09	-0.783004	0.549	0.707	1.40302e-05	3	YLR355C	ILV5	3	negative
112	1.39932e-12	-0.776217	0.378	0.66	6.68454e-09	3	YDR383C	NKP1	3	negative
113	1.03338e-21	-0.689408	0.811	0.925	4.93647e-18	3	YDL133C-A	RPL41B	3	negative
114	4.85919e-09	-0.654415	0.36	0.59	2.32123e-05	3	YNL303W	YNL303W	3	negative
115	1.9674e-09	-0.61616	0.561	0.737	9.39827e-06	3	YPL090C	RPS6A	3	negative
116	2.2828e-09	-0.563528	0.689	0.8	1.09049e-05	3	YHR021C	RPS27B	3	negative
117	1.33921e-06	-0.526726	0.549	0.675	0.00639741	3	YML026C	RPS18B	3	negative
118	1.02398e-07	2.40927	0.833	0.692	0.000489153	4	YGR069W	YGR069W	4	positive
119	1.06572e-37	1.52537	0.673	0.202	5.09093e-34	4	YDR171W	HSP42	4	positive
120	3.44367e-31	1.40299	0.782	0.392	1.64504e-27	4	YGR142W	BTN2	4	positive
121	2.6826e-34	1.14601	0.872	0.531	1.28148e-30	4	YPL240C	HSP82	4	positive
122	7.30411e-19	1.1004	0.596	0.266	3.48917e-15	4	YCL026C-B	HBN1	4	positive
123	1.97935e-21	0.946538	0.75	0.42	9.45537e-18	4	YNL007C	SIS1	4	positive
124	1.0399e-24	0.946257	0.782	0.465	4.96762e-21	4	YAL012W	CYS3	4	positive
125	8.48454e-16	0.871363	0.635	0.324	4.05306e-12	4	YDR032C	PST2	4	positive
126	8.68748e-14	0.792392	0.673	0.407	4.15001e-10	4	YOR027W	STI1	4	positive
127	1.56004e-12	0.746346	0.526	0.251	7.45229e-09	4	YAL005C	SSA1	4	positive
128	8.65814e-11	0.744412	0.519	0.282	4.136e-07	4	YOR052C	TMC1	4	positive
129	2.28212e-18	0.743369	0.679	0.34	1.09017e-14	4	YLR327C	TMA10	4	positive
130	9.04532e-09	0.695289	0.577	0.371	4.32095e-05	4	YKL096W-A	CWP2	4	positive
131	3.35308e-16	0.67659	0.744	0.424	1.60177e-12	4	YOR374W	ALD4	4	positive
132	2.34199e-09	0.672228	0.526	0.305	1.11877e-05	4	YER091C	MET6	4	positive
133	5.77674e-09	0.672124	0.506	0.288	2.75955e-05	4	YKL001C	MET14	4	positive
134	4.38747e-06	0.639683	0.545	0.388	0.0209589	4	YPR149W	NCE102	4	positive
135	1.44226e-09	0.611016	0.513	0.269	6.88967e-06	4	YLR216C	CPR6	4	positive
136	3.57488e-07	0.606211	0.513	0.333	0.00170772	4	YHR183W	GND1	4	positive
137	1.2802e-09	0.573489	0.808	0.654	6.11552e-06	4	YPL061W	ALD6	4	positive
138	3.97914e-08	0.554477	0.571	0.378	0.000190083	4	YOL123W	HRP1	4	positive
139	4.7657e-14	0.523365	0.942	0.833	2.27657e-10	4	YMR186W	HSC82	4	positive
140	3.45214e-06	0.521082	0.635	0.499	0.0164909	4	YGR086C	PIL1	4	positive
141	9.65855e-09	0.5176	0.731	0.513	4.61389e-05	4	YGR243W	MPC3	4	positive
142	8.72302e-15	-0.664347	0.558	0.805	4.16698e-11	4	YML063W	RPS1B	4	negative
143	7.07609e-08	-0.658758	0.417	0.593	0.000338025	4	YDR418W	RPL12B	4	negative
144	1.58259e-18	-0.658447	0.731	0.881	7.56002e-15	4	YKL006W	RPL14A	4	negative
145	6.26769e-23	-0.658401	0.782	0.946	2.99408e-19	4	YIL148W	RPL40A	4	negative
146	1.14242e-25	-0.657895	0.814	0.972	5.45733e-22	4	YFR032C-A	RPL29	4	negative
147	3.07653e-10	-0.657719	0.359	0.609	1.46966e-06	4	YJL177W	RPL17B	4	negative
148	7.82672e-06	-0.656958	0.365	0.515	0.0373883	4	YKL216W	URA1	4	negative
149	3.45226e-17	-0.654859	0.744	0.924	1.64914e-13	4	YPR080W	TEF1	4	negative
150	2.45128e-16	-0.654411	0.628	0.85	1.17098e-12	4	YER074W	RPS24A	4	negative
151	1.28312e-19	-0.640624	0.776	0.908	6.12949e-16	4	YLR185W	RPL37A	4	negative
152	2.50962e-11	-0.636362	0.538	0.74	1.19885e-07	4	YJL136C	RPS21B	4	negative
153	4.51599e-14	-0.631398	0.622	0.826	2.15729e-10	4	YML073C	RPL6A	4	negative
154	3.14945e-16	-0.630469	0.628	0.868	1.50449e-12	4	YLR340W	RPP0	4	negative
155	2.71418e-18	-0.629792	0.763	0.922	1.29656e-14	4	YOL039W	RPP2A	4	negative
156	5.15675e-17	-0.627593	0.686	0.891	2.46338e-13	4	YPL131W	RPL5	4	negative
157	5.67654e-15	-0.626451	0.647	0.852	2.71168e-11	4	YIL018W	RPL2B	4	negative
158	2.6811e-10	-0.624082	0.513	0.724	1.28076e-06	4	YMR194W	RPL36A	4	negative
159	8.21804e-15	-0.623785	0.628	0.827	3.92576e-11	4	YBR189W	RPS9B	4	negative
160	3.15217e-11	-0.614507	0.545	0.759	1.50579e-07	4	YGL135W	RPL1B	4	negative
161	6.3066e-08	-0.612474	0.397	0.619	0.000301266	4	YKL081W	TEF4	4	negative
162	4.65038e-17	-0.612169	0.705	0.898	2.22149e-13	4	YDL191W	RPL35A	4	negative
163	1.98023e-22	-0.611726	0.885	0.965	9.45954e-19	4	YGR148C	RPL24B	4	negative
164	7.36116e-21	-0.609652	0.788	0.943	3.51642e-17	4	YMR142C	RPL13B	4	negative
165	2.12042e-10	-0.608661	0.564	0.743	1.01293e-06	4	YMR230W	RPS10B	4	negative
166	2.73608e-13	-0.603704	0.686	0.843	1.30702e-09	4	YGL147C	RPL9A	4	negative
167	8.27796e-13	-0.600571	0.596	0.818	3.95438e-09	4	YML024W	RPS17A	4	negative
168	2.32934e-09	-0.599039	0.609	0.741	1.11273e-05	4	YOL127W	RPL25	4	negative
169	1.13178e-12	-0.597902	0.622	0.817	5.40649e-09	4	YGL076C	RPL7A	4	negative
170	4.64512e-08	-0.593848	0.365	0.593	0.000221898	4	YGR214W	RPS0A	4	negative
171	1.61254e-14	-0.593014	0.731	0.871	7.7031e-11	4	YMR116C	ASC1	4	negative
172	1.56618e-13	-0.590825	0.718	0.856	7.48164e-10	4	YPR102C	RPL11A	4	negative
173	1.0848e-15	-0.584698	0.756	0.901	5.18207e-12	4	YBL027W	RPL19B	4	negative
174	3.98425e-12	-0.577325	0.654	0.81	1.90328e-08	4	YOR293W	RPS10A	4	negative
175	8.34129e-10	-0.577103	0.5	0.722	3.98463e-06	4	YLR333C	RPS25B	4	negative
176	1.83729e-18	-0.576292	0.821	0.929	8.77674e-15	4	YGL031C	RPL24A	4	negative
177	6.09221e-15	-0.572149	0.705	0.888	2.91025e-11	4	YPR132W	RPS23B	4	negative
178	3.14317e-12	-0.571917	0.603	0.831	1.50149e-08	4	YKR057W	RPS21A	4	negative
179	2.5569e-06	-0.571327	0.5	0.644	0.0122143	4	YLR249W	YEF3	4	negative
180	1.13127e-06	-0.565731	0.468	0.642	0.00540407	4	YDL208W	NHP2	4	negative
181	2.06394e-16	-0.563742	0.795	0.913	9.85946e-13	4	YGL030W	RPL30	4	negative
182	6.1798e-12	-0.563245	0.763	0.894	2.95209e-08	4	YDR050C	TPI1	4	negative
183	1.6749e-13	-0.555926	0.667	0.847	8.00101e-10	4	YFR031C-A	RPL2A	4	negative
184	5.62206e-11	-0.555115	0.571	0.778	2.68566e-07	4	YOR096W	RPS7A	4	negative
185	4.2232e-17	-0.540896	0.808	0.953	2.01742e-13	4	YOR369C	RPS12	4	negative
186	1.60393e-11	-0.538018	0.647	0.83	7.66198e-08	4	YBL072C	RPS8A	4	negative
187	1.26139e-13	-0.536879	0.744	0.911	6.02567e-10	4	YHR141C	RPL42B	4	negative
188	7.12759e-16	-0.536727	0.788	0.939	3.40485e-12	4	YJR123W	RPS5	4	negative
189	5.00369e-08	-0.519603	0.551	0.719	0.000239026	4	YBL087C	RPL23A	4	negative
190	1.05803e-06	-0.514413	0.442	0.638	0.0050542	4	YNL162W	RPL42A	4	negative
191	1.63586e-17	-0.503659	0.936	0.991	7.81448e-14	4	YDL184C	RPL41A	4	negative
