# Supplementary material for: A yeast-optimized single-cell transcriptomics platform elucidates how mycophenolic acid and guanine alter global mRNA levels
Source: Commun Biol. 2021 Jun 30;4:822. doi: 10.1038/s42003-021-02320-w (PMC8245502; doi:10.1038/s42003-021-02320-w)
Supplement: Supplementary file 11 — Supplementary Data 9 [file 42003_2021_2320_MOESM11_ESM.xlsx]

## Sheet: S7
	ID	Description	pvalue	p.adjust	qvalue	orfID	geneID	sample	regulation
1	GO:0006850	mitochondrial pyruvate transmembrane transport	0.00264784	0.0449983	0.0260052	YHR162W_mRNA	MPC2	D	negative
2	GO:0018904	ether metabolic process	0.00264784	0.0449983	0.0260052	YGR209C_mRNA	TRX2	D	negative
3	GO:0006848	pyruvate transport	0.00352928	0.0449983	0.0260052	YHR162W_mRNA	MPC2	D	negative
4	GO:1901475	pyruvate transmembrane transport	0.00352928	0.0449983	0.0260052	YHR162W_mRNA	MPC2	D	negative
5	GO:0006457	protein folding	2.63447e-07	0.00015438	0.000121186	YGR142W_mRNA/YPL240C_mRNA/YOR027W_mRNA/YNL007C_mRNA/YMR186W_mRNA/YKL117W_mRNA/YGR285C_mRNA/YPL106C_mRNA	BTN2/HSP82/STI1/SIS1/HSC82/SBA1/ZUO1/SSE1	G	negative
6	GO:0006458	'de novo' protein folding	1.31933e-05	0.00386565	0.00303447	YPL240C_mRNA/YNL007C_mRNA/YMR186W_mRNA/YGR285C_mRNA	HSP82/SIS1/HSC82/ZUO1	G	negative
7	GO:0043248	proteasome assembly	4.88211e-05	0.0095364	0.00748591	YPL240C_mRNA/YIL075C_mRNA/YMR186W_mRNA/YDL007W_mRNA	HSP82/RPN2/HSC82/RPT2	G	negative
8	GO:2000573	positive regulation of DNA biosynthetic process	0.000118315	0.014654	0.0115031	YPL240C_mRNA/YKL117W_mRNA	HSP82/SBA1	G	negative
9	GO:2000278	regulation of DNA biosynthetic process	0.000125034	0.014654	0.0115031	YPL240C_mRNA/YKL117W_mRNA/YDL126C_mRNA	HSP82/SBA1/CDC48	G	negative
10	GO:0019413	acetate biosynthetic process	0.000235689	0.0230189	0.0180695	YPL061W_mRNA/YOR374W_mRNA	ALD6/ALD4	G	negative
11	GO:0071630	nuclear protein quality control by the ubiquitin-proteasome system	0.000391254	0.0327535	0.0257109	YNL007C_mRNA/YDL126C_mRNA	SIS1/CDC48	G	negative
12	GO:0042026	protein refolding	0.000556032	0.0407293	0.0319718	YPL240C_mRNA/YMR186W_mRNA/YPL106C_mRNA	HSP82/HSC82/SSE1	G	negative
13	GO:0000492	box C/D snoRNP assembly	0.00108251	0.0477858	0.037511	YPL240C_mRNA/YMR186W_mRNA	HSP82/HSC82	G	negative
14	GO:0006083	acetate metabolic process	0.00108251	0.0477858	0.037511	YPL061W_mRNA/YOR374W_mRNA	ALD6/ALD4	G	negative
15	GO:0032210	regulation of telomere maintenance via telomerase	0.00108251	0.0477858	0.037511	YPL240C_mRNA/YKL117W_mRNA	HSP82/SBA1	G	negative
16	GO:1904356	regulation of telomere maintenance via telomere lengthening	0.00108251	0.0477858	0.037511	YPL240C_mRNA/YKL117W_mRNA	HSP82/SBA1	G	negative
17	GO:0006090	pyruvate metabolic process	0.00134652	0.0477858	0.037511	YHR174W_mRNA/YGR192C_mRNA/YOR374W_mRNA	ENO2/TDH3/ALD4	G	negative
18	GO:0000491	small nucleolar ribonucleoprotein complex assembly	0.00138628	0.0477858	0.037511	YPL240C_mRNA/YMR186W_mRNA	HSP82/HSC82	G	negative
19	GO:0006067	ethanol metabolic process	0.00138628	0.0477858	0.037511	YPL061W_mRNA/YOR374W_mRNA	ALD6/ALD4	G	negative
20	GO:0034308	primary alcohol metabolic process	0.00138628	0.0477858	0.037511	YPL061W_mRNA/YOR374W_mRNA	ALD6/ALD4	G	negative
21	GO:0051972	regulation of telomerase activity	0.00138628	0.0477858	0.037511	YKL117W_mRNA/YDL126C_mRNA	SBA1/CDC48	G	negative
22	GO:0002181	cytoplasmic translation	6.63947e-24	1.68643e-21	1.26499e-21	YLR075W_mRNA/YLR029C_mRNA/YHR021C_mRNA/YBR191W_mRNA/YPL090C_mRNA/YNL302C_mRNA/YOL121C_mRNA/YEL054C_mRNA/YER102W_mRNA/YGR085C_mRNA/YDL061C_mRNA/YIL133C_mRNA/YLL045C_mRNA/YDL133C-A_mRNA/YDR012W_mRNA/YOL040C_mRNA/YDL136W_mRNA/YBL072C_mRNA/YHR010W_mRNA/YML026C_mRNA/YER131W_mRNA/YNL255C_mRNA/YDR418W_mRNA/YLR448W_mRNA	RPL10/RPL15A/RPS27B/RPL21A/RPS6A/RPS19B/RPS19A/RPL12A/RPS8B/RPL11B/RPS29B/RPL16A/RPL8B/RPL41B/RPL4B/RPS15/RPL35B/RPS8A/RPL27A/RPS18B/RPS26B/GIS2/RPL12B/RPL6B	G	positive
23	GO:0006412	translation	7.00295e-19	5.70855e-17	4.282e-17	YLR075W_mRNA/YMR097C_mRNA/YLR029C_mRNA/YHR021C_mRNA/YPR080W_mRNA/YBR191W_mRNA/YPL090C_mRNA/YNL302C_mRNA/YOL121C_mRNA/YEL054C_mRNA/YER102W_mRNA/YGR085C_mRNA/YDL061C_mRNA/YIL133C_mRNA/YLL045C_mRNA/YDL133C-A_mRNA/YDR012W_mRNA/YOL040C_mRNA/YOR063W_mRNA/YDL136W_mRNA/YBL072C_mRNA/YHR010W_mRNA/YML026C_mRNA/YER131W_mRNA/YNL255C_mRNA/YDR418W_mRNA/YLR448W_mRNA	RPL10/MTG1/RPL15A/RPS27B/TEF1/RPL21A/RPS6A/RPS19B/RPS19A/RPL12A/RPS8B/RPL11B/RPS29B/RPL16A/RPL8B/RPL41B/RPL4B/RPS15/RPL3/RPL35B/RPS8A/RPL27A/RPS18B/RPS26B/GIS2/RPL12B/RPL6B	G	positive
24	GO:0043604	amide biosynthetic process	8.21779e-19	5.70855e-17	4.282e-17	YLR075W_mRNA/YOL058W_mRNA/YMR097C_mRNA/YLR029C_mRNA/YHR021C_mRNA/YPR080W_mRNA/YBR191W_mRNA/YPL090C_mRNA/YNL302C_mRNA/YOL121C_mRNA/YEL054C_mRNA/YER102W_mRNA/YGR085C_mRNA/YDL061C_mRNA/YIL133C_mRNA/YLL045C_mRNA/YDL133C-A_mRNA/YDR012W_mRNA/YOL040C_mRNA/YOR063W_mRNA/YDL136W_mRNA/YBL072C_mRNA/YHR010W_mRNA/YML026C_mRNA/YER131W_mRNA/YNL255C_mRNA/YDR418W_mRNA/YLR448W_mRNA	RPL10/ARG1/MTG1/RPL15A/RPS27B/TEF1/RPL21A/RPS6A/RPS19B/RPS19A/RPL12A/RPS8B/RPL11B/RPS29B/RPL16A/RPL8B/RPL41B/RPL4B/RPS15/RPL3/RPL35B/RPS8A/RPL27A/RPS18B/RPS26B/GIS2/RPL12B/RPL6B	G	positive
25	GO:0043043	peptide biosynthetic process	8.98984e-19	5.70855e-17	4.282e-17	YLR075W_mRNA/YMR097C_mRNA/YLR029C_mRNA/YHR021C_mRNA/YPR080W_mRNA/YBR191W_mRNA/YPL090C_mRNA/YNL302C_mRNA/YOL121C_mRNA/YEL054C_mRNA/YER102W_mRNA/YGR085C_mRNA/YDL061C_mRNA/YIL133C_mRNA/YLL045C_mRNA/YDL133C-A_mRNA/YDR012W_mRNA/YOL040C_mRNA/YOR063W_mRNA/YDL136W_mRNA/YBL072C_mRNA/YHR010W_mRNA/YML026C_mRNA/YER131W_mRNA/YNL255C_mRNA/YDR418W_mRNA/YLR448W_mRNA	RPL10/MTG1/RPL15A/RPS27B/TEF1/RPL21A/RPS6A/RPS19B/RPS19A/RPL12A/RPS8B/RPL11B/RPS29B/RPL16A/RPL8B/RPL41B/RPL4B/RPS15/RPL3/RPL35B/RPS8A/RPL27A/RPS18B/RPS26B/GIS2/RPL12B/RPL6B	G	positive
26	GO:0006518	peptide metabolic process	5.73366e-18	2.9127e-16	2.18482e-16	YLR075W_mRNA/YMR097C_mRNA/YLR029C_mRNA/YHR021C_mRNA/YPR080W_mRNA/YBR191W_mRNA/YPL090C_mRNA/YNL302C_mRNA/YOL121C_mRNA/YEL054C_mRNA/YER102W_mRNA/YGR085C_mRNA/YDL061C_mRNA/YIL133C_mRNA/YLL045C_mRNA/YDL133C-A_mRNA/YDR012W_mRNA/YOL040C_mRNA/YOR063W_mRNA/YDL136W_mRNA/YBL072C_mRNA/YHR010W_mRNA/YML026C_mRNA/YER131W_mRNA/YNL255C_mRNA/YDR418W_mRNA/YLR448W_mRNA	RPL10/MTG1/RPL15A/RPS27B/TEF1/RPL21A/RPS6A/RPS19B/RPS19A/RPL12A/RPS8B/RPL11B/RPS29B/RPL16A/RPL8B/RPL41B/RPL4B/RPS15/RPL3/RPL35B/RPS8A/RPL27A/RPS18B/RPS26B/GIS2/RPL12B/RPL6B	G	positive
27	GO:0042255	ribosome assembly	2.56742e-11	1.08688e-09	8.1527e-10	YLR075W_mRNA/YHR021C_mRNA/YNL302C_mRNA/YOL121C_mRNA/YEL054C_mRNA/YGR085C_mRNA/YOL040C_mRNA/YOR063W_mRNA/YER131W_mRNA/YDR418W_mRNA/YLR448W_mRNA	RPL10/RPS27B/RPS19B/RPS19A/RPL12A/RPL11B/RPS15/RPL3/RPS26B/RPL12B/RPL6B	G	positive
28	GO:0042254	ribosome biogenesis	6.74571e-09	2.44773e-07	1.83605e-07	YLR075W_mRNA/YHR021C_mRNA/YPL090C_mRNA/YNL302C_mRNA/YOL121C_mRNA/YEL054C_mRNA/YER102W_mRNA/YGR085C_mRNA/YLL045C_mRNA/YOL040C_mRNA/YOR063W_mRNA/YDL136W_mRNA/YBL072C_mRNA/YML026C_mRNA/YER131W_mRNA/YDR418W_mRNA/YLR448W_mRNA	RPL10/RPS27B/RPS6A/RPS19B/RPS19A/RPL12A/RPS8B/RPL11B/RPL8B/RPS15/RPL3/RPL35B/RPS8A/RPS18B/RPS26B/RPL12B/RPL6B	G	positive
29	GO:0022613	ribonucleoprotein complex biogenesis	1.09373e-07	3.4726e-06	2.60481e-06	YLR075W_mRNA/YHR021C_mRNA/YPL090C_mRNA/YNL302C_mRNA/YOL121C_mRNA/YEL054C_mRNA/YER102W_mRNA/YGR085C_mRNA/YLL045C_mRNA/YOL040C_mRNA/YOR063W_mRNA/YDL136W_mRNA/YBL072C_mRNA/YML026C_mRNA/YER131W_mRNA/YDR418W_mRNA/YLR448W_mRNA	RPL10/RPS27B/RPS6A/RPS19B/RPS19A/RPL12A/RPS8B/RPL11B/RPL8B/RPS15/RPL3/RPL35B/RPS8A/RPS18B/RPS26B/RPL12B/RPL6B	G	positive
30	GO:0070925	organelle assembly	2.86964e-07	7.86702e-06	5.90108e-06	YLR075W_mRNA/YHR021C_mRNA/YNL302C_mRNA/YOL121C_mRNA/YEL054C_mRNA/YGR085C_mRNA/YOL040C_mRNA/YOR063W_mRNA/YER131W_mRNA/YDR418W_mRNA/YLR448W_mRNA	RPL10/RPS27B/RPS19B/RPS19A/RPL12A/RPL11B/RPS15/RPL3/RPS26B/RPL12B/RPL6B	G	positive
31	GO:0097064	ncRNA export from nucleus	3.4826e-07	7.86702e-06	5.90108e-06	YPR080W_mRNA/YNL302C_mRNA/YOL121C_mRNA/YOL040C_mRNA/YML026C_mRNA/YER131W_mRNA	TEF1/RPS19B/RPS19A/RPS15/RPS18B/RPS26B	G	positive
32	GO:0006407	rRNA export from nucleus	3.7167e-07	7.86702e-06	5.90108e-06	YNL302C_mRNA/YOL121C_mRNA/YOL040C_mRNA/YML026C_mRNA/YER131W_mRNA	RPS19B/RPS19A/RPS15/RPS18B/RPS26B	G	positive
33	GO:0051029	rRNA transport	3.7167e-07	7.86702e-06	5.90108e-06	YNL302C_mRNA/YOL121C_mRNA/YOL040C_mRNA/YML026C_mRNA/YER131W_mRNA	RPS19B/RPS19A/RPS15/RPS18B/RPS26B	G	positive
34	GO:0042273	ribosomal large subunit biogenesis	8.77829e-07	1.68722e-05	1.26559e-05	YLR075W_mRNA/YEL054C_mRNA/YGR085C_mRNA/YLL045C_mRNA/YOR063W_mRNA/YDL136W_mRNA/YER131W_mRNA/YDR418W_mRNA/YLR448W_mRNA	RPL10/RPL12A/RPL11B/RPL8B/RPL3/RPL35B/RPS26B/RPL12B/RPL6B	G	positive
35	GO:0000027	ribosomal large subunit assembly	9.85675e-07	1.68722e-05	1.26559e-05	YLR075W_mRNA/YEL054C_mRNA/YGR085C_mRNA/YOR063W_mRNA/YDR418W_mRNA/YLR448W_mRNA	RPL10/RPL12A/RPL11B/RPL3/RPL12B/RPL6B	G	positive
36	GO:0022618	ribonucleoprotein complex assembly	9.96393e-07	1.68722e-05	1.26559e-05	YLR075W_mRNA/YHR021C_mRNA/YNL302C_mRNA/YOL121C_mRNA/YEL054C_mRNA/YGR085C_mRNA/YOL040C_mRNA/YOR063W_mRNA/YDR418W_mRNA/YLR448W_mRNA	RPL10/RPS27B/RPS19B/RPS19A/RPL12A/RPL11B/RPS15/RPL3/RPL12B/RPL6B	G	positive
37	GO:0071826	ribonucleoprotein complex subunit organization	1.40035e-06	2.22305e-05	1.66752e-05	YLR075W_mRNA/YHR021C_mRNA/YNL302C_mRNA/YOL121C_mRNA/YEL054C_mRNA/YGR085C_mRNA/YOL040C_mRNA/YOR063W_mRNA/YDR418W_mRNA/YLR448W_mRNA	RPL10/RPS27B/RPS19B/RPS19A/RPL12A/RPL11B/RPS15/RPL3/RPL12B/RPL6B	G	positive
38	GO:0042274	ribosomal small subunit biogenesis	2.61125e-05	0.000390151	0.000292654	YHR021C_mRNA/YPL090C_mRNA/YNL302C_mRNA/YOL121C_mRNA/YER102W_mRNA/YOL040C_mRNA/YBL072C_mRNA/YML026C_mRNA	RPS27B/RPS6A/RPS19B/RPS19A/RPS8B/RPS15/RPS8A/RPS18B	G	positive
39	GO:0009097	isoleucine biosynthetic process	7.91008e-05	0.0011162	0.000837266	YLR355C_mRNA/YDR158W_mRNA/YCL009C_mRNA	ILV5/HOM2/ILV6	G	positive
40	GO:0000028	ribosomal small subunit assembly	0.000101193	0.00135279	0.00101473	YHR021C_mRNA/YNL302C_mRNA/YOL121C_mRNA/YOL040C_mRNA	RPS27B/RPS19B/RPS19A/RPS15	G	positive
41	GO:0006549	isoleucine metabolic process	0.00010808	0.00137262	0.0010296	YLR355C_mRNA/YDR158W_mRNA/YCL009C_mRNA	ILV5/HOM2/ILV6	G	positive
42	GO:0009082	branched-chain amino acid biosynthetic process	0.000233965	0.00282986	0.00212269	YLR355C_mRNA/YDR158W_mRNA/YCL009C_mRNA	ILV5/HOM2/ILV6	G	positive
43	GO:0071428	rRNA-containing ribonucleoprotein complex export from nucleus	0.000281719	0.00325258	0.00243977	YNL302C_mRNA/YOL121C_mRNA/YOL040C_mRNA/YML026C_mRNA/YER131W_mRNA	RPS19B/RPS19A/RPS15/RPS18B/RPS26B	G	positive
44	GO:0006364	rRNA processing	0.000468783	0.005177	0.00388328	YHR021C_mRNA/YPL090C_mRNA/YER102W_mRNA/YLL045C_mRNA/YOR063W_mRNA/YDL136W_mRNA/YBL072C_mRNA/YML026C_mRNA/YER131W_mRNA	RPS27B/RPS6A/RPS8B/RPL8B/RPL3/RPL35B/RPS8A/RPS18B/RPS26B	G	positive
45	GO:0071426	ribonucleoprotein complex export from nucleus	0.000561345	0.0059409	0.00445629	YPR080W_mRNA/YNL302C_mRNA/YOL121C_mRNA/YOL040C_mRNA/YML026C_mRNA/YER131W_mRNA	TEF1/RPS19B/RPS19A/RPS15/RPS18B/RPS26B	G	positive
46	GO:0071166	ribonucleoprotein complex localization	0.000587477	0.00596876	0.00447719	YPR080W_mRNA/YNL302C_mRNA/YOL121C_mRNA/YOL040C_mRNA/YML026C_mRNA/YER131W_mRNA	TEF1/RPS19B/RPS19A/RPS15/RPS18B/RPS26B	G	positive
47	GO:0006405	RNA export from nucleus	0.000642583	0.00609242	0.00456994	YPR080W_mRNA/YNL302C_mRNA/YOL121C_mRNA/YOL040C_mRNA/YML026C_mRNA/YER131W_mRNA	TEF1/RPS19B/RPS19A/RPS15/RPS18B/RPS26B	G	positive
48	GO:0016072	rRNA metabolic process	0.000666334	0.00609242	0.00456994	YHR021C_mRNA/YPL090C_mRNA/YER102W_mRNA/YLL045C_mRNA/YOR063W_mRNA/YDL136W_mRNA/YBL072C_mRNA/YML026C_mRNA/YER131W_mRNA	RPS27B/RPS6A/RPS8B/RPL8B/RPL3/RPL35B/RPS8A/RPS18B/RPS26B	G	positive
49	GO:0006611	protein export from nucleus	0.000671605	0.00609242	0.00456994	YPR080W_mRNA/YNL302C_mRNA/YOL121C_mRNA/YOL040C_mRNA/YML026C_mRNA/YER131W_mRNA	TEF1/RPS19B/RPS19A/RPS15/RPS18B/RPS26B	G	positive
50	GO:0051168	nuclear export	0.00079804	0.00698973	0.00524302	YPR080W_mRNA/YNL302C_mRNA/YOL121C_mRNA/YOL040C_mRNA/YML026C_mRNA/YER131W_mRNA	TEF1/RPS19B/RPS19A/RPS15/RPS18B/RPS26B	G	positive
51	GO:0009081	branched-chain amino acid metabolic process	0.00107565	0.00910719	0.00683133	YLR355C_mRNA/YDR158W_mRNA/YCL009C_mRNA	ILV5/HOM2/ILV6	G	positive
52	GO:0009099	valine biosynthetic process	0.00117227	0.00959906	0.00720029	YLR355C_mRNA/YCL009C_mRNA	ILV5/ILV6	G	positive
53	GO:0034470	ncRNA processing	0.00120933	0.00959906	0.00720029	YPL135W_mRNA/YHR021C_mRNA/YPL090C_mRNA/YER102W_mRNA/YLL045C_mRNA/YOR063W_mRNA/YDL136W_mRNA/YBL072C_mRNA/YML026C_mRNA/YER131W_mRNA	ISU1/RPS27B/RPS6A/RPS8B/RPL8B/RPL3/RPL35B/RPS8A/RPS18B/RPS26B	G	positive
54	GO:0044283	small molecule biosynthetic process	0.00149048	0.0114722	0.00860533	YMR096W_mRNA/YOL058W_mRNA/YLR355C_mRNA/YIL053W_mRNA/YBR256C_mRNA/YDR158W_mRNA/YEL071W_mRNA/YDL066W_mRNA/YCL009C_mRNA	SNZ1/ARG1/ILV5/GPP1/RIB5/HOM2/DLD3/IDP1/ILV6	G	positive
55	GO:0072350	tricarboxylic acid metabolic process	0.00163178	0.0121903	0.00914402	YOL058W_mRNA/YDL066W_mRNA	ARG1/IDP1	G	positive
56	GO:0000462	maturation of SSU-rRNA from tricistronic rRNA transcript (SSU-rRNA, 5.8S rRNA, LSU-rRNA)	0.0019788	0.0140328	0.010526	YHR021C_mRNA/YPL090C_mRNA/YER102W_mRNA/YBL072C_mRNA/YML026C_mRNA	RPS27B/RPS6A/RPS8B/RPS8A/RPS18B	G	positive
57	GO:0031503	protein-containing complex localization	0.0019889	0.0140328	0.010526	YPR080W_mRNA/YNL302C_mRNA/YOL121C_mRNA/YOL040C_mRNA/YML026C_mRNA/YER131W_mRNA	TEF1/RPS19B/RPS19A/RPS15/RPS18B/RPS26B	G	positive
58	GO:0006573	valine metabolic process	0.00216324	0.014824	0.0111195	YLR355C_mRNA/YCL009C_mRNA	ILV5/ILV6	G	positive
59	GO:0050658	RNA transport	0.00227613	0.014824	0.0111195	YPR080W_mRNA/YNL302C_mRNA/YOL121C_mRNA/YOL040C_mRNA/YML026C_mRNA/YER131W_mRNA	TEF1/RPS19B/RPS19A/RPS15/RPS18B/RPS26B	G	positive
60	GO:0051236	establishment of RNA localization	0.00227613	0.014824	0.0111195	YPR080W_mRNA/YNL302C_mRNA/YOL121C_mRNA/YOL040C_mRNA/YML026C_mRNA/YER131W_mRNA	TEF1/RPS19B/RPS19A/RPS15/RPS18B/RPS26B	G	positive
61	GO:0050657	nucleic acid transport	0.00243103	0.0154371	0.0115794	YPR080W_mRNA/YNL302C_mRNA/YOL121C_mRNA/YOL040C_mRNA/YML026C_mRNA/YER131W_mRNA	TEF1/RPS19B/RPS19A/RPS15/RPS18B/RPS26B	G	positive
62	GO:1901607	alpha-amino acid biosynthetic process	0.00276764	0.0171459	0.0128612	YOL058W_mRNA/YLR355C_mRNA/YDR158W_mRNA/YDL066W_mRNA/YCL009C_mRNA	ARG1/ILV5/HOM2/IDP1/ILV6	G	positive
63	GO:0030490	maturation of SSU-rRNA	0.00311542	0.0188409	0.0141326	YHR021C_mRNA/YPL090C_mRNA/YER102W_mRNA/YBL072C_mRNA/YML026C_mRNA	RPS27B/RPS6A/RPS8B/RPS8A/RPS18B	G	positive
64	GO:0006913	nucleocytoplasmic transport	0.0034304	0.0198028	0.0148541	YPR080W_mRNA/YNL302C_mRNA/YOL121C_mRNA/YOL040C_mRNA/YML026C_mRNA/YER131W_mRNA	TEF1/RPS19B/RPS19A/RPS15/RPS18B/RPS26B	G	positive
65	GO:0051169	nuclear transport	0.0034304	0.0198028	0.0148541	YPR080W_mRNA/YNL302C_mRNA/YOL121C_mRNA/YOL040C_mRNA/YML026C_mRNA/YER131W_mRNA	TEF1/RPS19B/RPS19A/RPS15/RPS18B/RPS26B	G	positive
66	GO:0034660	ncRNA metabolic process	0.00359053	0.0202666	0.015202	YPL135W_mRNA/YHR021C_mRNA/YPL090C_mRNA/YER102W_mRNA/YLL045C_mRNA/YOR063W_mRNA/YDL136W_mRNA/YBL072C_mRNA/YML026C_mRNA/YER131W_mRNA	ISU1/RPS27B/RPS6A/RPS8B/RPL8B/RPL3/RPL35B/RPS8A/RPS18B/RPS26B	G	positive
67	GO:0008652	cellular amino acid biosynthetic process	0.00376397	0.0207837	0.0155899	YOL058W_mRNA/YLR355C_mRNA/YDR158W_mRNA/YDL066W_mRNA/YCL009C_mRNA	ARG1/ILV5/HOM2/IDP1/ILV6	G	positive
68	GO:0006403	RNA localization	0.00386112	0.0208665	0.015652	YPR080W_mRNA/YNL302C_mRNA/YOL121C_mRNA/YOL040C_mRNA/YML026C_mRNA/YER131W_mRNA	TEF1/RPS19B/RPS19A/RPS15/RPS18B/RPS26B	G	positive
69	GO:0016053	organic acid biosynthetic process	0.00420978	0.0218221	0.0163689	YOL058W_mRNA/YLR355C_mRNA/YDR158W_mRNA/YEL071W_mRNA/YDL066W_mRNA/YCL009C_mRNA	ARG1/ILV5/HOM2/DLD3/IDP1/ILV6	G	positive
70	GO:0046394	carboxylic acid biosynthetic process	0.00420978	0.0218221	0.0163689	YOL058W_mRNA/YLR355C_mRNA/YDR158W_mRNA/YEL071W_mRNA/YDL066W_mRNA/YCL009C_mRNA	ARG1/ILV5/HOM2/DLD3/IDP1/ILV6	G	positive
71	GO:0015931	nucleobase-containing compound transport	0.00790193	0.0401418	0.0301105	YPR080W_mRNA/YNL302C_mRNA/YOL121C_mRNA/YOL040C_mRNA/YML026C_mRNA/YER131W_mRNA	TEF1/RPS19B/RPS19A/RPS15/RPS18B/RPS26B	G	positive
72	GO:0034622	cellular protein-containing complex assembly	0.00844398	0.0420543	0.0315451	YLR075W_mRNA/YHR021C_mRNA/YNL302C_mRNA/YOL121C_mRNA/YEL054C_mRNA/YGR085C_mRNA/YOL040C_mRNA/YOR063W_mRNA/YDR418W_mRNA/YLR448W_mRNA	RPL10/RPS27B/RPS19B/RPS19A/RPL12A/RPL11B/RPS15/RPL3/RPL12B/RPL6B	G	positive
73	GO:0002181	cytoplasmic translation	3.47192e-58	8.36733e-56	6.32255e-56	YIL148W_mRNA/YJR094W-A_mRNA/YHL001W_mRNA/YLR344W_mRNA/YOR096W_mRNA/YNL178W_mRNA/YLR048W_mRNA/YKL006W_mRNA/YER117W_mRNA/YML063W_mRNA/YPR102C_mRNA/YDR447C_mRNA/YNL255C_mRNA/YOL039W_mRNA/YLR340W_mRNA/YBR048W_mRNA/YGL076C_mRNA/YGL147C_mRNA/YGL135W_mRNA/YOR182C_mRNA/YIL018W_mRNA/YLR388W_mRNA/YML024W_mRNA/YKR057W_mRNA/YBL027W_mRNA/YJL177W_mRNA/YOL127W_mRNA/YGL031C_mRNA/YLR185W_mRNA/YDR012W_mRNA/YBL072C…	RPL40A/RPL43B/RPL14B/RPL26A/RPS7A/RPS3/RPS0B/RPL14A/RPL23B/RPS1B/RPL11A/RPS17B/GIS2/RPP2A/RPP0/RPS11B/RPL7A/RPL9A/RPL1B/RPS30B/RPL2B/RPS29A/RPS17A/RPS21A/RPL19B/RPL17B/RPL25/RPL24A/RPL37A/RPL4B/RPS8A/RPL35A/RPL41A/RPS25B/RPL30/RPS10B/RPS12/RPL36A/RPL13B/RPL29/RPL26B/RPS5/RPL24B/RPL16B	MG	negative
74	GO:0006412	translation	1.20653e-49	1.45386e-47	1.09857e-47	YIL148W_mRNA/YJR094W-A_mRNA/YHL001W_mRNA/YLR344W_mRNA/YOR096W_mRNA/YMR116C_mRNA/YNL178W_mRNA/YLR048W_mRNA/YKL006W_mRNA/YOR063W_mRNA/YER117W_mRNA/YML063W_mRNA/YPR102C_mRNA/YDR447C_mRNA/YNL255C_mRNA/YOL039W_mRNA/YLR340W_mRNA/YBR048W_mRNA/YGL076C_mRNA/YGL147C_mRNA/YGL135W_mRNA/YOR182C_mRNA/YIL018W_mRNA/YBR189W_mRNA/YLR388W_mRNA/YML024W_mRNA/YKR057W_mRNA/YBL027W_mRNA/YJL177W_mRNA/YOL127W_mRNA/YGL031C…	RPL40A/RPL43B/RPL14B/RPL26A/RPS7A/ASC1/RPS3/RPS0B/RPL14A/RPL3/RPL23B/RPS1B/RPL11A/RPS17B/GIS2/RPP2A/RPP0/RPS11B/RPL7A/RPL9A/RPL1B/RPS30B/RPL2B/RPS9B/RPS29A/RPS17A/RPS21A/RPL19B/RPL17B/RPL25/RPL24A/RPL37A/RPL4B/RPS8A/RPL35A/RPL41A/RPS25B/RPL30/RPS10B/RPS12/RPL36A/RPL13B/RPL29/TEF1/RPL26B/RPS5/RPL24B/RPL16B	MG	negative
75	GO:0043043	peptide biosynthetic process	1.94794e-49	1.56484e-47	1.18243e-47	YIL148W_mRNA/YJR094W-A_mRNA/YHL001W_mRNA/YLR344W_mRNA/YOR096W_mRNA/YMR116C_mRNA/YNL178W_mRNA/YLR048W_mRNA/YKL006W_mRNA/YOR063W_mRNA/YER117W_mRNA/YML063W_mRNA/YPR102C_mRNA/YDR447C_mRNA/YNL255C_mRNA/YOL039W_mRNA/YLR340W_mRNA/YBR048W_mRNA/YGL076C_mRNA/YGL147C_mRNA/YGL135W_mRNA/YOR182C_mRNA/YIL018W_mRNA/YBR189W_mRNA/YLR388W_mRNA/YML024W_mRNA/YKR057W_mRNA/YBL027W_mRNA/YJL177W_mRNA/YOL127W_mRNA/YGL031C…	RPL40A/RPL43B/RPL14B/RPL26A/RPS7A/ASC1/RPS3/RPS0B/RPL14A/RPL3/RPL23B/RPS1B/RPL11A/RPS17B/GIS2/RPP2A/RPP0/RPS11B/RPL7A/RPL9A/RPL1B/RPS30B/RPL2B/RPS9B/RPS29A/RPS17A/RPS21A/RPL19B/RPL17B/RPL25/RPL24A/RPL37A/RPL4B/RPS8A/RPL35A/RPL41A/RPS25B/RPL30/RPS10B/RPS12/RPL36A/RPL13B/RPL29/TEF1/RPL26B/RPS5/RPL24B/RPL16B	MG	negative
76	GO:0006518	peptide metabolic process	6.83558e-48	4.11844e-46	3.11199e-46	YIL148W_mRNA/YJR094W-A_mRNA/YHL001W_mRNA/YLR344W_mRNA/YOR096W_mRNA/YMR116C_mRNA/YNL178W_mRNA/YLR048W_mRNA/YKL006W_mRNA/YOR063W_mRNA/YER117W_mRNA/YML063W_mRNA/YPR102C_mRNA/YDR447C_mRNA/YNL255C_mRNA/YOL039W_mRNA/YLR340W_mRNA/YBR048W_mRNA/YGL076C_mRNA/YGL147C_mRNA/YGL135W_mRNA/YOR182C_mRNA/YIL018W_mRNA/YBR189W_mRNA/YLR388W_mRNA/YML024W_mRNA/YKR057W_mRNA/YBL027W_mRNA/YJL177W_mRNA/YOL127W_mRNA/YGL031C…	RPL40A/RPL43B/RPL14B/RPL26A/RPS7A/ASC1/RPS3/RPS0B/RPL14A/RPL3/RPL23B/RPS1B/RPL11A/RPS17B/GIS2/RPP2A/RPP0/RPS11B/RPL7A/RPL9A/RPL1B/RPS30B/RPL2B/RPS9B/RPS29A/RPS17A/RPS21A/RPL19B/RPL17B/RPL25/RPL24A/RPL37A/RPL4B/RPS8A/RPL35A/RPL41A/RPS25B/RPL30/RPS10B/RPS12/RPL36A/RPL13B/RPL29/TEF1/RPL26B/RPS5/RPL24B/RPL16B	MG	negative
77	GO:0043604	amide biosynthetic process	4.32178e-47	2.0831e-45	1.57404e-45	YIL148W_mRNA/YJR094W-A_mRNA/YHL001W_mRNA/YLR344W_mRNA/YOR096W_mRNA/YMR116C_mRNA/YNL178W_mRNA/YLR048W_mRNA/YKL006W_mRNA/YOR063W_mRNA/YER117W_mRNA/YML063W_mRNA/YPR102C_mRNA/YDR447C_mRNA/YNL255C_mRNA/YOL039W_mRNA/YLR340W_mRNA/YBR048W_mRNA/YGL076C_mRNA/YGL147C_mRNA/YGL135W_mRNA/YOR182C_mRNA/YIL018W_mRNA/YBR189W_mRNA/YLR388W_mRNA/YML024W_mRNA/YKR057W_mRNA/YBL027W_mRNA/YJL177W_mRNA/YOL127W_mRNA/YGL031C…	RPL40A/RPL43B/RPL14B/RPL26A/RPS7A/ASC1/RPS3/RPS0B/RPL14A/RPL3/RPL23B/RPS1B/RPL11A/RPS17B/GIS2/RPP2A/RPP0/RPS11B/RPL7A/RPL9A/RPL1B/RPS30B/RPL2B/RPS9B/RPS29A/RPS17A/RPS21A/RPL19B/RPL17B/RPL25/RPL24A/RPL37A/RPL4B/RPS8A/RPL35A/RPL41A/RPS25B/RPL30/RPS10B/RPS12/RPL36A/RPL13B/RPL29/TEF1/RPL26B/RPS5/RPL24B/RPL16B	MG	negative
78	GO:0042254	ribosome biogenesis	5.0519e-21	2.02918e-19	1.5333e-19	YIL148W_mRNA/YHL001W_mRNA/YLR344W_mRNA/YOR096W_mRNA/YNL178W_mRNA/YLR048W_mRNA/YKL006W_mRNA/YOR063W_mRNA/YML063W_mRNA/YPR102C_mRNA/YDR447C_mRNA/YLR340W_mRNA/YBR048W_mRNA/YGL076C_mRNA/YGL135W_mRNA/YHR072W-A_mRNA/YBR189W_mRNA/YML024W_mRNA/YKR057W_mRNA/YJL177W_mRNA/YOL127W_mRNA/YGL031C_mRNA/YLR185W_mRNA/YBL072C_mRNA/YDL191W_mRNA/YGL030W_mRNA/YMR230W_mRNA/YGR034W_mRNA/YJR123W_mRNA/YGR148C_mRNA	RPL40A/RPL14B/RPL26A/RPS7A/RPS3/RPS0B/RPL14A/RPL3/RPS1B/RPL11A/RPS17B/RPP0/RPS11B/RPL7A/RPL1B/NOP10/RPS9B/RPS17A/RPS21A/RPL17B/RPL25/RPL24A/RPL37A/RPS8A/RPL35A/RPL30/RPS10B/RPL26B/RPS5/RPL24B	MG	negative
79	GO:0022613	ribonucleoprotein complex biogenesis	1.12198e-18	3.86281e-17	2.91883e-17	YIL148W_mRNA/YHL001W_mRNA/YLR344W_mRNA/YOR096W_mRNA/YNL178W_mRNA/YLR048W_mRNA/YKL006W_mRNA/YOR063W_mRNA/YML063W_mRNA/YPR102C_mRNA/YDR447C_mRNA/YLR340W_mRNA/YBR048W_mRNA/YGL076C_mRNA/YGL135W_mRNA/YHR072W-A_mRNA/YBR189W_mRNA/YML024W_mRNA/YKR057W_mRNA/YJL177W_mRNA/YOL127W_mRNA/YGL031C_mRNA/YLR185W_mRNA/YBL072C_mRNA/YDL191W_mRNA/YGL030W_mRNA/YMR230W_mRNA/YGR034W_mRNA/YJR123W_mRNA/YGR148C_mRNA	RPL40A/RPL14B/RPL26A/RPS7A/RPS3/RPS0B/RPL14A/RPL3/RPS1B/RPL11A/RPS17B/RPP0/RPS11B/RPL7A/RPL1B/NOP10/RPS9B/RPS17A/RPS21A/RPL17B/RPL25/RPL24A/RPL37A/RPS8A/RPL35A/RPL30/RPS10B/RPL26B/RPS5/RPL24B	MG	negative
80	GO:0042273	ribosomal large subunit biogenesis	3.94908e-14	1.18966e-12	8.98936e-13	YIL148W_mRNA/YHL001W_mRNA/YLR344W_mRNA/YKL006W_mRNA/YOR063W_mRNA/YPR102C_mRNA/YLR340W_mRNA/YGL076C_mRNA/YGL135W_mRNA/YJL177W_mRNA/YOL127W_mRNA/YGL031C_mRNA/YLR185W_mRNA/YDL191W_mRNA/YGR034W_mRNA/YGR148C_mRNA	RPL40A/RPL14B/RPL26A/RPL14A/RPL3/RPL11A/RPP0/RPL7A/RPL1B/RPL17B/RPL25/RPL24A/RPL37A/RPL35A/RPL26B/RPL24B	MG	negative
81	GO:0042255	ribosome assembly	3.92982e-13	1.05232e-11	7.95157e-12	YIL148W_mRNA/YLR048W_mRNA/YOR063W_mRNA/YPR102C_mRNA/YDR447C_mRNA/YLR340W_mRNA/YBR048W_mRNA/YML024W_mRNA/YOL127W_mRNA/YGL031C_mRNA/YMR230W_mRNA/YJR123W_mRNA/YGR148C_mRNA	RPL40A/RPS0B/RPL3/RPL11A/RPS17B/RPP0/RPS11B/RPS17A/RPL25/RPL24A/RPS10B/RPS5/RPL24B	MG	negative
82	GO:0022618	ribonucleoprotein complex assembly	7.15587e-09	1.72457e-07	1.30312e-07	YIL148W_mRNA/YLR048W_mRNA/YOR063W_mRNA/YPR102C_mRNA/YDR447C_mRNA/YLR340W_mRNA/YBR048W_mRNA/YML024W_mRNA/YOL127W_mRNA/YGL031C_mRNA/YMR230W_mRNA/YJR123W_mRNA/YGR148C_mRNA	RPL40A/RPS0B/RPL3/RPL11A/RPS17B/RPP0/RPS11B/RPS17A/RPL25/RPL24A/RPS10B/RPS5/RPL24B	MG	negative
83	GO:0071826	ribonucleoprotein complex subunit organization	1.1239e-08	2.46235e-07	1.86061e-07	YIL148W_mRNA/YLR048W_mRNA/YOR063W_mRNA/YPR102C_mRNA/YDR447C_mRNA/YLR340W_mRNA/YBR048W_mRNA/YML024W_mRNA/YOL127W_mRNA/YGL031C_mRNA/YMR230W_mRNA/YJR123W_mRNA/YGR148C_mRNA	RPL40A/RPS0B/RPL3/RPL11A/RPS17B/RPP0/RPS11B/RPS17A/RPL25/RPL24A/RPS10B/RPS5/RPL24B	MG	negative
84	GO:0070925	organelle assembly	2.62715e-08	5.2762e-07	3.98682e-07	YIL148W_mRNA/YLR048W_mRNA/YOR063W_mRNA/YPR102C_mRNA/YDR447C_mRNA/YLR340W_mRNA/YBR048W_mRNA/YML024W_mRNA/YOL127W_mRNA/YGL031C_mRNA/YMR230W_mRNA/YJR123W_mRNA/YGR148C_mRNA	RPL40A/RPS0B/RPL3/RPL11A/RPS17B/RPP0/RPS11B/RPS17A/RPL25/RPL24A/RPS10B/RPS5/RPL24B	MG	negative
85	GO:0006364	rRNA processing	5.6738e-08	1.05183e-06	7.94791e-07	YOR096W_mRNA/YLR048W_mRNA/YOR063W_mRNA/YML063W_mRNA/YBR048W_mRNA/YGL076C_mRNA/YGL135W_mRNA/YHR072W-A_mRNA/YBR189W_mRNA/YKR057W_mRNA/YJL177W_mRNA/YLR185W_mRNA/YBL072C_mRNA/YDL191W_mRNA/YGL030W_mRNA	RPS7A/RPS0B/RPL3/RPS1B/RPS11B/RPL7A/RPL1B/NOP10/RPS9B/RPS21A/RPL17B/RPL37A/RPS8A/RPL35A/RPL30	MG	negative
86	GO:0016072	rRNA metabolic process	1.07721e-07	1.85434e-06	1.40119e-06	YOR096W_mRNA/YLR048W_mRNA/YOR063W_mRNA/YML063W_mRNA/YBR048W_mRNA/YGL076C_mRNA/YGL135W_mRNA/YHR072W-A_mRNA/YBR189W_mRNA/YKR057W_mRNA/YJL177W_mRNA/YLR185W_mRNA/YBL072C_mRNA/YDL191W_mRNA/YGL030W_mRNA	RPS7A/RPS0B/RPL3/RPS1B/RPS11B/RPL7A/RPL1B/NOP10/RPS9B/RPS21A/RPL17B/RPL37A/RPS8A/RPL35A/RPL30	MG	negative
87	GO:0000027	ribosomal large subunit assembly	1.31792e-07	2.11746e-06	1.60001e-06	YIL148W_mRNA/YOR063W_mRNA/YPR102C_mRNA/YLR340W_mRNA/YOL127W_mRNA/YGL031C_mRNA/YGR148C_mRNA	RPL40A/RPL3/RPL11A/RPP0/RPL25/RPL24A/RPL24B	MG	negative
88	GO:0042274	ribosomal small subunit biogenesis	1.64508e-07	2.4779e-06	1.87236e-06	YOR096W_mRNA/YLR048W_mRNA/YML063W_mRNA/YDR447C_mRNA/YBR048W_mRNA/YBR189W_mRNA/YML024W_mRNA/YKR057W_mRNA/YBL072C_mRNA/YMR230W_mRNA/YJR123W_mRNA	RPS7A/RPS0B/RPS1B/RPS17B/RPS11B/RPS9B/RPS17A/RPS21A/RPS8A/RPS10B/RPS5	MG	negative
89	GO:0000028	ribosomal small subunit assembly	3.68326e-07	5.22156e-06	3.94553e-06	YLR048W_mRNA/YDR447C_mRNA/YBR048W_mRNA/YML024W_mRNA/YMR230W_mRNA/YJR123W_mRNA	RPS0B/RPS17B/RPS11B/RPS17A/RPS10B/RPS5	MG	negative
90	GO:0034470	ncRNA processing	3.78723e-06	5.07069e-05	3.83153e-05	YOR096W_mRNA/YLR048W_mRNA/YOR063W_mRNA/YML063W_mRNA/YBR048W_mRNA/YGL076C_mRNA/YGL135W_mRNA/YHR072W-A_mRNA/YBR189W_mRNA/YKR057W_mRNA/YJL177W_mRNA/YLR185W_mRNA/YBL072C_mRNA/YDL191W_mRNA/YGL030W_mRNA	RPS7A/RPS0B/RPL3/RPS1B/RPS11B/RPL7A/RPL1B/NOP10/RPS9B/RPS21A/RPL17B/RPL37A/RPS8A/RPL35A/RPL30	MG	negative
91	GO:0034660	ncRNA metabolic process	2.24205e-05	0.000274101	0.000207117	YOR096W_mRNA/YLR048W_mRNA/YOR063W_mRNA/YML063W_mRNA/YBR048W_mRNA/YGL076C_mRNA/YGL135W_mRNA/YHR072W-A_mRNA/YBR189W_mRNA/YKR057W_mRNA/YJL177W_mRNA/YLR185W_mRNA/YBL072C_mRNA/YDL191W_mRNA/YGL030W_mRNA	RPS7A/RPS0B/RPL3/RPS1B/RPS11B/RPL7A/RPL1B/NOP10/RPS9B/RPS21A/RPL17B/RPL37A/RPS8A/RPL35A/RPL30	MG	negative
92	GO:0097064	ncRNA export from nucleus	2.27469e-05	0.000274101	0.000207117	YNL178W_mRNA/YLR048W_mRNA/YMR230W_mRNA/YPR080W_mRNA/YJR123W_mRNA	RPS3/RPS0B/RPS10B/TEF1/RPS5	MG	negative
93	GO:0006407	rRNA export from nucleus	3.3118e-05	0.000362792	0.000274134	YNL178W_mRNA/YLR048W_mRNA/YMR230W_mRNA/YJR123W_mRNA	RPS3/RPS0B/RPS10B/RPS5	MG	negative
94	GO:0051029	rRNA transport	3.3118e-05	0.000362792	0.000274134	YNL178W_mRNA/YLR048W_mRNA/YMR230W_mRNA/YJR123W_mRNA	RPS3/RPS0B/RPS10B/RPS5	MG	negative
95	GO:0071428	rRNA-containing ribonucleoprotein complex export from nucleus	6.508e-05	0.000681925	0.000515278	YIL148W_mRNA/YNL178W_mRNA/YLR048W_mRNA/YGL135W_mRNA/YMR230W_mRNA/YJR123W_mRNA	RPL40A/RPS3/RPS0B/RPL1B/RPS10B/RPS5	MG	negative
96	GO:0071426	ribonucleoprotein complex export from nucleus	0.000224294	0.00225229	0.00170188	YIL148W_mRNA/YNL178W_mRNA/YLR048W_mRNA/YGL135W_mRNA/YMR230W_mRNA/YPR080W_mRNA/YJR123W_mRNA	RPL40A/RPS3/RPS0B/RPL1B/RPS10B/TEF1/RPS5	MG	negative
97	GO:0071166	ribonucleoprotein complex localization	0.00023649	0.00227977	0.00172265	YIL148W_mRNA/YNL178W_mRNA/YLR048W_mRNA/YGL135W_mRNA/YMR230W_mRNA/YPR080W_mRNA/YJR123W_mRNA	RPL40A/RPS3/RPS0B/RPL1B/RPS10B/TEF1/RPS5	MG	negative
98	GO:0006405	RNA export from nucleus	0.000262492	0.0024331	0.00183851	YIL148W_mRNA/YNL178W_mRNA/YLR048W_mRNA/YGL135W_mRNA/YMR230W_mRNA/YPR080W_mRNA/YJR123W_mRNA	RPL40A/RPS3/RPS0B/RPL1B/RPS10B/TEF1/RPS5	MG	negative
99	GO:0006611	protein export from nucleus	0.000276333	0.00246653	0.00186377	YIL148W_mRNA/YNL178W_mRNA/YLR048W_mRNA/YGL135W_mRNA/YMR230W_mRNA/YPR080W_mRNA/YJR123W_mRNA	RPL40A/RPS3/RPS0B/RPL1B/RPS10B/TEF1/RPS5	MG	negative
100	GO:0051168	nuclear export	0.000337712	0.00290674	0.0021964	YIL148W_mRNA/YNL178W_mRNA/YLR048W_mRNA/YGL135W_mRNA/YMR230W_mRNA/YPR080W_mRNA/YJR123W_mRNA	RPL40A/RPS3/RPS0B/RPL1B/RPS10B/TEF1/RPS5	MG	negative
101	GO:0000470	maturation of LSU-rRNA	0.000420404	0.0034937	0.00263992	YGL076C_mRNA/YGL135W_mRNA/YJL177W_mRNA/YLR185W_mRNA/YDL191W_mRNA	RPL7A/RPL1B/RPL17B/RPL37A/RPL35A	MG	negative
102	GO:0000462	maturation of SSU-rRNA from tricistronic rRNA transcript (SSU-rRNA, 5.8S rRNA, LSU-rRNA)	0.000681606	0.00547557	0.00413747	YLR048W_mRNA/YML063W_mRNA/YBR048W_mRNA/YBR189W_mRNA/YKR057W_mRNA/YBL072C_mRNA	RPS0B/RPS1B/RPS11B/RPS9B/RPS21A/RPS8A	MG	negative
103	GO:0031503	protein-containing complex localization	0.000975059	0.0075803	0.00572785	YIL148W_mRNA/YNL178W_mRNA/YLR048W_mRNA/YGL135W_mRNA/YMR230W_mRNA/YPR080W_mRNA/YJR123W_mRNA	RPL40A/RPS3/RPS0B/RPL1B/RPS10B/TEF1/RPS5	MG	negative
104	GO:0000461	endonucleolytic cleavage to generate mature 3'-end of SSU-rRNA from (SSU-rRNA, 5.8S rRNA, LSU-rRNA)	0.00112327	0.00805986	0.00609022	YLR048W_mRNA/YKR057W_mRNA	RPS0B/RPS21A	MG	negative
105	GO:0050658	RNA transport	0.0011401	0.00805986	0.00609022	YIL148W_mRNA/YNL178W_mRNA/YLR048W_mRNA/YGL135W_mRNA/YMR230W_mRNA/YPR080W_mRNA/YJR123W_mRNA	RPL40A/RPS3/RPS0B/RPL1B/RPS10B/TEF1/RPS5	MG	negative
106	GO:0051236	establishment of RNA localization	0.0011401	0.00805986	0.00609022	YIL148W_mRNA/YNL178W_mRNA/YLR048W_mRNA/YGL135W_mRNA/YMR230W_mRNA/YPR080W_mRNA/YJR123W_mRNA	RPL40A/RPS3/RPS0B/RPL1B/RPS10B/TEF1/RPS5	MG	negative
107	GO:0030490	maturation of SSU-rRNA	0.00117592	0.00805986	0.00609022	YLR048W_mRNA/YML063W_mRNA/YBR048W_mRNA/YBR189W_mRNA/YKR057W_mRNA/YBL072C_mRNA	RPS0B/RPS1B/RPS11B/RPS9B/RPS21A/RPS8A	MG	negative
108	GO:0050657	nucleic acid transport	0.0012305	0.00805986	0.00609022	YIL148W_mRNA/YNL178W_mRNA/YLR048W_mRNA/YGL135W_mRNA/YMR230W_mRNA/YPR080W_mRNA/YJR123W_mRNA	RPL40A/RPS3/RPS0B/RPL1B/RPS10B/TEF1/RPS5	MG	negative
109	GO:0034622	cellular protein-containing complex assembly	0.00123741	0.00805986	0.00609022	YIL148W_mRNA/YLR048W_mRNA/YOR063W_mRNA/YPR102C_mRNA/YDR447C_mRNA/YLR340W_mRNA/YBR048W_mRNA/YML024W_mRNA/YOL127W_mRNA/YGL031C_mRNA/YMR230W_mRNA/YJR123W_mRNA/YGR148C_mRNA	RPL40A/RPS0B/RPL3/RPL11A/RPS17B/RPP0/RPS11B/RPS17A/RPL25/RPL24A/RPS10B/RPS5/RPL24B	MG	negative
110	GO:0000469	cleavage involved in rRNA processing	0.00148723	0.00943217	0.00712717	YLR048W_mRNA/YHR072W-A_mRNA/YKR057W_mRNA/YJL177W_mRNA/YLR185W_mRNA	RPS0B/NOP10/RPS21A/RPL17B/RPL37A	MG	negative
111	GO:0006913	nucleocytoplasmic transport	0.00183347	0.0108385	0.00818984	YIL148W_mRNA/YNL178W_mRNA/YLR048W_mRNA/YGL135W_mRNA/YMR230W_mRNA/YPR080W_mRNA/YJR123W_mRNA	RPL40A/RPS3/RPS0B/RPL1B/RPS10B/TEF1/RPS5	MG	negative
112	GO:0051169	nuclear transport	0.00183347	0.0108385	0.00818984	YIL148W_mRNA/YNL178W_mRNA/YLR048W_mRNA/YGL135W_mRNA/YMR230W_mRNA/YPR080W_mRNA/YJR123W_mRNA	RPL40A/RPS3/RPS0B/RPL1B/RPS10B/TEF1/RPS5	MG	negative
113	GO:0065003	protein-containing complex assembly	0.0018439	0.0108385	0.00818984	YIL148W_mRNA/YLR048W_mRNA/YOR063W_mRNA/YPR102C_mRNA/YDR447C_mRNA/YLR340W_mRNA/YBR048W_mRNA/YML024W_mRNA/YOL127W_mRNA/YGL031C_mRNA/YMR230W_mRNA/YJR123W_mRNA/YGR148C_mRNA	RPL40A/RPS0B/RPL3/RPL11A/RPS17B/RPP0/RPS11B/RPS17A/RPL25/RPL24A/RPS10B/RPS5/RPL24B	MG	negative
114	GO:0000463	maturation of LSU-rRNA from tricistronic rRNA transcript (SSU-rRNA, 5.8S rRNA, LSU-rRNA)	0.00193271	0.0110901	0.00837992	YGL076C_mRNA/YJL177W_mRNA/YLR185W_mRNA/YDL191W_mRNA	RPL7A/RPL17B/RPL37A/RPL35A	MG	negative
115	GO:0006403	RNA localization	0.00210238	0.0117831	0.00890359	YIL148W_mRNA/YNL178W_mRNA/YLR048W_mRNA/YGL135W_mRNA/YMR230W_mRNA/YPR080W_mRNA/YJR123W_mRNA	RPL40A/RPS3/RPS0B/RPL1B/RPS10B/TEF1/RPS5	MG	negative
116	GO:0000478	endonucleolytic cleavage involved in rRNA processing	0.00313619	0.016796	0.0126915	YLR048W_mRNA/YKR057W_mRNA/YJL177W_mRNA/YLR185W_mRNA	RPS0B/RPS21A/RPL17B/RPL37A	MG	negative
117	GO:0000479	endonucleolytic cleavage of tricistronic rRNA transcript (SSU-rRNA, 5.8S rRNA, LSU-rRNA)	0.00313619	0.016796	0.0126915	YLR048W_mRNA/YKR057W_mRNA/YJL177W_mRNA/YLR185W_mRNA	RPS0B/RPS21A/RPL17B/RPL37A	MG	negative
118	GO:0000448	cleavage in ITS2 between 5.8S rRNA and LSU-rRNA of tricistronic rRNA transcript (SSU-rRNA, 5.8S rRNA, LSU-rRNA)	0.00393334	0.0206073	0.0155713	YJL177W_mRNA/YLR185W_mRNA	RPL17B/RPL37A	MG	negative
119	GO:0015931	nucleobase-containing compound transport	0.00480825	0.0245158	0.0185247	YIL148W_mRNA/YNL178W_mRNA/YLR048W_mRNA/YGL135W_mRNA/YMR230W_mRNA/YPR080W_mRNA/YJR123W_mRNA	RPL40A/RPS3/RPS0B/RPL1B/RPS10B/TEF1/RPS5	MG	negative
120	GO:1902626	assembly of large subunit precursor of preribosome	0.00488281	0.0245158	0.0185247	YGL031C_mRNA/YGR148C_mRNA	RPL24A/RPL24B	MG	negative
121	GO:0006414	translational elongation	0.00827594	0.0407041	0.030757	YMR116C_mRNA/YOL039W_mRNA/YPR080W_mRNA	ASC1/RPP2A/TEF1	MG	negative
122	GO:0045927	positive regulation of growth	9.31404e-05	0.0148265	0.011062	YDR171W_mRNA/YGR142W_mRNA/YGL209W_mRNA	HSP42/BTN2/MIG2	MG	positive
123	GO:0006457	protein folding	0.000115109	0.0148265	0.011062	YDR171W_mRNA/YGR142W_mRNA/YPL240C_mRNA/YNL007C_mRNA/YOR027W_mRNA	HSP42/BTN2/HSP82/SIS1/STI1	MG	positive
124	GO:0019413	acetate biosynthetic process	0.000122196	0.0148265	0.011062	YOR374W_mRNA/YPL061W_mRNA	ALD4/ALD6	MG	positive
125	GO:0006970	response to osmotic stress	0.000335416	0.0305229	0.022773	YDR171W_mRNA/YPL240C_mRNA/YNL007C_mRNA/YPL061W_mRNA	HSP42/HSP82/SIS1/ALD6	MG	positive
126	GO:0006083	acetate metabolic process	0.000563898	0.0328958	0.0245435	YOR374W_mRNA/YPL061W_mRNA	ALD4/ALD6	MG	positive
127	GO:0009628	response to abiotic stimulus	0.000645592	0.0328958	0.0245435	YDR171W_mRNA/YPL240C_mRNA/YNL007C_mRNA/YPL061W_mRNA/YGR086C_mRNA	HSP42/HSP82/SIS1/ALD6/PIL1	MG	positive
128	GO:0006067	ethanol metabolic process	0.000722986	0.0328958	0.0245435	YOR374W_mRNA/YPL061W_mRNA	ALD4/ALD6	MG	positive
129	GO:0034308	primary alcohol metabolic process	0.000722986	0.0328958	0.0245435	YOR374W_mRNA/YPL061W_mRNA	ALD4/ALD6	MG	positive
130	GO:0030307	positive regulation of cell growth	0.0010984	0.0399817	0.0298302	YDR171W_mRNA/YGR142W_mRNA	HSP42/BTN2	MG	positive
131	GO:0070941	eisosome assembly	0.0010984	0.0399817	0.0298302	YPR149W_mRNA/YGR086C_mRNA	NCE102/PIL1	MG	positive
132	GO:0040008	regulation of growth	0.00129982	0.0430122	0.0320912	YDR171W_mRNA/YGR142W_mRNA/YGL209W_mRNA	HSP42/BTN2/MIG2	MG	positive
133	GO:0006740	NADPH regeneration	0.00154904	0.0469875	0.0350572	YOR374W_mRNA/YPL061W_mRNA	ALD4/ALD6	MG	positive
134	GO:0034660	ncRNA metabolic process	6.95445e-13	3.00432e-10	2.53288e-10	YHR089C_mRNA/YDR120C_mRNA/YLR175W_mRNA/YLL008W_mRNA/YNL308C_mRNA/YGR285C_mRNA/YML093W_mRNA/YAL035W_mRNA/YER006W_mRNA/YOR294W_mRNA/YGL029W_mRNA/YGL078C_mRNA/YGR280C_mRNA/YHL033C_mRNA/YDR023W_mRNA/YOR239W_mRNA/YEL026W_mRNA/YDL213C_mRNA/YGR103W_mRNA/YGL105W_mRNA/YIL078W_mRNA/YGR094W_mRNA/YKL172W_mRNA	GAR1/TRM1/CBF5/DRS1/KRI1/ZUO1/UTP14/FUN12/NUG1/RRS1/CGR1/DBP3/PXR1/RPL8A/SES1/ABP140/SNU13/NOP6/NOP7/ARC1/THS1/VAS1/EBP2	M	positive
135	GO:0022613	ribonucleoprotein complex biogenesis	2.61125e-11	5.64031e-09	4.75523e-09	YHR089C_mRNA/YLR175W_mRNA/YLL008W_mRNA/YNL308C_mRNA/YGR285C_mRNA/YGR162W_mRNA/YPR163C_mRNA/YML093W_mRNA/YAL035W_mRNA/YER006W_mRNA/YOR294W_mRNA/YGL029W_mRNA/YER025W_mRNA/YGL078C_mRNA/YGR280C_mRNA/YJR014W_mRNA/YHL033C_mRNA/YEL026W_mRNA/YOR206W_mRNA/YDL213C_mRNA/YGR103W_mRNA/YKL172W_mRNA	GAR1/CBF5/DRS1/KRI1/ZUO1/TIF4631/TIF3/UTP14/FUN12/NUG1/RRS1/CGR1/GCD11/DBP3/PXR1/TMA22/RPL8A/SNU13/NOC2/NOP6/NOP7/EBP2	M	positive
136	GO:0006364	rRNA processing	1.66971e-10	2.40438e-08	2.02708e-08	YHR089C_mRNA/YLR175W_mRNA/YLL008W_mRNA/YNL308C_mRNA/YGR285C_mRNA/YML093W_mRNA/YAL035W_mRNA/YER006W_mRNA/YOR294W_mRNA/YGL029W_mRNA/YGL078C_mRNA/YGR280C_mRNA/YHL033C_mRNA/YEL026W_mRNA/YDL213C_mRNA/YGR103W_mRNA/YKL172W_mRNA	GAR1/CBF5/DRS1/KRI1/ZUO1/UTP14/FUN12/NUG1/RRS1/CGR1/DBP3/PXR1/RPL8A/SNU13/NOP6/NOP7/EBP2	M	positive
137	GO:0016072	rRNA metabolic process	3.56632e-10	3.30105e-08	2.78305e-08	YHR089C_mRNA/YLR175W_mRNA/YLL008W_mRNA/YNL308C_mRNA/YGR285C_mRNA/YML093W_mRNA/YAL035W_mRNA/YER006W_mRNA/YOR294W_mRNA/YGL029W_mRNA/YGL078C_mRNA/YGR280C_mRNA/YHL033C_mRNA/YEL026W_mRNA/YDL213C_mRNA/YGR103W_mRNA/YKL172W_mRNA	GAR1/CBF5/DRS1/KRI1/ZUO1/UTP14/FUN12/NUG1/RRS1/CGR1/DBP3/PXR1/RPL8A/SNU13/NOP6/NOP7/EBP2	M	positive
138	GO:0034470	ncRNA processing	3.82066e-10	3.30105e-08	2.78305e-08	YHR089C_mRNA/YDR120C_mRNA/YLR175W_mRNA/YLL008W_mRNA/YNL308C_mRNA/YGR285C_mRNA/YML093W_mRNA/YAL035W_mRNA/YER006W_mRNA/YOR294W_mRNA/YGL029W_mRNA/YGL078C_mRNA/YGR280C_mRNA/YHL033C_mRNA/YOR239W_mRNA/YEL026W_mRNA/YDL213C_mRNA/YGR103W_mRNA/YKL172W_mRNA	GAR1/TRM1/CBF5/DRS1/KRI1/ZUO1/UTP14/FUN12/NUG1/RRS1/CGR1/DBP3/PXR1/RPL8A/ABP140/SNU13/NOP6/NOP7/EBP2	M	positive
139	GO:0042254	ribosome biogenesis	5.81545e-10	4.18712e-08	3.53008e-08	YHR089C_mRNA/YLR175W_mRNA/YLL008W_mRNA/YNL308C_mRNA/YGR285C_mRNA/YGR162W_mRNA/YML093W_mRNA/YAL035W_mRNA/YER006W_mRNA/YOR294W_mRNA/YGL029W_mRNA/YGL078C_mRNA/YGR280C_mRNA/YHL033C_mRNA/YEL026W_mRNA/YOR206W_mRNA/YDL213C_mRNA/YGR103W_mRNA/YKL172W_mRNA	GAR1/CBF5/DRS1/KRI1/ZUO1/TIF4631/UTP14/FUN12/NUG1/RRS1/CGR1/DBP3/PXR1/RPL8A/SNU13/NOC2/NOP6/NOP7/EBP2	M	positive
140	GO:0042273	ribosomal large subunit biogenesis	1.84824e-07	1.14063e-05	9.61642e-06	YLL008W_mRNA/YGR162W_mRNA/YER006W_mRNA/YOR294W_mRNA/YGL078C_mRNA/YHL033C_mRNA/YEL026W_mRNA/YOR206W_mRNA/YGR103W_mRNA/YKL172W_mRNA	DRS1/TIF4631/NUG1/RRS1/DBP3/RPL8A/SNU13/NOC2/NOP7/EBP2	M	positive
141	GO:0006412	translation	1.24225e-06	6.70813e-05	5.65549e-05	YGR285C_mRNA/YGR162W_mRNA/YPR163C_mRNA/YAL035W_mRNA/YER025W_mRNA/YLR249W_mRNA/YJR014W_mRNA/YHL033C_mRNA/YDR023W_mRNA/YGR083C_mRNA/YOL120C_mRNA/YOL039W_mRNA/YGL105W_mRNA/YLR406C_mRNA/YIL078W_mRNA/YGR094W_mRNA	ZUO1/TIF4631/TIF3/FUN12/GCD11/YEF3/TMA22/RPL8A/SES1/GCD2/RPL18A/RPP2A/ARC1/RPL31B/THS1/VAS1	M	positive
142	GO:0043043	peptide biosynthetic process	1.41111e-06	6.77334e-05	5.71047e-05	YGR285C_mRNA/YGR162W_mRNA/YPR163C_mRNA/YAL035W_mRNA/YER025W_mRNA/YLR249W_mRNA/YJR014W_mRNA/YHL033C_mRNA/YDR023W_mRNA/YGR083C_mRNA/YOL120C_mRNA/YOL039W_mRNA/YGL105W_mRNA/YLR406C_mRNA/YIL078W_mRNA/YGR094W_mRNA	ZUO1/TIF4631/TIF3/FUN12/GCD11/YEF3/TMA22/RPL8A/SES1/GCD2/RPL18A/RPP2A/ARC1/RPL31B/THS1/VAS1	M	positive
143	GO:0006518	peptide metabolic process	3.61079e-06	0.000155986	0.000131509	YGR285C_mRNA/YGR162W_mRNA/YPR163C_mRNA/YAL035W_mRNA/YER025W_mRNA/YLR249W_mRNA/YJR014W_mRNA/YHL033C_mRNA/YDR023W_mRNA/YGR083C_mRNA/YOL120C_mRNA/YOL039W_mRNA/YGL105W_mRNA/YLR406C_mRNA/YIL078W_mRNA/YGR094W_mRNA	ZUO1/TIF4631/TIF3/FUN12/GCD11/YEF3/TMA22/RPL8A/SES1/GCD2/RPL18A/RPP2A/ARC1/RPL31B/THS1/VAS1	M	positive
144	GO:0002183	cytoplasmic translational initiation	4.34289e-06	0.000170557	0.000143793	YGR162W_mRNA/YPR163C_mRNA/YAL035W_mRNA/YER025W_mRNA/YJR014W_mRNA	TIF4631/TIF3/FUN12/GCD11/TMA22	M	positive
145	GO:0043604	amide biosynthetic process	5.84508e-06	0.000210423	0.000177403	YGR285C_mRNA/YGR162W_mRNA/YPR163C_mRNA/YAL035W_mRNA/YER025W_mRNA/YLR249W_mRNA/YJR014W_mRNA/YHL033C_mRNA/YDR023W_mRNA/YGR083C_mRNA/YOL120C_mRNA/YOL039W_mRNA/YGL105W_mRNA/YLR406C_mRNA/YIL078W_mRNA/YGR094W_mRNA	ZUO1/TIF4631/TIF3/FUN12/GCD11/YEF3/TMA22/RPL8A/SES1/GCD2/RPL18A/RPP2A/ARC1/RPL31B/THS1/VAS1	M	positive
146	GO:0006413	translational initiation	1.87574e-05	0.000623323	0.000525511	YGR162W_mRNA/YPR163C_mRNA/YAL035W_mRNA/YER025W_mRNA/YJR014W_mRNA/YGR083C_mRNA	TIF4631/TIF3/FUN12/GCD11/TMA22/GCD2	M	positive
147	GO:0001731	formation of translation preinitiation complex	2.35219e-05	0.00072582	0.000611924	YGR162W_mRNA/YPR163C_mRNA/YER025W_mRNA/YJR014W_mRNA	TIF4631/TIF3/GCD11/TMA22	M	positive
148	GO:0002181	cytoplasmic translation	5.92642e-05	0.00170681	0.00143898	YGR162W_mRNA/YPR163C_mRNA/YAL035W_mRNA/YER025W_mRNA/YJR014W_mRNA/YHL033C_mRNA/YOL120C_mRNA/YOL039W_mRNA/YLR406C_mRNA	TIF4631/TIF3/FUN12/GCD11/TMA22/RPL8A/RPL18A/RPP2A/RPL31B	M	positive
149	GO:0006450	regulation of translational fidelity	0.000146371	0.00395202	0.00333187	YGR285C_mRNA/YER025W_mRNA/YLR406C_mRNA/YGR094W_mRNA	ZUO1/GCD11/RPL31B/VAS1	M	positive
150	GO:0006418	tRNA aminoacylation for protein translation	0.000249721	0.00634584	0.00535005	YDR023W_mRNA/YGL105W_mRNA/YIL078W_mRNA/YGR094W_mRNA	SES1/ARC1/THS1/VAS1	M	positive
151	GO:0000470	maturation of LSU-rRNA	0.000280497	0.00673193	0.00567556	YER006W_mRNA/YGL078C_mRNA/YHL033C_mRNA/YEL026W_mRNA/YGR103W_mRNA	NUG1/DBP3/RPL8A/SNU13/NOP7	M	positive
152	GO:0043038	amino acid activation	0.000355788	0.00740207	0.00624054	YDR023W_mRNA/YGL105W_mRNA/YIL078W_mRNA/YGR094W_mRNA	SES1/ARC1/THS1/VAS1	M	positive
153	GO:0043039	tRNA aminoacylation	0.000355788	0.00740207	0.00624054	YDR023W_mRNA/YGL105W_mRNA/YIL078W_mRNA/YGR094W_mRNA	SES1/ARC1/THS1/VAS1	M	positive
154	GO:0065009	regulation of molecular function	0.000370036	0.00740207	0.00624054	YGR162W_mRNA/YPR163C_mRNA/YOR027W_mRNA/YGR280C_mRNA/YML028W_mRNA/YIL075C_mRNA/YEL026W_mRNA/YGR083C_mRNA/YOL039W_mRNA/YGL105W_mRNA/YPL106C_mRNA	TIF4631/TIF3/STI1/PXR1/TSA1/RPN2/SNU13/GCD2/RPP2A/ARC1/SSE1	M	positive
155	GO:0042274	ribosomal small subunit biogenesis	0.000376957	0.00740207	0.00624054	YNL308C_mRNA/YML093W_mRNA/YAL035W_mRNA/YOR294W_mRNA/YEL026W_mRNA/YDL213C_mRNA/YGR103W_mRNA	KRI1/UTP14/FUN12/RRS1/SNU13/NOP6/NOP7	M	positive
156	GO:0000462	maturation of SSU-rRNA from tricistronic rRNA transcript (SSU-rRNA, 5.8S rRNA, LSU-rRNA)	0.000426653	0.00801366	0.00675615	YNL308C_mRNA/YML093W_mRNA/YAL035W_mRNA/YOR294W_mRNA/YEL026W_mRNA/YGR103W_mRNA	KRI1/UTP14/FUN12/RRS1/SNU13/NOP7	M	positive
157	GO:1902280	regulation of RNA helicase activity	0.000571994	0.0102959	0.00868026	YGR162W_mRNA/YPR163C_mRNA	TIF4631/TIF3	M	positive
158	GO:0030490	maturation of SSU-rRNA	0.000742164	0.0128246	0.0108122	YNL308C_mRNA/YML093W_mRNA/YAL035W_mRNA/YOR294W_mRNA/YEL026W_mRNA/YGR103W_mRNA	KRI1/UTP14/FUN12/RRS1/SNU13/NOP7	M	positive
159	GO:0050790	regulation of catalytic activity	0.000925493	0.0153774	0.0129644	YGR162W_mRNA/YPR163C_mRNA/YOR027W_mRNA/YGR280C_mRNA/YML028W_mRNA/YIL075C_mRNA/YGR083C_mRNA/YOL039W_mRNA/YGL105W_mRNA/YPL106C_mRNA	TIF4631/TIF3/STI1/PXR1/TSA1/RPN2/GCD2/RPP2A/ARC1/SSE1	M	positive
160	GO:0006446	regulation of translational initiation	0.00160368	0.0243799	0.0205542	YGR162W_mRNA/YAL035W_mRNA/YGR083C_mRNA	TIF4631/FUN12/GCD2	M	positive
161	GO:0000460	maturation of 5.8S rRNA	0.00163661	0.0243799	0.0205542	YNL308C_mRNA/YML093W_mRNA/YOR294W_mRNA/YGL078C_mRNA/YGR103W_mRNA	KRI1/UTP14/RRS1/DBP3/NOP7	M	positive
162	GO:0000466	maturation of 5.8S rRNA from tricistronic rRNA transcript (SSU-rRNA, 5.8S rRNA, LSU-rRNA)	0.00163661	0.0243799	0.0205542	YNL308C_mRNA/YML093W_mRNA/YOR294W_mRNA/YGL078C_mRNA/YGR103W_mRNA	KRI1/UTP14/RRS1/DBP3/NOP7	M	positive
163	GO:0000478	endonucleolytic cleavage involved in rRNA processing	0.00228919	0.031901	0.0268951	YNL308C_mRNA/YML093W_mRNA/YOR294W_mRNA/YGL078C_mRNA	KRI1/UTP14/RRS1/DBP3	M	positive
164	GO:0000479	endonucleolytic cleavage of tricistronic rRNA transcript (SSU-rRNA, 5.8S rRNA, LSU-rRNA)	0.00228919	0.031901	0.0268951	YNL308C_mRNA/YML093W_mRNA/YOR294W_mRNA/YGL078C_mRNA	KRI1/UTP14/RRS1/DBP3	M	positive
165	GO:0031120	snRNA pseudouridine synthesis	0.00332494	0.0448867	0.0378431	YHR089C_mRNA/YLR175W_mRNA	GAR1/CBF5	M	positive
