# Supplementary material for: A yeast-optimized single-cell transcriptomics platform elucidates how mycophenolic acid and guanine alter global mRNA levels
Source: Commun Biol. 2021 Jun 30;4:822. doi: 10.1038/s42003-021-02320-w (PMC8245502; doi:10.1038/s42003-021-02320-w)
Supplement: Supplementary file 12 — Supplementary Data 10 [file 42003_2021_2320_MOESM12_ESM.xlsx]

## Sheet: S8
	ID	Description	pvalue	p.adjust	qvalue	orfID	geneID	sample	regulation
1	GO:0009097	isoleucine biosynthetic process	6.55205e-05	0.00420175	0.00282223	YDR158W_mRNA/YCL009C_mRNA	HOM2/ILV6	DMSO.1	negative
2	GO:0006549	isoleucine metabolic process	8.00334e-05	0.00420175	0.00282223	YDR158W_mRNA/YCL009C_mRNA	HOM2/ILV6	DMSO.1	negative
3	GO:0009082	branched-chain amino acid biosynthetic process	0.000132185	0.00462647	0.0031075	YDR158W_mRNA/YCL009C_mRNA	HOM2/ILV6	DMSO.1	negative
4	GO:0009081	branched-chain amino acid metabolic process	0.000365556	0.00959585	0.00644533	YDR158W_mRNA/YCL009C_mRNA	HOM2/ILV6	DMSO.1	negative
5	GO:0045454	cell redox homeostasis	9.95615e-05	0.00696931	0.00356325	YGR209C_mRNA/YLR109W_mRNA	TRX2/AHP1	DMSO.2	negative
6	GO:0042592	homeostatic process	0.000921403	0.0322491	0.0164883	YGR209C_mRNA/YMR186W_mRNA/YLR109W_mRNA	TRX2/HSC82/AHP1	DMSO.2	negative
7	GO:0055114	oxidation-reduction process	0.00237357	0.0370697	0.0189529	YGR209C_mRNA/YHR179W_mRNA/YLR109W_mRNA	TRX2/OYE2/AHP1	DMSO.2	negative
8	GO:0018904	ether metabolic process	0.00264784	0.0370697	0.0189529	YGR209C_mRNA	TRX2	DMSO.2	negative
9	GO:0042743	hydrogen peroxide metabolic process	0.00264784	0.0370697	0.0189529	YLR109W_mRNA	AHP1	DMSO.2	negative
10	GO:0065008	regulation of biological quality	0.00402486	0.0469567	0.0240079	YGR209C_mRNA/YMR186W_mRNA/YLR109W_mRNA	TRX2/HSC82/AHP1	DMSO.2	negative
11	GO:0009098	leucine biosynthetic process	0.0013248	0.0139104	0.00418357	YGL009C_mRNA	LEU1	DMSO.2	positive
12	GO:0006551	leucine metabolic process	0.00198719	0.0139104	0.00418357	YGL009C_mRNA	LEU1	DMSO.2	positive
13	GO:0009082	branched-chain amino acid biosynthetic process	0.00309119	0.0144256	0.00433851	YGL009C_mRNA	LEU1	DMSO.2	positive
14	GO:0009081	branched-chain amino acid metabolic process	0.00507838	0.0177743	0.00534567	YGL009C_mRNA	LEU1	DMSO.2	positive
15	GO:0006457	protein folding	2.9524e-09	1.03629e-06	6.21557e-07	YGR142W_mRNA/YPL240C_mRNA/YNL007C_mRNA/YOR027W_mRNA/YKL117W_mRNA/YMR186W_mRNA/YPL106C_mRNA	BTN2/HSP82/SIS1/STI1/SBA1/HSC82/SSE1	G.1	negative
16	GO:2000278	regulation of DNA biosynthetic process	7.80931e-06	0.00137053	0.000822032	YPL240C_mRNA/YKL117W_mRNA/YDL126C_mRNA	HSP82/SBA1/CDC48	G.1	negative
17	GO:2000573	positive regulation of DNA biosynthetic process	1.92817e-05	0.00225596	0.00135311	YPL240C_mRNA/YKL117W_mRNA	HSP82/SBA1	G.1	negative
18	GO:0006458	'de novo' protein folding	2.78896e-05	0.00244732	0.00146788	YPL240C_mRNA/YNL007C_mRNA/YMR186W_mRNA	HSP82/SIS1/HSC82	G.1	negative
19	GO:0042026	protein refolding	3.57197e-05	0.00250752	0.00150399	YPL240C_mRNA/YMR186W_mRNA/YPL106C_mRNA	HSP82/HSC82/SSE1	G.1	negative
20	GO:0044092	negative regulation of molecular function	6.11701e-05	0.00297302	0.00178319	YOR027W_mRNA/YKL117W_mRNA/YGR086C_mRNA/YDL126C_mRNA	STI1/SBA1/PIL1/CDC48	G.1	negative
21	GO:0071630	nuclear protein quality control by the ubiquitin-proteasome system	6.40833e-05	0.00297302	0.00178319	YNL007C_mRNA/YDL126C_mRNA	SIS1/CDC48	G.1	negative
22	GO:0043248	proteasome assembly	7.41758e-05	0.00297302	0.00178319	YPL240C_mRNA/YIL075C_mRNA/YMR186W_mRNA	HSP82/RPN2/HSC82	G.1	negative
23	GO:0050790	regulation of catalytic activity	7.62313e-05	0.00297302	0.00178319	YIL075C_mRNA/YOR027W_mRNA/YKL117W_mRNA/YGR086C_mRNA/YDL126C_mRNA/YPL106C_mRNA	RPN2/STI1/SBA1/PIL1/CDC48/SSE1	G.1	negative
24	GO:0065009	regulation of molecular function	0.000109158	0.00383144	0.00229806	YIL075C_mRNA/YOR027W_mRNA/YKL117W_mRNA/YGR086C_mRNA/YDL126C_mRNA/YPL106C_mRNA	RPN2/STI1/SBA1/PIL1/CDC48/SSE1	G.1	negative
25	GO:2001252	positive regulation of chromosome organization	0.000123137	0.00392918	0.00235668	YPL240C_mRNA/YKL117W_mRNA/YDL126C_mRNA	HSP82/SBA1/CDC48	G.1	negative
26	GO:0000492	box C/D snoRNP assembly	0.000178642	0.00447881	0.00268634	YPL240C_mRNA/YMR186W_mRNA	HSP82/HSC82	G.1	negative
27	GO:0032210	regulation of telomere maintenance via telomerase	0.000178642	0.00447881	0.00268634	YPL240C_mRNA/YKL117W_mRNA	HSP82/SBA1	G.1	negative
28	GO:1904356	regulation of telomere maintenance via telomere lengthening	0.000178642	0.00447881	0.00268634	YPL240C_mRNA/YKL117W_mRNA	HSP82/SBA1	G.1	negative
29	GO:0000491	small nucleolar ribonucleoprotein complex assembly	0.000229344	0.00474724	0.00284735	YPL240C_mRNA/YMR186W_mRNA	HSP82/HSC82	G.1	negative
30	GO:0051972	regulation of telomerase activity	0.000229344	0.00474724	0.00284735	YKL117W_mRNA/YDL126C_mRNA	SBA1/CDC48	G.1	negative
31	GO:0071897	DNA biosynthetic process	0.000229923	0.00474724	0.00284735	YPL240C_mRNA/YKL117W_mRNA/YDL126C_mRNA	HSP82/SBA1/CDC48	G.1	negative
32	GO:0043161	proteasome-mediated ubiquitin-dependent protein catabolic process	0.000310354	0.00605191	0.00362987	YIL075C_mRNA/YNL007C_mRNA/YDL126C_mRNA/YPL106C_mRNA	RPN2/SIS1/CDC48/SSE1	G.1	negative
33	GO:0032204	regulation of telomere maintenance	0.000349356	0.00645389	0.00387098	YPL240C_mRNA/YKL117W_mRNA	HSP82/SBA1	G.1	negative
34	GO:0010498	proteasomal protein catabolic process	0.000419311	0.00702958	0.00421627	YIL075C_mRNA/YNL007C_mRNA/YDL126C_mRNA/YPL106C_mRNA	RPN2/SIS1/CDC48/SSE1	G.1	negative
35	GO:0009408	response to heat	0.000425093	0.00702958	0.00421627	YPL240C_mRNA/YMR186W_mRNA/YGR086C_mRNA	HSP82/HSC82/PIL1	G.1	negative
36	GO:0009266	response to temperature stimulus	0.000446796	0.00702958	0.00421627	YPL240C_mRNA/YMR186W_mRNA/YGR086C_mRNA	HSP82/HSC82/PIL1	G.1	negative
37	GO:0050821	protein stabilization	0.000493992	0.00702958	0.00421627	YPL240C_mRNA/YMR186W_mRNA	HSP82/HSC82	G.1	negative
38	GO:0072671	mitochondria-associated ubiquitin-dependent protein catabolic process	0.000493992	0.00702958	0.00421627	YNL007C_mRNA/YDL126C_mRNA	SIS1/CDC48	G.1	negative
39	GO:0042592	homeostatic process	0.000505888	0.00702958	0.00421627	YGR142W_mRNA/YPL240C_mRNA/YDR508C_mRNA/YKL117W_mRNA/YMR186W_mRNA	BTN2/HSP82/GNP1/SBA1/HSC82	G.1	negative
40	GO:0000723	telomere maintenance	0.000540737	0.00702958	0.00421627	YPL240C_mRNA/YKL117W_mRNA/YMR186W_mRNA	HSP82/SBA1/HSC82	G.1	negative
41	GO:0060249	anatomical structure homeostasis	0.000540737	0.00702958	0.00421627	YPL240C_mRNA/YKL117W_mRNA/YMR186W_mRNA	HSP82/SBA1/HSC82	G.1	negative
42	GO:0009628	response to abiotic stimulus	0.000580841	0.00728126	0.00436723	YPL240C_mRNA/YNL007C_mRNA/YMR186W_mRNA/YGR086C_mRNA	HSP82/SIS1/HSC82/PIL1	G.1	negative
43	GO:0032200	telomere organization	0.00079639	0.00963906	0.00578141	YPL240C_mRNA/YKL117W_mRNA/YMR186W_mRNA	HSP82/SBA1/HSC82	G.1	negative
44	GO:0031647	regulation of protein stability	0.000856259	0.0100182	0.00600883	YPL240C_mRNA/YMR186W_mRNA	HSP82/HSC82	G.1	negative
45	GO:0043086	negative regulation of catalytic activity	0.000896115	0.0101463	0.00608567	YOR027W_mRNA/YGR086C_mRNA/YDL126C_mRNA	STI1/PIL1/CDC48	G.1	negative
46	GO:0007004	telomere maintenance via telomerase	0.000961873	0.0105505	0.00632811	YPL240C_mRNA/YKL117W_mRNA	HSP82/SBA1	G.1	negative
47	GO:0010833	telomere maintenance via telomere lengthening	0.00107345	0.0114176	0.00684818	YPL240C_mRNA/YKL117W_mRNA	HSP82/SBA1	G.1	negative
48	GO:0051052	regulation of DNA metabolic process	0.00111875	0.0115495	0.00692727	YPL240C_mRNA/YKL117W_mRNA/YDL126C_mRNA	HSP82/SBA1/CDC48	G.1	negative
49	GO:0006278	RNA-dependent DNA biosynthetic process	0.00119097	0.0116119	0.00696473	YPL240C_mRNA/YKL117W_mRNA	HSP82/SBA1	G.1	negative
50	GO:0051054	positive regulation of DNA metabolic process	0.00119097	0.0116119	0.00696473	YPL240C_mRNA/YKL117W_mRNA	HSP82/SBA1	G.1	negative
51	GO:0006511	ubiquitin-dependent protein catabolic process	0.00133017	0.0126187	0.00756856	YIL075C_mRNA/YNL007C_mRNA/YDL126C_mRNA/YPL106C_mRNA	RPN2/SIS1/CDC48/SSE1	G.1	negative
52	GO:0051788	response to misfolded protein	0.00144371	0.0129934	0.00779329	YNL007C_mRNA/YDL126C_mRNA	SIS1/CDC48	G.1	negative
53	GO:0071218	cellular response to misfolded protein	0.00144371	0.0129934	0.00779329	YNL007C_mRNA/YDL126C_mRNA	SIS1/CDC48	G.1	negative
54	GO:0019941	modification-dependent protein catabolic process	0.00148724	0.0130505	0.00782759	YIL075C_mRNA/YNL007C_mRNA/YDL126C_mRNA/YPL106C_mRNA	RPN2/SIS1/CDC48/SSE1	G.1	negative
55	GO:0043632	modification-dependent macromolecule catabolic process	0.00207109	0.0173084	0.0103814	YIL075C_mRNA/YNL007C_mRNA/YDL126C_mRNA/YPL106C_mRNA	RPN2/SIS1/CDC48/SSE1	G.1	negative
56	GO:0051603	proteolysis involved in cellular protein catabolic process	0.00207109	0.0173084	0.0103814	YIL075C_mRNA/YNL007C_mRNA/YDL126C_mRNA/YPL106C_mRNA	RPN2/SIS1/CDC48/SSE1	G.1	negative
57	GO:0033365	protein localization to organelle	0.00219596	0.0179251	0.0107513	YGR142W_mRNA/YPL240C_mRNA/YOR027W_mRNA/YGR086C_mRNA/YDL126C_mRNA	BTN2/HSP82/STI1/PIL1/CDC48	G.1	negative
58	GO:0006515	protein quality control for misfolded or incompletely synthesized proteins	0.00234164	0.0186799	0.011204	YNL007C_mRNA/YDL126C_mRNA	SIS1/CDC48	G.1	negative
59	GO:0051338	regulation of transferase activity	0.00241496	0.0188367	0.0112981	YKL117W_mRNA/YGR086C_mRNA/YDL126C_mRNA	SBA1/PIL1/CDC48	G.1	negative
60	GO:0044257	cellular protein catabolic process	0.00279999	0.0213652	0.0128146	YIL075C_mRNA/YNL007C_mRNA/YDL126C_mRNA/YPL106C_mRNA	RPN2/SIS1/CDC48/SSE1	G.1	negative
61	GO:0030163	protein catabolic process	0.00310861	0.0227984	0.0136743	YIL075C_mRNA/YNL007C_mRNA/YDL126C_mRNA/YPL106C_mRNA	RPN2/SIS1/CDC48/SSE1	G.1	negative
62	GO:0010638	positive regulation of organelle organization	0.00311773	0.0227984	0.0136743	YPL240C_mRNA/YKL117W_mRNA/YDL126C_mRNA	HSP82/SBA1/CDC48	G.1	negative
63	GO:0033044	regulation of chromosome organization	0.00319426	0.0228813	0.013724	YPL240C_mRNA/YKL117W_mRNA/YDL126C_mRNA	HSP82/SBA1/CDC48	G.1	negative
64	GO:0006865	amino acid transport	0.00385702	0.0270763	0.0162401	YGR142W_mRNA/YDR508C_mRNA	BTN2/GNP1	G.1	negative
65	GO:0051348	negative regulation of transferase activity	0.00451659	0.0310848	0.0186443	YGR086C_mRNA/YDL126C_mRNA	PIL1/CDC48	G.1	negative
66	GO:0006886	intracellular protein transport	0.00470273	0.0317434	0.0190394	YGR142W_mRNA/YPL240C_mRNA/YNL007C_mRNA/YOR027W_mRNA/YDL126C_mRNA	BTN2/HSP82/SIS1/STI1/CDC48	G.1	negative
67	GO:0065008	regulation of biological quality	0.00488322	0.0323398	0.0193971	YGR142W_mRNA/YPL240C_mRNA/YDR508C_mRNA/YKL117W_mRNA/YMR186W_mRNA	BTN2/HSP82/GNP1/SBA1/HSC82	G.1	negative
68	GO:0034605	cellular response to heat	0.00572382	0.0372049	0.0223151	YPL240C_mRNA/YMR186W_mRNA	HSP82/HSC82	G.1	negative
69	GO:0051130	positive regulation of cellular component organization	0.00652387	0.0416341	0.0249717	YPL240C_mRNA/YKL117W_mRNA/YDL126C_mRNA	HSP82/SBA1/CDC48	G.1	negative
70	GO:0006508	proteolysis	0.00734771	0.0428192	0.0256825	YIL075C_mRNA/YNL007C_mRNA/YDL126C_mRNA/YPL106C_mRNA	RPN2/SIS1/CDC48/SSE1	G.1	negative
71	GO:0010636	positive regulation of mitochondrial fusion	0.00792948	0.0428192	0.0256825	YDL126C_mRNA	CDC48	G.1	negative
72	GO:0016320	endoplasmic reticulum membrane fusion	0.00792948	0.0428192	0.0256825	YDL126C_mRNA	CDC48	G.1	negative
73	GO:0019343	cysteine biosynthetic process via cystathionine	0.00792948	0.0428192	0.0256825	YAL012W_mRNA	CYS3	G.1	negative
74	GO:0035719	tRNA import into nucleus	0.00792948	0.0428192	0.0256825	YNL007C_mRNA	SIS1	G.1	negative
75	GO:0051228	mitotic spindle disassembly	0.00792948	0.0428192	0.0256825	YDL126C_mRNA	CDC48	G.1	negative
76	GO:0070843	misfolded protein transport	0.00792948	0.0428192	0.0256825	YNL007C_mRNA	SIS1	G.1	negative
77	GO:0071276	cellular response to cadmium ion	0.00792948	0.0428192	0.0256825	YDL126C_mRNA	CDC48	G.1	negative
78	GO:0089718	amino acid import across plasma membrane	0.00792948	0.0428192	0.0256825	YDR508C_mRNA	GNP1	G.1	negative
79	GO:0097352	autophagosome maturation	0.00792948	0.0428192	0.0256825	YDL126C_mRNA	CDC48	G.1	negative
80	GO:0035967	cellular response to topologically incorrect protein	0.00884074	0.0470167	0.0282001	YNL007C_mRNA/YDL126C_mRNA	SIS1/CDC48	G.1	negative
81	GO:0006626	protein targeting to mitochondrion	0.00915469	0.0479596	0.0287657	YPL240C_mRNA/YOR027W_mRNA	HSP82/STI1	G.1	negative
82	GO:0002181	cytoplasmic translation	5.60909e-13	4.03855e-11	1.88938e-11	YLR075W_mRNA/YHR021C_mRNA/YPL090C_mRNA/YBR191W_mRNA/YGL135W_mRNA/YNL302C_mRNA/YDL133C-A_mRNA/YLR029C_mRNA/YLR287C-A_mRNA/YLR448W_mRNA	RPL10/RPS27B/RPS6A/RPL21A/RPL1B/RPS19B/RPL41B/RPL15A/RPS30A/RPL6B	G.1	positive
83	GO:0006412	translation	4.48723e-11	1.19513e-09	5.59124e-10	YLR075W_mRNA/YHR021C_mRNA/YPL090C_mRNA/YPR080W_mRNA/YBR191W_mRNA/YGL135W_mRNA/YNL302C_mRNA/YDL133C-A_mRNA/YLR029C_mRNA/YLR287C-A_mRNA/YLR448W_mRNA	RPL10/RPS27B/RPS6A/TEF1/RPL21A/RPL1B/RPS19B/RPL41B/RPL15A/RPS30A/RPL6B	G.1	positive
84	GO:0043043	peptide biosynthetic process	4.97969e-11	1.19513e-09	5.59124e-10	YLR075W_mRNA/YHR021C_mRNA/YPL090C_mRNA/YPR080W_mRNA/YBR191W_mRNA/YGL135W_mRNA/YNL302C_mRNA/YDL133C-A_mRNA/YLR029C_mRNA/YLR287C-A_mRNA/YLR448W_mRNA	RPL10/RPS27B/RPS6A/TEF1/RPL21A/RPL1B/RPS19B/RPL41B/RPL15A/RPS30A/RPL6B	G.1	positive
85	GO:0006518	peptide metabolic process	1.08056e-10	1.945e-09	9.09942e-10	YLR075W_mRNA/YHR021C_mRNA/YPL090C_mRNA/YPR080W_mRNA/YBR191W_mRNA/YGL135W_mRNA/YNL302C_mRNA/YDL133C-A_mRNA/YLR029C_mRNA/YLR287C-A_mRNA/YLR448W_mRNA	RPL10/RPS27B/RPS6A/TEF1/RPL21A/RPL1B/RPS19B/RPL41B/RPL15A/RPS30A/RPL6B	G.1	positive
86	GO:0043604	amide biosynthetic process	1.61579e-10	2.32673e-09	1.08853e-09	YLR075W_mRNA/YHR021C_mRNA/YPL090C_mRNA/YPR080W_mRNA/YBR191W_mRNA/YGL135W_mRNA/YNL302C_mRNA/YDL133C-A_mRNA/YLR029C_mRNA/YLR287C-A_mRNA/YLR448W_mRNA	RPL10/RPS27B/RPS6A/TEF1/RPL21A/RPL1B/RPS19B/RPL41B/RPL15A/RPS30A/RPL6B	G.1	positive
87	GO:0042255	ribosome assembly	3.1066e-05	0.000372793	0.000174406	YLR075W_mRNA/YHR021C_mRNA/YNL302C_mRNA/YLR448W_mRNA	RPL10/RPS27B/RPS19B/RPL6B	G.1	positive
88	GO:0042254	ribosome biogenesis	0.000186044	0.00191359	0.000895247	YLR075W_mRNA/YHR021C_mRNA/YPL090C_mRNA/YGL135W_mRNA/YNL302C_mRNA/YLR448W_mRNA	RPL10/RPS27B/RPS6A/RPL1B/RPS19B/RPL6B	G.1	positive
89	GO:0022613	ribonucleoprotein complex biogenesis	0.000516593	0.00464933	0.00217513	YLR075W_mRNA/YHR021C_mRNA/YPL090C_mRNA/YGL135W_mRNA/YNL302C_mRNA/YLR448W_mRNA	RPL10/RPS27B/RPS6A/RPL1B/RPS19B/RPL6B	G.1	positive
90	GO:0022618	ribonucleoprotein complex assembly	0.000594875	0.004759	0.00222643	YLR075W_mRNA/YHR021C_mRNA/YNL302C_mRNA/YLR448W_mRNA	RPL10/RPS27B/RPS19B/RPL6B	G.1	positive
91	GO:0071826	ribonucleoprotein complex subunit organization	0.00068425	0.0049266	0.00230484	YLR075W_mRNA/YHR021C_mRNA/YNL302C_mRNA/YLR448W_mRNA	RPL10/RPS27B/RPS19B/RPL6B	G.1	positive
92	GO:0070925	organelle assembly	0.000891261	0.00583371	0.00272922	YLR075W_mRNA/YHR021C_mRNA/YNL302C_mRNA/YLR448W_mRNA	RPL10/RPS27B/RPS19B/RPL6B	G.1	positive
93	GO:0000028	ribosomal small subunit assembly	0.00234164	0.0137232	0.00642022	YHR021C_mRNA/YNL302C_mRNA	RPS27B/RPS19B	G.1	positive
94	GO:0071426	ribonucleoprotein complex export from nucleus	0.00311773	0.0137232	0.00642022	YPR080W_mRNA/YGL135W_mRNA/YNL302C_mRNA	TEF1/RPL1B/RPS19B	G.1	positive
95	GO:0071166	ribonucleoprotein complex localization	0.00319426	0.0137232	0.00642022	YPR080W_mRNA/YGL135W_mRNA/YNL302C_mRNA	TEF1/RPL1B/RPS19B	G.1	positive
96	GO:0097064	ncRNA export from nucleus	0.00324686	0.0137232	0.00642022	YPR080W_mRNA/YNL302C_mRNA	TEF1/RPS19B	G.1	positive
97	GO:0006405	RNA export from nucleus	0.00335079	0.0137232	0.00642022	YPR080W_mRNA/YGL135W_mRNA/YNL302C_mRNA	TEF1/RPL1B/RPS19B	G.1	positive
98	GO:0006611	protein export from nucleus	0.00343081	0.0137232	0.00642022	YPR080W_mRNA/YGL135W_mRNA/YNL302C_mRNA	TEF1/RPL1B/RPS19B	G.1	positive
99	GO:0042273	ribosomal large subunit biogenesis	0.00343081	0.0137232	0.00642022	YLR075W_mRNA/YGL135W_mRNA/YLR448W_mRNA	RPL10/RPL1B/RPL6B	G.1	positive
100	GO:0051168	nuclear export	0.00376274	0.0142588	0.00667078	YPR080W_mRNA/YGL135W_mRNA/YNL302C_mRNA	TEF1/RPL1B/RPS19B	G.1	positive
101	GO:0000027	ribosomal large subunit assembly	0.00451659	0.0162597	0.00760689	YLR075W_mRNA/YLR448W_mRNA	RPL10/RPL6B	G.1	positive
102	GO:0042274	ribosomal small subunit biogenesis	0.00507834	0.0174114	0.0081457	YHR021C_mRNA/YPL090C_mRNA/YNL302C_mRNA	RPS27B/RPS6A/RPS19B	G.1	positive
103	GO:0031503	protein-containing complex localization	0.00617055	0.019841	0.00928235	YPR080W_mRNA/YGL135W_mRNA/YNL302C_mRNA	TEF1/RPL1B/RPS19B	G.1	positive
104	GO:0050658	RNA transport	0.00664431	0.019841	0.00928235	YPR080W_mRNA/YGL135W_mRNA/YNL302C_mRNA	TEF1/RPL1B/RPS19B	G.1	positive
105	GO:0051236	establishment of RNA localization	0.00664431	0.019841	0.00928235	YPR080W_mRNA/YGL135W_mRNA/YNL302C_mRNA	TEF1/RPL1B/RPS19B	G.1	positive
106	GO:0050657	nucleic acid transport	0.00688924	0.019841	0.00928235	YPR080W_mRNA/YGL135W_mRNA/YNL302C_mRNA	TEF1/RPL1B/RPS19B	G.1	positive
107	GO:0006913	nucleocytoplasmic transport	0.00833398	0.0222239	0.0103972	YPR080W_mRNA/YGL135W_mRNA/YNL302C_mRNA	TEF1/RPL1B/RPS19B	G.1	positive
108	GO:0051169	nuclear transport	0.00833398	0.0222239	0.0103972	YPR080W_mRNA/YGL135W_mRNA/YNL302C_mRNA	TEF1/RPL1B/RPS19B	G.1	positive
109	GO:0006403	RNA localization	0.00890098	0.0228882	0.0107079	YPR080W_mRNA/YGL135W_mRNA/YNL302C_mRNA	TEF1/RPL1B/RPS19B	G.1	positive
110	GO:0071428	rRNA-containing ribonucleoprotein complex export from nucleus	0.0125649	0.0311956	0.0145944	YGL135W_mRNA/YNL302C_mRNA	RPL1B/RPS19B	G.1	positive
111	GO:0015931	nucleobase-containing compound transport	0.0133298	0.0319915	0.0149668	YPR080W_mRNA/YGL135W_mRNA/YNL302C_mRNA	TEF1/RPL1B/RPS19B	G.1	positive
112	GO:0006458	'de novo' protein folding	5.16088e-08	2.29143e-05	1.59172e-05	YPL240C_mRNA/YMR186W_mRNA/YGR285C_mRNA/YNL007C_mRNA/YLL024C_mRNA	HSP82/HSC82/ZUO1/SIS1/SSA2	G.2	negative
113	GO:0006457	protein folding	3.61711e-07	8.03e-05	5.57797e-05	YGR142W_mRNA/YPL240C_mRNA/YOR027W_mRNA/YMR186W_mRNA/YGR285C_mRNA/YNL007C_mRNA/YLL024C_mRNA	BTN2/HSP82/STI1/HSC82/ZUO1/SIS1/SSA2	G.2	negative
114	GO:0046034	ATP metabolic process	1.28224e-05	0.00180969	0.00125709	YJR009C_mRNA/YHR174W_mRNA/YGR192C_mRNA/YOL086C_mRNA/YLR044C_mRNA	TDH2/ENO2/TDH3/ADH1/PDC1	G.2	negative
115	GO:0006090	pyruvate metabolic process	1.63035e-05	0.00180969	0.00125709	YJR009C_mRNA/YHR174W_mRNA/YGR192C_mRNA/YLR044C_mRNA	TDH2/ENO2/TDH3/PDC1	G.2	negative
116	GO:0072593	reactive oxygen species metabolic process	5.60574e-05	0.00388624	0.00269955	YJR009C_mRNA/YGR192C_mRNA/YLR109W_mRNA	TDH2/TDH3/AHP1	G.2	negative
117	GO:0009628	response to abiotic stimulus	5.96762e-05	0.00388624	0.00269955	YPL240C_mRNA/YMR186W_mRNA/YPL061W_mRNA/YNL007C_mRNA/YGR086C_mRNA/YLL024C_mRNA	HSP82/HSC82/ALD6/SIS1/PIL1/SSA2	G.2	negative
118	GO:0035719	tRNA import into nucleus	6.12696e-05	0.00388624	0.00269955	YNL007C_mRNA/YLL024C_mRNA	SIS1/SSA2	G.2	negative
119	GO:0006091	generation of precursor metabolites and energy	0.000112309	0.00579014	0.00402208	YJR009C_mRNA/YHR174W_mRNA/YPL061W_mRNA/YGR192C_mRNA/YOL086C_mRNA/YLR044C_mRNA	TDH2/ENO2/ALD6/TDH3/ADH1/PDC1	G.2	negative
120	GO:0006096	glycolytic process	0.000143404	0.00579014	0.00402208	YJR009C_mRNA/YHR174W_mRNA/YGR192C_mRNA	TDH2/ENO2/TDH3	G.2	negative
121	GO:0006757	ATP generation from ADP	0.000143404	0.00579014	0.00402208	YJR009C_mRNA/YHR174W_mRNA/YGR192C_mRNA	TDH2/ENO2/TDH3	G.2	negative
122	GO:0006165	nucleoside diphosphate phosphorylation	0.00018513	0.00579014	0.00402208	YJR009C_mRNA/YHR174W_mRNA/YGR192C_mRNA	TDH2/ENO2/TDH3	G.2	negative
123	GO:0046031	ADP metabolic process	0.00018513	0.00579014	0.00402208	YJR009C_mRNA/YHR174W_mRNA/YGR192C_mRNA	TDH2/ENO2/TDH3	G.2	negative
124	GO:0046939	nucleotide phosphorylation	0.00018513	0.00579014	0.00402208	YJR009C_mRNA/YHR174W_mRNA/YGR192C_mRNA	TDH2/ENO2/TDH3	G.2	negative
125	GO:0009135	purine nucleoside diphosphate metabolic process	0.000208654	0.00579014	0.00402208	YJR009C_mRNA/YHR174W_mRNA/YGR192C_mRNA	TDH2/ENO2/TDH3	G.2	negative
126	GO:0009179	purine ribonucleoside diphosphate metabolic process	0.000208654	0.00579014	0.00402208	YJR009C_mRNA/YHR174W_mRNA/YGR192C_mRNA	TDH2/ENO2/TDH3	G.2	negative
127	GO:0042026	protein refolding	0.000208654	0.00579014	0.00402208	YPL240C_mRNA/YMR186W_mRNA/YLL024C_mRNA	HSP82/HSC82/SSA2	G.2	negative
128	GO:0009185	ribonucleoside diphosphate metabolic process	0.000234036	0.00611246	0.00424597	YJR009C_mRNA/YHR174W_mRNA/YGR192C_mRNA	TDH2/ENO2/TDH3	G.2	negative
129	GO:0019655	glycolytic fermentation to ethanol	0.000303785	0.00709166	0.00492616	YOL086C_mRNA/YLR044C_mRNA	ADH1/PDC1	G.2	negative
130	GO:0019660	glycolytic fermentation	0.000303785	0.00709166	0.00492616	YOL086C_mRNA/YLR044C_mRNA	ADH1/PDC1	G.2	negative
131	GO:0009132	nucleoside diphosphate metabolic process	0.000321953	0.00709166	0.00492616	YJR009C_mRNA/YHR174W_mRNA/YGR192C_mRNA	TDH2/ENO2/TDH3	G.2	negative
132	GO:0006970	response to osmotic stress	0.000335416	0.00709166	0.00492616	YPL240C_mRNA/YPL061W_mRNA/YNL007C_mRNA/YLL024C_mRNA	HSP82/ALD6/SIS1/SSA2	G.2	negative
133	GO:0006404	RNA import into nucleus	0.000424109	0.0085593	0.00594565	YNL007C_mRNA/YLL024C_mRNA	SIS1/SSA2	G.2	negative
134	GO:0032787	monocarboxylic acid metabolic process	0.00044967	0.00868059	0.0060299	YJR009C_mRNA/YHR174W_mRNA/YPL061W_mRNA/YGR192C_mRNA/YLR044C_mRNA	TDH2/ENO2/ALD6/TDH3/PDC1	G.2	negative
135	GO:0000492	box C/D snoRNP assembly	0.000563898	0.0104321	0.00724659	YPL240C_mRNA/YMR186W_mRNA	HSP82/HSC82	G.2	negative
136	GO:0000491	small nucleolar ribonucleoprotein complex assembly	0.000722986	0.0114645	0.00796371	YPL240C_mRNA/YMR186W_mRNA	HSP82/HSC82	G.2	negative
137	GO:0006067	ethanol metabolic process	0.000722986	0.0114645	0.00796371	YPL061W_mRNA/YOL086C_mRNA	ALD6/ADH1	G.2	negative
138	GO:0034308	primary alcohol metabolic process	0.000722986	0.0114645	0.00796371	YPL061W_mRNA/YOL086C_mRNA	ALD6/ADH1	G.2	negative
139	GO:0044419	interspecies interaction between organisms	0.000722986	0.0114645	0.00796371	YOL086C_mRNA/YLR044C_mRNA	ADH1/PDC1	G.2	negative
140	GO:0019752	carboxylic acid metabolic process	0.000759085	0.0116218	0.00807302	YJR009C_mRNA/YHR174W_mRNA/YPL061W_mRNA/YGR192C_mRNA/YDR023W_mRNA/YOL086C_mRNA/YLR044C_mRNA	TDH2/ENO2/ALD6/TDH3/SES1/ADH1/PDC1	G.2	negative
141	GO:0000947	amino acid catabolic process to alcohol via Ehrlich pathway	0.000901207	0.0133379	0.00926504	YOL086C_mRNA/YLR044C_mRNA	ADH1/PDC1	G.2	negative
142	GO:0043436	oxoacid metabolic process	0.0010222	0.0143438	0.00996379	YJR009C_mRNA/YHR174W_mRNA/YPL061W_mRNA/YGR192C_mRNA/YDR023W_mRNA/YOL086C_mRNA/YLR044C_mRNA	TDH2/ENO2/ALD6/TDH3/SES1/ADH1/PDC1	G.2	negative
143	GO:0006082	organic acid metabolic process	0.00105544	0.0143438	0.00996379	YJR009C_mRNA/YHR174W_mRNA/YPL061W_mRNA/YGR192C_mRNA/YDR023W_mRNA/YOL086C_mRNA/YLR044C_mRNA	TDH2/ENO2/ALD6/TDH3/SES1/ADH1/PDC1	G.2	negative
144	GO:0000955	amino acid catabolic process via Ehrlich pathway	0.0010984	0.0143438	0.00996379	YOL086C_mRNA/YLR044C_mRNA	ADH1/PDC1	G.2	negative
145	GO:0006113	fermentation	0.0010984	0.0143438	0.00996379	YOL086C_mRNA/YLR044C_mRNA	ADH1/PDC1	G.2	negative
146	GO:0009259	ribonucleotide metabolic process	0.00116238	0.0147456	0.0102429	YJR009C_mRNA/YKL216W_mRNA/YHR174W_mRNA/YGR192C_mRNA	TDH2/URA1/ENO2/TDH3	G.2	negative
147	GO:0055114	oxidation-reduction process	0.00133327	0.0164437	0.0114225	YJR009C_mRNA/YKL216W_mRNA/YPL061W_mRNA/YGR192C_mRNA/YOL086C_mRNA/YLR044C_mRNA/YLR109W_mRNA	TDH2/URA1/ALD6/TDH3/ADH1/PDC1/AHP1	G.2	negative
148	GO:0019693	ribose phosphate metabolic process	0.00148225	0.017787	0.0123556	YJR009C_mRNA/YKL216W_mRNA/YHR174W_mRNA/YGR192C_mRNA	TDH2/URA1/ENO2/TDH3	G.2	negative
149	GO:0050821	protein stabilization	0.00154904	0.0180993	0.0125725	YPL240C_mRNA/YMR186W_mRNA	HSP82/HSC82	G.2	negative
150	GO:0016052	carbohydrate catabolic process	0.00214068	0.0243709	0.016929	YJR009C_mRNA/YHR174W_mRNA/YGR192C_mRNA	TDH2/ENO2/TDH3	G.2	negative
151	GO:0009408	response to heat	0.00236424	0.026243	0.0182295	YPL240C_mRNA/YMR186W_mRNA/YGR086C_mRNA	HSP82/HSC82/PIL1	G.2	negative
152	GO:0009266	response to temperature stimulus	0.00248126	0.0268702	0.0186652	YPL240C_mRNA/YMR186W_mRNA/YGR086C_mRNA	HSP82/HSC82/PIL1	G.2	negative
153	GO:0031647	regulation of protein stability	0.00267086	0.0269514	0.0187215	YPL240C_mRNA/YMR186W_mRNA	HSP82/HSC82	G.2	negative
154	GO:0051084	'de novo' posttranslational protein folding	0.00267086	0.0269514	0.0187215	YNL007C_mRNA/YLL024C_mRNA	SIS1/SSA2	G.2	negative
155	GO:0051085	chaperone cofactor-dependent protein refolding	0.00267086	0.0269514	0.0187215	YNL007C_mRNA/YLL024C_mRNA	SIS1/SSA2	G.2	negative
156	GO:0051031	tRNA transport	0.0037002	0.0365087	0.0253604	YNL007C_mRNA/YLL024C_mRNA	SIS1/SSA2	G.2	negative
157	GO:0061077	chaperone-mediated protein folding	0.00488602	0.0471607	0.0327598	YNL007C_mRNA/YLL024C_mRNA	SIS1/SSA2	G.2	negative
158	GO:0044283	small molecule biosynthetic process	7.88752e-20	3.14403e-17	2.6106e-17	YMR096W_mRNA/YOL058W_mRNA/YGL009C_mRNA/YNL104C_mRNA/YHR018C_mRNA/YJR025C_mRNA/YOR202W_mRNA/YBR145W_mRNA/YBR256C_mRNA/YLR355C_mRNA/YDL066W_mRNA/YDR158W_mRNA/YOR184W_mRNA/YDL182W_mRNA/YCL009C_mRNA/YEL009C_mRNA/YBR249C_mRNA/YHR208W_mRNA/YER073W_mRNA/YER055C_mRNA/YIL051C_mRNA/YIL053W_mRNA/YDR487C_mRNA/YGR267C_mRNA/YEL071W_mRNA/YGL148W_mRNA/YJR148W_mRNA	SNZ1/ARG1/LEU1/LEU4/ARG4/BNA1/HIS3/ADH5/RIB5/ILV5/IDP1/HOM2/SER1/LYS20/ILV6/GCN4/ARO4/BAT1/ALD5/HIS1/MMF1/GPP1/RIB3/FOL2/DLD3/ARO2/BAT2	G.2	positive
159	GO:0016053	organic acid biosynthetic process	1.95281e-19	3.14403e-17	2.6106e-17	YOL058W_mRNA/YGL009C_mRNA/YNL104C_mRNA/YHR018C_mRNA/YJR025C_mRNA/YOR202W_mRNA/YLR355C_mRNA/YDL066W_mRNA/YDR158W_mRNA/YOR184W_mRNA/YDL182W_mRNA/YCL009C_mRNA/YEL009C_mRNA/YBR249C_mRNA/YHR208W_mRNA/YER073W_mRNA/YER055C_mRNA/YIL051C_mRNA/YGR267C_mRNA/YEL071W_mRNA/YGL148W_mRNA/YJR148W_mRNA	ARG1/LEU1/LEU4/ARG4/BNA1/HIS3/ILV5/IDP1/HOM2/SER1/LYS20/ILV6/GCN4/ARO4/BAT1/ALD5/HIS1/MMF1/FOL2/DLD3/ARO2/BAT2	G.2	positive
160	GO:0046394	carboxylic acid biosynthetic process	1.95281e-19	3.14403e-17	2.6106e-17	YOL058W_mRNA/YGL009C_mRNA/YNL104C_mRNA/YHR018C_mRNA/YJR025C_mRNA/YOR202W_mRNA/YLR355C_mRNA/YDL066W_mRNA/YDR158W_mRNA/YOR184W_mRNA/YDL182W_mRNA/YCL009C_mRNA/YEL009C_mRNA/YBR249C_mRNA/YHR208W_mRNA/YER073W_mRNA/YER055C_mRNA/YIL051C_mRNA/YGR267C_mRNA/YEL071W_mRNA/YGL148W_mRNA/YJR148W_mRNA	ARG1/LEU1/LEU4/ARG4/BNA1/HIS3/ILV5/IDP1/HOM2/SER1/LYS20/ILV6/GCN4/ARO4/BAT1/ALD5/HIS1/MMF1/FOL2/DLD3/ARO2/BAT2	G.2	positive
161	GO:0008652	cellular amino acid biosynthetic process	2.66067e-17	3.21276e-15	2.66767e-15	YOL058W_mRNA/YGL009C_mRNA/YNL104C_mRNA/YHR018C_mRNA/YOR202W_mRNA/YLR355C_mRNA/YDL066W_mRNA/YDR158W_mRNA/YOR184W_mRNA/YDL182W_mRNA/YCL009C_mRNA/YEL009C_mRNA/YBR249C_mRNA/YHR208W_mRNA/YER055C_mRNA/YIL051C_mRNA/YGL148W_mRNA/YJR148W_mRNA	ARG1/LEU1/LEU4/ARG4/HIS3/ILV5/IDP1/HOM2/SER1/LYS20/ILV6/GCN4/ARO4/BAT1/HIS1/MMF1/ARO2/BAT2	G.2	positive
162	GO:0006520	cellular amino acid metabolic process	4.39448e-16	4.24507e-14	3.52484e-14	YMR096W_mRNA/YOL058W_mRNA/YGL009C_mRNA/YNL104C_mRNA/YHR018C_mRNA/YJR025C_mRNA/YOR202W_mRNA/YBR145W_mRNA/YLR355C_mRNA/YDL066W_mRNA/YDR158W_mRNA/YOR184W_mRNA/YDL182W_mRNA/YCL009C_mRNA/YEL009C_mRNA/YBR249C_mRNA/YHR208W_mRNA/YER055C_mRNA/YIL051C_mRNA/YGL148W_mRNA/YJR148W_mRNA	SNZ1/ARG1/LEU1/LEU4/ARG4/BNA1/HIS3/ADH5/ILV5/IDP1/HOM2/SER1/LYS20/ILV6/GCN4/ARO4/BAT1/HIS1/MMF1/ARO2/BAT2	G.2	positive
163	GO:0019752	carboxylic acid metabolic process	5.87425e-16	4.72877e-14	3.92647e-14	YMR096W_mRNA/YOL058W_mRNA/YGL009C_mRNA/YNL104C_mRNA/YHR018C_mRNA/YJR025C_mRNA/YOR202W_mRNA/YBR145W_mRNA/YLR355C_mRNA/YDL066W_mRNA/YDR158W_mRNA/YOR184W_mRNA/YDL182W_mRNA/YCL009C_mRNA/YEL009C_mRNA/YBR249C_mRNA/YHR208W_mRNA/YER073W_mRNA/YER055C_mRNA/YIL051C_mRNA/YER178W_mRNA/YGR267C_mRNA/YEL071W_mRNA/YGL148W_mRNA/YJR148W_mRNA	SNZ1/ARG1/LEU1/LEU4/ARG4/BNA1/HIS3/ADH5/ILV5/IDP1/HOM2/SER1/LYS20/ILV6/GCN4/ARO4/BAT1/ALD5/HIS1/MMF1/PDA1/FOL2/DLD3/ARO2/BAT2	G.2	positive
164	GO:0043436	oxoacid metabolic process	1.91933e-15	1.31647e-13	1.09311e-13	YMR096W_mRNA/YOL058W_mRNA/YGL009C_mRNA/YNL104C_mRNA/YHR018C_mRNA/YJR025C_mRNA/YOR202W_mRNA/YBR145W_mRNA/YLR355C_mRNA/YDL066W_mRNA/YDR158W_mRNA/YOR184W_mRNA/YDL182W_mRNA/YCL009C_mRNA/YEL009C_mRNA/YBR249C_mRNA/YHR208W_mRNA/YER073W_mRNA/YER055C_mRNA/YIL051C_mRNA/YER178W_mRNA/YGR267C_mRNA/YEL071W_mRNA/YGL148W_mRNA/YJR148W_mRNA	SNZ1/ARG1/LEU1/LEU4/ARG4/BNA1/HIS3/ADH5/ILV5/IDP1/HOM2/SER1/LYS20/ILV6/GCN4/ARO4/BAT1/ALD5/HIS1/MMF1/PDA1/FOL2/DLD3/ARO2/BAT2	G.2	positive
165	GO:0006082	organic acid metabolic process	2.18049e-15	1.31647e-13	1.09311e-13	YMR096W_mRNA/YOL058W_mRNA/YGL009C_mRNA/YNL104C_mRNA/YHR018C_mRNA/YJR025C_mRNA/YOR202W_mRNA/YBR145W_mRNA/YLR355C_mRNA/YDL066W_mRNA/YDR158W_mRNA/YOR184W_mRNA/YDL182W_mRNA/YCL009C_mRNA/YEL009C_mRNA/YBR249C_mRNA/YHR208W_mRNA/YER073W_mRNA/YER055C_mRNA/YIL051C_mRNA/YER178W_mRNA/YGR267C_mRNA/YEL071W_mRNA/YGL148W_mRNA/YJR148W_mRNA	SNZ1/ARG1/LEU1/LEU4/ARG4/BNA1/HIS3/ADH5/ILV5/IDP1/HOM2/SER1/LYS20/ILV6/GCN4/ARO4/BAT1/ALD5/HIS1/MMF1/PDA1/FOL2/DLD3/ARO2/BAT2	G.2	positive
166	GO:1901607	alpha-amino acid biosynthetic process	1.11885e-13	6.00449e-12	4.98575e-12	YOL058W_mRNA/YGL009C_mRNA/YNL104C_mRNA/YHR018C_mRNA/YOR202W_mRNA/YLR355C_mRNA/YDL066W_mRNA/YDR158W_mRNA/YOR184W_mRNA/YDL182W_mRNA/YCL009C_mRNA/YHR208W_mRNA/YER055C_mRNA/YIL051C_mRNA/YJR148W_mRNA	ARG1/LEU1/LEU4/ARG4/HIS3/ILV5/IDP1/HOM2/SER1/LYS20/ILV6/BAT1/HIS1/MMF1/BAT2	G.2	positive
167	GO:0009082	branched-chain amino acid biosynthetic process	2.4769e-13	1.19634e-11	9.93365e-12	YGL009C_mRNA/YNL104C_mRNA/YLR355C_mRNA/YDR158W_mRNA/YCL009C_mRNA/YHR208W_mRNA/YIL051C_mRNA/YJR148W_mRNA	LEU1/LEU4/ILV5/HOM2/ILV6/BAT1/MMF1/BAT2	G.2	positive
168	GO:1901605	alpha-amino acid metabolic process	1.93864e-12	8.5124e-11	7.06816e-11	YOL058W_mRNA/YGL009C_mRNA/YNL104C_mRNA/YHR018C_mRNA/YJR025C_mRNA/YOR202W_mRNA/YLR355C_mRNA/YDL066W_mRNA/YDR158W_mRNA/YOR184W_mRNA/YDL182W_mRNA/YCL009C_mRNA/YHR208W_mRNA/YER055C_mRNA/YIL051C_mRNA/YJR148W_mRNA	ARG1/LEU1/LEU4/ARG4/BNA1/HIS3/ILV5/IDP1/HOM2/SER1/LYS20/ILV6/BAT1/HIS1/MMF1/BAT2	G.2	positive
169	GO:0009081	branched-chain amino acid metabolic process	3.76647e-11	1.516e-09	1.25879e-09	YGL009C_mRNA/YNL104C_mRNA/YLR355C_mRNA/YDR158W_mRNA/YCL009C_mRNA/YHR208W_mRNA/YIL051C_mRNA/YJR148W_mRNA	LEU1/LEU4/ILV5/HOM2/ILV6/BAT1/MMF1/BAT2	G.2	positive
170	GO:0009097	isoleucine biosynthetic process	2.08926e-10	7.7624e-09	6.44541e-09	YLR355C_mRNA/YDR158W_mRNA/YCL009C_mRNA/YHR208W_mRNA/YIL051C_mRNA/YJR148W_mRNA	ILV5/HOM2/ILV6/BAT1/MMF1/BAT2	G.2	positive
171	GO:0006549	isoleucine metabolic process	4.55978e-10	1.57312e-08	1.30622e-08	YLR355C_mRNA/YDR158W_mRNA/YCL009C_mRNA/YHR208W_mRNA/YIL051C_mRNA/YJR148W_mRNA	ILV5/HOM2/ILV6/BAT1/MMF1/BAT2	G.2	positive
172	GO:0009098	leucine biosynthetic process	1.64129e-07	4.95463e-06	4.11401e-06	YGL009C_mRNA/YNL104C_mRNA/YHR208W_mRNA/YJR148W_mRNA	LEU1/LEU4/BAT1/BAT2	G.2	positive
173	GO:0009099	valine biosynthetic process	1.64129e-07	4.95463e-06	4.11401e-06	YLR355C_mRNA/YCL009C_mRNA/YHR208W_mRNA/YJR148W_mRNA	ILV5/ILV6/BAT1/BAT2	G.2	positive
174	GO:0006573	valine metabolic process	7.54068e-07	2.14244e-05	1.77895e-05	YLR355C_mRNA/YCL009C_mRNA/YHR208W_mRNA/YJR148W_mRNA	ILV5/ILV6/BAT1/BAT2	G.2	positive
175	GO:0006551	leucine metabolic process	1.34677e-06	3.61383e-05	3.0007e-05	YGL009C_mRNA/YNL104C_mRNA/YHR208W_mRNA/YJR148W_mRNA	LEU1/LEU4/BAT1/BAT2	G.2	positive
176	GO:0043650	dicarboxylic acid biosynthetic process	1.93648e-06	4.92273e-05	4.08752e-05	YJR025C_mRNA/YDL066W_mRNA/YBR249C_mRNA/YGR267C_mRNA/YGL148W_mRNA	BNA1/IDP1/ARO4/FOL2/ARO2	G.2	positive
177	GO:0043648	dicarboxylic acid metabolic process	6.12553e-06	0.000147932	0.000122833	YJR025C_mRNA/YDL066W_mRNA/YDR158W_mRNA/YBR249C_mRNA/YGR267C_mRNA/YGL148W_mRNA	BNA1/IDP1/HOM2/ARO4/FOL2/ARO2	G.2	positive
178	GO:0009072	aromatic amino acid family metabolic process	3.18457e-05	0.000732451	0.000608181	YJR025C_mRNA/YOR202W_mRNA/YBR249C_mRNA/YER055C_mRNA/YGL148W_mRNA	BNA1/HIS3/ARO4/HIS1/ARO2	G.2	positive
179	GO:0043604	amide biosynthetic process	6.58874e-05	0.00144653	0.00120111	YOL058W_mRNA/YMR097C_mRNA/YLR075W_mRNA/YIL051C_mRNA/YER178W_mRNA/YGR267C_mRNA/YLR029C_mRNA/YLR367W_mRNA/YGR085C_mRNA/YDR012W_mRNA/YOR234C_mRNA/YOR063W_mRNA/YIL133C_mRNA/YER102W_mRNA/YDR418W_mRNA	ARG1/MTG1/RPL10/MMF1/PDA1/FOL2/RPL15A/RPS22B/RPL11B/RPL4B/RPL33B/RPL3/RPL16A/RPS8B/RPL12B	G.2	positive
180	GO:0002181	cytoplasmic translation	0.000100985	0.0020335	0.00168849	YLR075W_mRNA/YLR029C_mRNA/YLR367W_mRNA/YGR085C_mRNA/YDR012W_mRNA/YOR234C_mRNA/YIL133C_mRNA/YER102W_mRNA/YDR418W_mRNA	RPL10/RPL15A/RPS22B/RPL11B/RPL4B/RPL33B/RPL16A/RPS8B/RPL12B	G.2	positive
181	GO:0009073	aromatic amino acid family biosynthetic process	0.000101044	0.0020335	0.00168849	YOR202W_mRNA/YBR249C_mRNA/YER055C_mRNA/YGL148W_mRNA	HIS3/ARO4/HIS1/ARO2	G.2	positive
182	GO:1901615	organic hydroxy compound metabolic process	0.000218309	0.00421773	0.00350214	YMR096W_mRNA/YBR145W_mRNA/YDL066W_mRNA/YER073W_mRNA/YIL053W_mRNA/YGR267C_mRNA/YEL071W_mRNA	SNZ1/ADH5/IDP1/ALD5/GPP1/FOL2/DLD3	G.2	positive
183	GO:0009423	chorismate biosynthetic process	0.000651148	0.0120963	0.010044	YBR249C_mRNA/YGL148W_mRNA	ARO4/ARO2	G.2	positive
184	GO:0000027	ribosomal large subunit assembly	0.000696015	0.0124509	0.0103385	YLR075W_mRNA/YGR085C_mRNA/YOR063W_mRNA/YDR418W_mRNA	RPL10/RPL11B/RPL3/RPL12B	G.2	positive
185	GO:0009110	vitamin biosynthetic process	0.000925352	0.0152325	0.0126481	YMR096W_mRNA/YBR256C_mRNA/YDR487C_mRNA/YGR267C_mRNA	SNZ1/RIB5/RIB3/FOL2	G.2	positive
186	GO:0042364	water-soluble vitamin biosynthetic process	0.000925352	0.0152325	0.0126481	YMR096W_mRNA/YBR256C_mRNA/YDR487C_mRNA/YGR267C_mRNA	SNZ1/RIB5/RIB3/FOL2	G.2	positive
187	GO:1901617	organic hydroxy compound biosynthetic process	0.000946116	0.0152325	0.0126481	YMR096W_mRNA/YBR145W_mRNA/YIL053W_mRNA/YGR267C_mRNA/YEL071W_mRNA	SNZ1/ADH5/GPP1/FOL2/DLD3	G.2	positive
188	GO:0046417	chorismate metabolic process	0.0010779	0.0167945	0.0139451	YBR249C_mRNA/YGL148W_mRNA	ARO4/ARO2	G.2	positive
189	GO:0006412	translation	0.00113518	0.0171342	0.0142271	YMR097C_mRNA/YLR075W_mRNA/YIL051C_mRNA/YLR029C_mRNA/YLR367W_mRNA/YGR085C_mRNA/YDR012W_mRNA/YOR234C_mRNA/YOR063W_mRNA/YIL133C_mRNA/YER102W_mRNA/YDR418W_mRNA	MTG1/RPL10/MMF1/RPL15A/RPS22B/RPL11B/RPL4B/RPL33B/RPL3/RPL16A/RPS8B/RPL12B	G.2	positive
190	GO:0043043	peptide biosynthetic process	0.00123377	0.017547	0.01457	YMR097C_mRNA/YLR075W_mRNA/YIL051C_mRNA/YLR029C_mRNA/YLR367W_mRNA/YGR085C_mRNA/YDR012W_mRNA/YOR234C_mRNA/YOR063W_mRNA/YIL133C_mRNA/YER102W_mRNA/YDR418W_mRNA	MTG1/RPL10/MMF1/RPL15A/RPS22B/RPL11B/RPL4B/RPL33B/RPL3/RPL16A/RPS8B/RPL12B	G.2	positive
191	GO:0006766	vitamin metabolic process	0.00130785	0.017547	0.01457	YMR096W_mRNA/YBR256C_mRNA/YDR487C_mRNA/YGR267C_mRNA	SNZ1/RIB5/RIB3/FOL2	G.2	positive
192	GO:0006767	water-soluble vitamin metabolic process	0.00130785	0.017547	0.01457	YMR096W_mRNA/YBR256C_mRNA/YDR487C_mRNA/YGR267C_mRNA	SNZ1/RIB5/RIB3/FOL2	G.2	positive
193	GO:0009067	aspartate family amino acid biosynthetic process	0.00130785	0.017547	0.01457	YDR158W_mRNA/YDL182W_mRNA/YHR208W_mRNA/YJR148W_mRNA	HOM2/LYS20/BAT1/BAT2	G.2	positive
194	GO:0009063	cellular amino acid catabolic process	0.00178938	0.0233586	0.0193955	YJR025C_mRNA/YBR145W_mRNA/YHR208W_mRNA/YJR148W_mRNA	BNA1/ADH5/BAT1/BAT2	G.2	positive
195	GO:0009084	glutamine family amino acid biosynthetic process	0.00193443	0.0245876	0.020416	YOL058W_mRNA/YHR018C_mRNA/YDL066W_mRNA	ARG1/ARG4/IDP1	G.2	positive
196	GO:0055114	oxidation-reduction process	0.00203596	0.0249136	0.0206867	YJR025C_mRNA/YBR145W_mRNA/YLR355C_mRNA/YDL066W_mRNA/YDR158W_mRNA/YER073W_mRNA/YDL067C_mRNA/YER178W_mRNA/YDR487C_mRNA/YEL071W_mRNA/YGL148W_mRNA	BNA1/ADH5/ILV5/IDP1/HOM2/ALD5/COX9/PDA1/RIB3/DLD3/ARO2	G.2	positive
197	GO:0006066	alcohol metabolic process	0.00219134	0.0249136	0.0206867	YBR145W_mRNA/YDL066W_mRNA/YER073W_mRNA/YIL053W_mRNA/YGR267C_mRNA	ADH5/IDP1/ALD5/GPP1/FOL2	G.2	positive
198	GO:0006771	riboflavin metabolic process	0.00223311	0.0249136	0.0206867	YBR256C_mRNA/YDR487C_mRNA	RIB5/RIB3	G.2	positive
199	GO:0009231	riboflavin biosynthetic process	0.00223311	0.0249136	0.0206867	YBR256C_mRNA/YDR487C_mRNA	RIB5/RIB3	G.2	positive
200	GO:0072350	tricarboxylic acid metabolic process	0.00223311	0.0249136	0.0206867	YOL058W_mRNA/YDL066W_mRNA	ARG1/IDP1	G.2	positive
201	GO:0006518	peptide metabolic process	0.00226956	0.0249136	0.0206867	YMR097C_mRNA/YLR075W_mRNA/YIL051C_mRNA/YLR029C_mRNA/YLR367W_mRNA/YGR085C_mRNA/YDR012W_mRNA/YOR234C_mRNA/YOR063W_mRNA/YIL133C_mRNA/YER102W_mRNA/YDR418W_mRNA	MTG1/RPL10/MMF1/RPL15A/RPS22B/RPL11B/RPL4B/RPL33B/RPL3/RPL16A/RPS8B/RPL12B	G.2	positive
202	GO:0009066	aspartate family amino acid metabolic process	0.00254921	0.0273616	0.0227193	YDR158W_mRNA/YDL182W_mRNA/YHR208W_mRNA/YJR148W_mRNA	HOM2/LYS20/BAT1/BAT2	G.2	positive
203	GO:0042727	flavin-containing compound biosynthetic process	0.00295738	0.0310525	0.025784	YBR256C_mRNA/YDR487C_mRNA	RIB5/RIB3	G.2	positive
204	GO:0009086	methionine biosynthetic process	0.00371125	0.0344178	0.0285784	YDR158W_mRNA/YHR208W_mRNA/YJR148W_mRNA	HOM2/BAT1/BAT2	G.2	positive
205	GO:0000105	histidine biosynthetic process	0.00377669	0.0344178	0.0285784	YOR202W_mRNA/YER055C_mRNA	HIS3/HIS1	G.2	positive
206	GO:0006067	ethanol metabolic process	0.00377669	0.0344178	0.0285784	YBR145W_mRNA/YER073W_mRNA	ADH5/ALD5	G.2	positive
207	GO:0006547	histidine metabolic process	0.00377669	0.0344178	0.0285784	YOR202W_mRNA/YER055C_mRNA	HIS3/HIS1	G.2	positive
208	GO:0019509	L-methionine salvage from methylthioadenosine	0.00377669	0.0344178	0.0285784	YHR208W_mRNA/YJR148W_mRNA	BAT1/BAT2	G.2	positive
209	GO:0034308	primary alcohol metabolic process	0.00377669	0.0344178	0.0285784	YBR145W_mRNA/YER073W_mRNA	ADH5/ALD5	G.2	positive
210	GO:0052803	imidazole-containing compound metabolic process	0.00377669	0.0344178	0.0285784	YOR202W_mRNA/YER055C_mRNA	HIS3/HIS1	G.2	positive
211	GO:0044272	sulfur compound biosynthetic process	0.004185	0.0374325	0.0310816	YDR158W_mRNA/YHR208W_mRNA/YER178W_mRNA/YJR148W_mRNA	HOM2/BAT1/PDA1/BAT2	G.2	positive
212	GO:0006526	arginine biosynthetic process	0.00468904	0.0390484	0.0324233	YOL058W_mRNA/YHR018C_mRNA	ARG1/ARG4	G.2	positive
213	GO:0042726	flavin-containing compound metabolic process	0.00468904	0.0390484	0.0324233	YBR256C_mRNA/YDR487C_mRNA	RIB5/RIB3	G.2	positive
214	GO:0043102	amino acid salvage	0.00468904	0.0390484	0.0324233	YHR208W_mRNA/YJR148W_mRNA	BAT1/BAT2	G.2	positive
215	GO:0071267	L-methionine salvage	0.00468904	0.0390484	0.0324233	YHR208W_mRNA/YJR148W_mRNA	BAT1/BAT2	G.2	positive
216	GO:0000097	sulfur amino acid biosynthetic process	0.00487764	0.039265	0.0326032	YDR158W_mRNA/YHR208W_mRNA/YJR148W_mRNA	HOM2/BAT1/BAT2	G.2	positive
217	GO:0006555	methionine metabolic process	0.00487764	0.039265	0.0326032	YDR158W_mRNA/YHR208W_mRNA/YJR148W_mRNA	HOM2/BAT1/BAT2	G.2	positive
218	GO:0009083	branched-chain amino acid catabolic process	0.00569244	0.044346	0.0368221	YHR208W_mRNA/YJR148W_mRNA	BAT1/BAT2	G.2	positive
219	GO:0071265	L-methionine biosynthetic process	0.00569244	0.044346	0.0368221	YHR208W_mRNA/YJR148W_mRNA	BAT1/BAT2	G.2	positive
220	GO:0034660	ncRNA metabolic process	6.95445e-13	3.00432e-10	2.53288e-10	YHR089C_mRNA/YDR120C_mRNA/YLR175W_mRNA/YLL008W_mRNA/YNL308C_mRNA/YGR285C_mRNA/YML093W_mRNA/YAL035W_mRNA/YER006W_mRNA/YOR294W_mRNA/YGL029W_mRNA/YGL078C_mRNA/YGR280C_mRNA/YHL033C_mRNA/YDR023W_mRNA/YOR239W_mRNA/YEL026W_mRNA/YDL213C_mRNA/YGR103W_mRNA/YGL105W_mRNA/YIL078W_mRNA/YGR094W_mRNA/YKL172W_mRNA	GAR1/TRM1/CBF5/DRS1/KRI1/ZUO1/UTP14/FUN12/NUG1/RRS1/CGR1/DBP3/PXR1/RPL8A/SES1/ABP140/SNU13/NOP6/NOP7/ARC1/THS1/VAS1/EBP2	M	positive
221	GO:0022613	ribonucleoprotein complex biogenesis	2.61125e-11	5.64031e-09	4.75523e-09	YHR089C_mRNA/YLR175W_mRNA/YLL008W_mRNA/YNL308C_mRNA/YGR285C_mRNA/YGR162W_mRNA/YPR163C_mRNA/YML093W_mRNA/YAL035W_mRNA/YER006W_mRNA/YOR294W_mRNA/YGL029W_mRNA/YER025W_mRNA/YGL078C_mRNA/YGR280C_mRNA/YJR014W_mRNA/YHL033C_mRNA/YEL026W_mRNA/YOR206W_mRNA/YDL213C_mRNA/YGR103W_mRNA/YKL172W_mRNA	GAR1/CBF5/DRS1/KRI1/ZUO1/TIF4631/TIF3/UTP14/FUN12/NUG1/RRS1/CGR1/GCD11/DBP3/PXR1/TMA22/RPL8A/SNU13/NOC2/NOP6/NOP7/EBP2	M	positive
222	GO:0006364	rRNA processing	1.66971e-10	2.40438e-08	2.02708e-08	YHR089C_mRNA/YLR175W_mRNA/YLL008W_mRNA/YNL308C_mRNA/YGR285C_mRNA/YML093W_mRNA/YAL035W_mRNA/YER006W_mRNA/YOR294W_mRNA/YGL029W_mRNA/YGL078C_mRNA/YGR280C_mRNA/YHL033C_mRNA/YEL026W_mRNA/YDL213C_mRNA/YGR103W_mRNA/YKL172W_mRNA	GAR1/CBF5/DRS1/KRI1/ZUO1/UTP14/FUN12/NUG1/RRS1/CGR1/DBP3/PXR1/RPL8A/SNU13/NOP6/NOP7/EBP2	M	positive
223	GO:0016072	rRNA metabolic process	3.56632e-10	3.30105e-08	2.78305e-08	YHR089C_mRNA/YLR175W_mRNA/YLL008W_mRNA/YNL308C_mRNA/YGR285C_mRNA/YML093W_mRNA/YAL035W_mRNA/YER006W_mRNA/YOR294W_mRNA/YGL029W_mRNA/YGL078C_mRNA/YGR280C_mRNA/YHL033C_mRNA/YEL026W_mRNA/YDL213C_mRNA/YGR103W_mRNA/YKL172W_mRNA	GAR1/CBF5/DRS1/KRI1/ZUO1/UTP14/FUN12/NUG1/RRS1/CGR1/DBP3/PXR1/RPL8A/SNU13/NOP6/NOP7/EBP2	M	positive
224	GO:0034470	ncRNA processing	3.82066e-10	3.30105e-08	2.78305e-08	YHR089C_mRNA/YDR120C_mRNA/YLR175W_mRNA/YLL008W_mRNA/YNL308C_mRNA/YGR285C_mRNA/YML093W_mRNA/YAL035W_mRNA/YER006W_mRNA/YOR294W_mRNA/YGL029W_mRNA/YGL078C_mRNA/YGR280C_mRNA/YHL033C_mRNA/YOR239W_mRNA/YEL026W_mRNA/YDL213C_mRNA/YGR103W_mRNA/YKL172W_mRNA	GAR1/TRM1/CBF5/DRS1/KRI1/ZUO1/UTP14/FUN12/NUG1/RRS1/CGR1/DBP3/PXR1/RPL8A/ABP140/SNU13/NOP6/NOP7/EBP2	M	positive
225	GO:0042254	ribosome biogenesis	5.81545e-10	4.18712e-08	3.53008e-08	YHR089C_mRNA/YLR175W_mRNA/YLL008W_mRNA/YNL308C_mRNA/YGR285C_mRNA/YGR162W_mRNA/YML093W_mRNA/YAL035W_mRNA/YER006W_mRNA/YOR294W_mRNA/YGL029W_mRNA/YGL078C_mRNA/YGR280C_mRNA/YHL033C_mRNA/YEL026W_mRNA/YOR206W_mRNA/YDL213C_mRNA/YGR103W_mRNA/YKL172W_mRNA	GAR1/CBF5/DRS1/KRI1/ZUO1/TIF4631/UTP14/FUN12/NUG1/RRS1/CGR1/DBP3/PXR1/RPL8A/SNU13/NOC2/NOP6/NOP7/EBP2	M	positive
226	GO:0042273	ribosomal large subunit biogenesis	1.84824e-07	1.14063e-05	9.61642e-06	YLL008W_mRNA/YGR162W_mRNA/YER006W_mRNA/YOR294W_mRNA/YGL078C_mRNA/YHL033C_mRNA/YEL026W_mRNA/YOR206W_mRNA/YGR103W_mRNA/YKL172W_mRNA	DRS1/TIF4631/NUG1/RRS1/DBP3/RPL8A/SNU13/NOC2/NOP7/EBP2	M	positive
227	GO:0006412	translation	1.24225e-06	6.70813e-05	5.65549e-05	YGR285C_mRNA/YGR162W_mRNA/YPR163C_mRNA/YAL035W_mRNA/YER025W_mRNA/YLR249W_mRNA/YJR014W_mRNA/YHL033C_mRNA/YDR023W_mRNA/YGR083C_mRNA/YOL120C_mRNA/YOL039W_mRNA/YGL105W_mRNA/YLR406C_mRNA/YIL078W_mRNA/YGR094W_mRNA	ZUO1/TIF4631/TIF3/FUN12/GCD11/YEF3/TMA22/RPL8A/SES1/GCD2/RPL18A/RPP2A/ARC1/RPL31B/THS1/VAS1	M	positive
228	GO:0043043	peptide biosynthetic process	1.41111e-06	6.77334e-05	5.71047e-05	YGR285C_mRNA/YGR162W_mRNA/YPR163C_mRNA/YAL035W_mRNA/YER025W_mRNA/YLR249W_mRNA/YJR014W_mRNA/YHL033C_mRNA/YDR023W_mRNA/YGR083C_mRNA/YOL120C_mRNA/YOL039W_mRNA/YGL105W_mRNA/YLR406C_mRNA/YIL078W_mRNA/YGR094W_mRNA	ZUO1/TIF4631/TIF3/FUN12/GCD11/YEF3/TMA22/RPL8A/SES1/GCD2/RPL18A/RPP2A/ARC1/RPL31B/THS1/VAS1	M	positive
229	GO:0006518	peptide metabolic process	3.61079e-06	0.000155986	0.000131509	YGR285C_mRNA/YGR162W_mRNA/YPR163C_mRNA/YAL035W_mRNA/YER025W_mRNA/YLR249W_mRNA/YJR014W_mRNA/YHL033C_mRNA/YDR023W_mRNA/YGR083C_mRNA/YOL120C_mRNA/YOL039W_mRNA/YGL105W_mRNA/YLR406C_mRNA/YIL078W_mRNA/YGR094W_mRNA	ZUO1/TIF4631/TIF3/FUN12/GCD11/YEF3/TMA22/RPL8A/SES1/GCD2/RPL18A/RPP2A/ARC1/RPL31B/THS1/VAS1	M	positive
230	GO:0002183	cytoplasmic translational initiation	4.34289e-06	0.000170557	0.000143793	YGR162W_mRNA/YPR163C_mRNA/YAL035W_mRNA/YER025W_mRNA/YJR014W_mRNA	TIF4631/TIF3/FUN12/GCD11/TMA22	M	positive
231	GO:0043604	amide biosynthetic process	5.84508e-06	0.000210423	0.000177403	YGR285C_mRNA/YGR162W_mRNA/YPR163C_mRNA/YAL035W_mRNA/YER025W_mRNA/YLR249W_mRNA/YJR014W_mRNA/YHL033C_mRNA/YDR023W_mRNA/YGR083C_mRNA/YOL120C_mRNA/YOL039W_mRNA/YGL105W_mRNA/YLR406C_mRNA/YIL078W_mRNA/YGR094W_mRNA	ZUO1/TIF4631/TIF3/FUN12/GCD11/YEF3/TMA22/RPL8A/SES1/GCD2/RPL18A/RPP2A/ARC1/RPL31B/THS1/VAS1	M	positive
232	GO:0006413	translational initiation	1.87574e-05	0.000623323	0.000525511	YGR162W_mRNA/YPR163C_mRNA/YAL035W_mRNA/YER025W_mRNA/YJR014W_mRNA/YGR083C_mRNA	TIF4631/TIF3/FUN12/GCD11/TMA22/GCD2	M	positive
233	GO:0001731	formation of translation preinitiation complex	2.35219e-05	0.00072582	0.000611924	YGR162W_mRNA/YPR163C_mRNA/YER025W_mRNA/YJR014W_mRNA	TIF4631/TIF3/GCD11/TMA22	M	positive
234	GO:0002181	cytoplasmic translation	5.92642e-05	0.00170681	0.00143898	YGR162W_mRNA/YPR163C_mRNA/YAL035W_mRNA/YER025W_mRNA/YJR014W_mRNA/YHL033C_mRNA/YOL120C_mRNA/YOL039W_mRNA/YLR406C_mRNA	TIF4631/TIF3/FUN12/GCD11/TMA22/RPL8A/RPL18A/RPP2A/RPL31B	M	positive
235	GO:0006450	regulation of translational fidelity	0.000146371	0.00395202	0.00333187	YGR285C_mRNA/YER025W_mRNA/YLR406C_mRNA/YGR094W_mRNA	ZUO1/GCD11/RPL31B/VAS1	M	positive
236	GO:0006418	tRNA aminoacylation for protein translation	0.000249721	0.00634584	0.00535005	YDR023W_mRNA/YGL105W_mRNA/YIL078W_mRNA/YGR094W_mRNA	SES1/ARC1/THS1/VAS1	M	positive
237	GO:0000470	maturation of LSU-rRNA	0.000280497	0.00673193	0.00567556	YER006W_mRNA/YGL078C_mRNA/YHL033C_mRNA/YEL026W_mRNA/YGR103W_mRNA	NUG1/DBP3/RPL8A/SNU13/NOP7	M	positive
238	GO:0043038	amino acid activation	0.000355788	0.00740207	0.00624054	YDR023W_mRNA/YGL105W_mRNA/YIL078W_mRNA/YGR094W_mRNA	SES1/ARC1/THS1/VAS1	M	positive
239	GO:0043039	tRNA aminoacylation	0.000355788	0.00740207	0.00624054	YDR023W_mRNA/YGL105W_mRNA/YIL078W_mRNA/YGR094W_mRNA	SES1/ARC1/THS1/VAS1	M	positive
240	GO:0065009	regulation of molecular function	0.000370036	0.00740207	0.00624054	YGR162W_mRNA/YPR163C_mRNA/YOR027W_mRNA/YGR280C_mRNA/YML028W_mRNA/YIL075C_mRNA/YEL026W_mRNA/YGR083C_mRNA/YOL039W_mRNA/YGL105W_mRNA/YPL106C_mRNA	TIF4631/TIF3/STI1/PXR1/TSA1/RPN2/SNU13/GCD2/RPP2A/ARC1/SSE1	M	positive
241	GO:0042274	ribosomal small subunit biogenesis	0.000376957	0.00740207	0.00624054	YNL308C_mRNA/YML093W_mRNA/YAL035W_mRNA/YOR294W_mRNA/YEL026W_mRNA/YDL213C_mRNA/YGR103W_mRNA	KRI1/UTP14/FUN12/RRS1/SNU13/NOP6/NOP7	M	positive
242	GO:0000462	maturation of SSU-rRNA from tricistronic rRNA transcript (SSU-rRNA, 5.8S rRNA, LSU-rRNA)	0.000426653	0.00801366	0.00675615	YNL308C_mRNA/YML093W_mRNA/YAL035W_mRNA/YOR294W_mRNA/YEL026W_mRNA/YGR103W_mRNA	KRI1/UTP14/FUN12/RRS1/SNU13/NOP7	M	positive
243	GO:1902280	regulation of RNA helicase activity	0.000571994	0.0102959	0.00868026	YGR162W_mRNA/YPR163C_mRNA	TIF4631/TIF3	M	positive
244	GO:0030490	maturation of SSU-rRNA	0.000742164	0.0128246	0.0108122	YNL308C_mRNA/YML093W_mRNA/YAL035W_mRNA/YOR294W_mRNA/YEL026W_mRNA/YGR103W_mRNA	KRI1/UTP14/FUN12/RRS1/SNU13/NOP7	M	positive
245	GO:0050790	regulation of catalytic activity	0.000925493	0.0153774	0.0129644	YGR162W_mRNA/YPR163C_mRNA/YOR027W_mRNA/YGR280C_mRNA/YML028W_mRNA/YIL075C_mRNA/YGR083C_mRNA/YOL039W_mRNA/YGL105W_mRNA/YPL106C_mRNA	TIF4631/TIF3/STI1/PXR1/TSA1/RPN2/GCD2/RPP2A/ARC1/SSE1	M	positive
246	GO:0006446	regulation of translational initiation	0.00160368	0.0243799	0.0205542	YGR162W_mRNA/YAL035W_mRNA/YGR083C_mRNA	TIF4631/FUN12/GCD2	M	positive
247	GO:0000460	maturation of 5.8S rRNA	0.00163661	0.0243799	0.0205542	YNL308C_mRNA/YML093W_mRNA/YOR294W_mRNA/YGL078C_mRNA/YGR103W_mRNA	KRI1/UTP14/RRS1/DBP3/NOP7	M	positive
248	GO:0000466	maturation of 5.8S rRNA from tricistronic rRNA transcript (SSU-rRNA, 5.8S rRNA, LSU-rRNA)	0.00163661	0.0243799	0.0205542	YNL308C_mRNA/YML093W_mRNA/YOR294W_mRNA/YGL078C_mRNA/YGR103W_mRNA	KRI1/UTP14/RRS1/DBP3/NOP7	M	positive
249	GO:0000478	endonucleolytic cleavage involved in rRNA processing	0.00228919	0.031901	0.0268951	YNL308C_mRNA/YML093W_mRNA/YOR294W_mRNA/YGL078C_mRNA	KRI1/UTP14/RRS1/DBP3	M	positive
250	GO:0000479	endonucleolytic cleavage of tricistronic rRNA transcript (SSU-rRNA, 5.8S rRNA, LSU-rRNA)	0.00228919	0.031901	0.0268951	YNL308C_mRNA/YML093W_mRNA/YOR294W_mRNA/YGL078C_mRNA	KRI1/UTP14/RRS1/DBP3	M	positive
251	GO:0031120	snRNA pseudouridine synthesis	0.00332494	0.0448867	0.0378431	YHR089C_mRNA/YLR175W_mRNA	GAR1/CBF5	M	positive
252	GO:0002181	cytoplasmic translation	1.06373e-45	2.28703e-43	1.63479e-43	YLR441C_mRNA/YOR293W_mRNA/YOR096W_mRNA/YDR471W_mRNA/YMR194W_mRNA/YBR031W_mRNA/YJL136C_mRNA/YML024W_mRNA/YDR064W_mRNA/YJR145C_mRNA/YOR369C_mRNA/YGL031C_mRNA/YNL178W_mRNA/YHR141C_mRNA/YBL027W_mRNA/YKL180W_mRNA/YFR032C-A_mRNA/YLR048W_mRNA/YLR185W_mRNA/YDR500C_mRNA/YER117W_mRNA/YJR123W_mRNA/YJR094W-A_mRNA/YGR148C_mRNA/YIL052C_mRNA/YLR333C_mRNA/YOR167C_mRNA/YDR447C_mRNA/YOR182C_mRNA/YGL030W_mRNA/YMR14…	RPS1A/RPS10A/RPS7A/RPL27B/RPL36A/RPL4A/RPS21B/RPS17A/RPS13/RPS4A/RPS12/RPL24A/RPS3/RPL42B/RPL19B/RPL17A/RPL29/RPS0B/RPL37A/RPL37B/RPL23B/RPS5/RPL43B/RPL24B/RPL34B/RPS25B/RPS28A/RPS17B/RPS30B/RPL30/RPL13B/RPS30A/RPL25/RPS26A/RPL1A/RPS10B/RPL19A	MG.1	negative
253	GO:0006412	translation	5.31863e-43	5.71753e-41	4.08695e-41	YLR441C_mRNA/YOR293W_mRNA/YOR096W_mRNA/YDR471W_mRNA/YMR194W_mRNA/YBR031W_mRNA/YJL136C_mRNA/YML024W_mRNA/YDR064W_mRNA/YJR145C_mRNA/YOR369C_mRNA/YGL031C_mRNA/YNL178W_mRNA/YHR141C_mRNA/YBL027W_mRNA/YKL180W_mRNA/YPR080W_mRNA/YLR150W_mRNA/YFR032C-A_mRNA/YLR048W_mRNA/YLR185W_mRNA/YDR500C_mRNA/YBR189W_mRNA/YER117W_mRNA/YJR123W_mRNA/YJR094W-A_mRNA/YGR148C_mRNA/YIL052C_mRNA/YGL123W_mRNA/YLR333C_mRNA/YOR16…	RPS1A/RPS10A/RPS7A/RPL27B/RPL36A/RPL4A/RPS21B/RPS17A/RPS13/RPS4A/RPS12/RPL24A/RPS3/RPL42B/RPL19B/RPL17A/TEF1/STM1/RPL29/RPS0B/RPL37A/RPL37B/RPS9B/RPL23B/RPS5/RPL43B/RPL24B/RPL34B/RPS2/RPS25B/RPS28A/TEF4/RPS17B/RPS30B/RPL30/RPL13B/RPS30A/RPL25/RPS26A/RPS23B/RPL1A/RPS10B/RPL19A	MG.1	negative
254	GO:0043043	peptide biosynthetic process	8.13783e-43	5.83211e-41	4.16885e-41	YLR441C_mRNA/YOR293W_mRNA/YOR096W_mRNA/YDR471W_mRNA/YMR194W_mRNA/YBR031W_mRNA/YJL136C_mRNA/YML024W_mRNA/YDR064W_mRNA/YJR145C_mRNA/YOR369C_mRNA/YGL031C_mRNA/YNL178W_mRNA/YHR141C_mRNA/YBL027W_mRNA/YKL180W_mRNA/YPR080W_mRNA/YLR150W_mRNA/YFR032C-A_mRNA/YLR048W_mRNA/YLR185W_mRNA/YDR500C_mRNA/YBR189W_mRNA/YER117W_mRNA/YJR123W_mRNA/YJR094W-A_mRNA/YGR148C_mRNA/YIL052C_mRNA/YGL123W_mRNA/YLR333C_mRNA/YOR16…	RPS1A/RPS10A/RPS7A/RPL27B/RPL36A/RPL4A/RPS21B/RPS17A/RPS13/RPS4A/RPS12/RPL24A/RPS3/RPL42B/RPL19B/RPL17A/TEF1/STM1/RPL29/RPS0B/RPL37A/RPL37B/RPS9B/RPL23B/RPS5/RPL43B/RPL24B/RPL34B/RPS2/RPS25B/RPS28A/TEF4/RPS17B/RPS30B/RPL30/RPL13B/RPS30A/RPL25/RPS26A/RPS23B/RPL1A/RPS10B/RPL19A	MG.1	negative
255	GO:0006518	peptide metabolic process	1.91709e-41	1.03043e-39	7.36565e-40	YLR441C_mRNA/YOR293W_mRNA/YOR096W_mRNA/YDR471W_mRNA/YMR194W_mRNA/YBR031W_mRNA/YJL136C_mRNA/YML024W_mRNA/YDR064W_mRNA/YJR145C_mRNA/YOR369C_mRNA/YGL031C_mRNA/YNL178W_mRNA/YHR141C_mRNA/YBL027W_mRNA/YKL180W_mRNA/YPR080W_mRNA/YLR150W_mRNA/YFR032C-A_mRNA/YLR048W_mRNA/YLR185W_mRNA/YDR500C_mRNA/YBR189W_mRNA/YER117W_mRNA/YJR123W_mRNA/YJR094W-A_mRNA/YGR148C_mRNA/YIL052C_mRNA/YGL123W_mRNA/YLR333C_mRNA/YOR16…	RPS1A/RPS10A/RPS7A/RPL27B/RPL36A/RPL4A/RPS21B/RPS17A/RPS13/RPS4A/RPS12/RPL24A/RPS3/RPL42B/RPL19B/RPL17A/TEF1/STM1/RPL29/RPS0B/RPL37A/RPL37B/RPS9B/RPL23B/RPS5/RPL43B/RPL24B/RPL34B/RPS2/RPS25B/RPS28A/TEF4/RPS17B/RPS30B/RPL30/RPL13B/RPS30A/RPL25/RPS26A/RPS23B/RPL1A/RPS10B/RPL19A	MG.1	negative
256	GO:0043604	amide biosynthetic process	9.86189e-41	4.24061e-39	3.03123e-39	YLR441C_mRNA/YOR293W_mRNA/YOR096W_mRNA/YDR471W_mRNA/YMR194W_mRNA/YBR031W_mRNA/YJL136C_mRNA/YML024W_mRNA/YDR064W_mRNA/YJR145C_mRNA/YOR369C_mRNA/YGL031C_mRNA/YNL178W_mRNA/YHR141C_mRNA/YBL027W_mRNA/YKL180W_mRNA/YPR080W_mRNA/YLR150W_mRNA/YFR032C-A_mRNA/YLR048W_mRNA/YLR185W_mRNA/YDR500C_mRNA/YBR189W_mRNA/YER117W_mRNA/YJR123W_mRNA/YJR094W-A_mRNA/YGR148C_mRNA/YIL052C_mRNA/YGL123W_mRNA/YLR333C_mRNA/YOR16…	RPS1A/RPS10A/RPS7A/RPL27B/RPL36A/RPL4A/RPS21B/RPS17A/RPS13/RPS4A/RPS12/RPL24A/RPS3/RPL42B/RPL19B/RPL17A/TEF1/STM1/RPL29/RPS0B/RPL37A/RPL37B/RPS9B/RPL23B/RPS5/RPL43B/RPL24B/RPL34B/RPS2/RPS25B/RPS28A/TEF4/RPS17B/RPS30B/RPL30/RPL13B/RPS30A/RPL25/RPS26A/RPS23B/RPL1A/RPS10B/RPL19A	MG.1	negative
257	GO:0042254	ribosome biogenesis	1.82483e-17	6.53897e-16	4.67412e-16	YLR441C_mRNA/YOR293W_mRNA/YOR096W_mRNA/YJL136C_mRNA/YML024W_mRNA/YDR064W_mRNA/YGL031C_mRNA/YNL178W_mRNA/YKL180W_mRNA/YLR048W_mRNA/YLR185W_mRNA/YDR500C_mRNA/YBR189W_mRNA/YJR123W_mRNA/YGR148C_mRNA/YIL052C_mRNA/YGL123W_mRNA/YOR167C_mRNA/YDR447C_mRNA/YHR072W-A_mRNA/YGL030W_mRNA/YOL127W_mRNA/YGL189C_mRNA/YPR132W_mRNA/YPL220W_mRNA/YMR230W_mRNA	RPS1A/RPS10A/RPS7A/RPS21B/RPS17A/RPS13/RPL24A/RPS3/RPL17A/RPS0B/RPL37A/RPL37B/RPS9B/RPS5/RPL24B/RPL34B/RPS2/RPS28A/RPS17B/NOP10/RPL30/RPL25/RPS26A/RPS23B/RPL1A/RPS10B	MG.1	negative
258	GO:0022613	ribonucleoprotein complex biogenesis	1.84097e-15	5.65442e-14	4.04184e-14	YLR441C_mRNA/YOR293W_mRNA/YOR096W_mRNA/YJL136C_mRNA/YML024W_mRNA/YDR064W_mRNA/YGL031C_mRNA/YNL178W_mRNA/YKL180W_mRNA/YLR048W_mRNA/YLR185W_mRNA/YDR500C_mRNA/YBR189W_mRNA/YJR123W_mRNA/YGR148C_mRNA/YIL052C_mRNA/YGL123W_mRNA/YOR167C_mRNA/YDR447C_mRNA/YHR072W-A_mRNA/YGL030W_mRNA/YOL127W_mRNA/YGL189C_mRNA/YPR132W_mRNA/YPL220W_mRNA/YMR230W_mRNA	RPS1A/RPS10A/RPS7A/RPS21B/RPS17A/RPS13/RPL24A/RPS3/RPL17A/RPS0B/RPL37A/RPL37B/RPS9B/RPS5/RPL24B/RPL34B/RPS2/RPS28A/RPS17B/NOP10/RPL30/RPL25/RPS26A/RPS23B/RPL1A/RPS10B	MG.1	negative
259	GO:0006407	rRNA export from nucleus	2.00944e-12	4.80034e-11	3.43133e-11	YOR293W_mRNA/YNL178W_mRNA/YLR048W_mRNA/YJR123W_mRNA/YGL123W_mRNA/YOR167C_mRNA/YGL189C_mRNA/YMR230W_mRNA	RPS10A/RPS3/RPS0B/RPS5/RPS2/RPS28A/RPS26A/RPS10B	MG.1	negative
260	GO:0051029	rRNA transport	2.00944e-12	4.80034e-11	3.43133e-11	YOR293W_mRNA/YNL178W_mRNA/YLR048W_mRNA/YJR123W_mRNA/YGL123W_mRNA/YOR167C_mRNA/YGL189C_mRNA/YMR230W_mRNA	RPS10A/RPS3/RPS0B/RPS5/RPS2/RPS28A/RPS26A/RPS10B	MG.1	negative
261	GO:0097064	ncRNA export from nucleus	1.3117e-11	2.82015e-10	2.01587e-10	YOR293W_mRNA/YNL178W_mRNA/YPR080W_mRNA/YLR048W_mRNA/YJR123W_mRNA/YGL123W_mRNA/YOR167C_mRNA/YGL189C_mRNA/YMR230W_mRNA	RPS10A/RPS3/TEF1/RPS0B/RPS5/RPS2/RPS28A/RPS26A/RPS10B	MG.1	negative
262	GO:0042255	ribosome assembly	7.82694e-11	1.52981e-09	1.09352e-09	YOR293W_mRNA/YML024W_mRNA/YGL031C_mRNA/YLR048W_mRNA/YJR123W_mRNA/YGR148C_mRNA/YOR167C_mRNA/YDR447C_mRNA/YOL127W_mRNA/YGL189C_mRNA/YMR230W_mRNA	RPS10A/RPS17A/RPL24A/RPS0B/RPS5/RPL24B/RPS28A/RPS17B/RPL25/RPS26A/RPS10B	MG.1	negative
263	GO:0042274	ribosomal small subunit biogenesis	3.85018e-10	6.89825e-09	4.93094e-09	YLR441C_mRNA/YOR293W_mRNA/YOR096W_mRNA/YJL136C_mRNA/YML024W_mRNA/YDR064W_mRNA/YLR048W_mRNA/YBR189W_mRNA/YJR123W_mRNA/YOR167C_mRNA/YDR447C_mRNA/YPR132W_mRNA/YMR230W_mRNA	RPS1A/RPS10A/RPS7A/RPS21B/RPS17A/RPS13/RPS0B/RPS9B/RPS5/RPS28A/RPS17B/RPS23B/RPS10B	MG.1	negative
264	GO:0006364	rRNA processing	1.68183e-09	2.78148e-08	1.98823e-08	YLR441C_mRNA/YOR096W_mRNA/YJL136C_mRNA/YDR064W_mRNA/YKL180W_mRNA/YLR048W_mRNA/YLR185W_mRNA/YDR500C_mRNA/YBR189W_mRNA/YGL123W_mRNA/YOR167C_mRNA/YHR072W-A_mRNA/YGL030W_mRNA/YGL189C_mRNA/YPR132W_mRNA/YPL220W_mRNA	RPS1A/RPS7A/RPS21B/RPS13/RPL17A/RPS0B/RPL37A/RPL37B/RPS9B/RPS2/RPS28A/NOP10/RPL30/RPS26A/RPS23B/RPL1A	MG.1	negative
265	GO:0016072	rRNA metabolic process	3.40546e-09	5.22981e-08	3.73832e-08	YLR441C_mRNA/YOR096W_mRNA/YJL136C_mRNA/YDR064W_mRNA/YKL180W_mRNA/YLR048W_mRNA/YLR185W_mRNA/YDR500C_mRNA/YBR189W_mRNA/YGL123W_mRNA/YOR167C_mRNA/YHR072W-A_mRNA/YGL030W_mRNA/YGL189C_mRNA/YPR132W_mRNA/YPL220W_mRNA	RPS1A/RPS7A/RPS21B/RPS13/RPL17A/RPS0B/RPL37A/RPL37B/RPS9B/RPS2/RPS28A/NOP10/RPL30/RPS26A/RPS23B/RPL1A	MG.1	negative
266	GO:0000028	ribosomal small subunit assembly	5.96068e-09	8.54364e-08	6.10708e-08	YOR293W_mRNA/YML024W_mRNA/YLR048W_mRNA/YJR123W_mRNA/YOR167C_mRNA/YDR447C_mRNA/YMR230W_mRNA	RPS10A/RPS17A/RPS0B/RPS5/RPS28A/RPS17B/RPS10B	MG.1	negative
267	GO:0071428	rRNA-containing ribonucleoprotein complex export from nucleus	9.91652e-09	1.33253e-07	9.52508e-08	YOR293W_mRNA/YNL178W_mRNA/YLR048W_mRNA/YJR123W_mRNA/YGL123W_mRNA/YOR167C_mRNA/YGL189C_mRNA/YPL220W_mRNA/YMR230W_mRNA	RPS10A/RPS3/RPS0B/RPS5/RPS2/RPS28A/RPS26A/RPL1A/RPS10B	MG.1	negative
268	GO:0071426	ribonucleoprotein complex export from nucleus	1.34089e-07	1.69583e-06	1.2122e-06	YOR293W_mRNA/YNL178W_mRNA/YPR080W_mRNA/YLR048W_mRNA/YJR123W_mRNA/YGL123W_mRNA/YOR167C_mRNA/YGL189C_mRNA/YPL220W_mRNA/YMR230W_mRNA	RPS10A/RPS3/TEF1/RPS0B/RPS5/RPS2/RPS28A/RPS26A/RPL1A/RPS10B	MG.1	negative
269	GO:0071166	ribonucleoprotein complex localization	1.45457e-07	1.73741e-06	1.24192e-06	YOR293W_mRNA/YNL178W_mRNA/YPR080W_mRNA/YLR048W_mRNA/YJR123W_mRNA/YGL123W_mRNA/YOR167C_mRNA/YGL189C_mRNA/YPL220W_mRNA/YMR230W_mRNA	RPS10A/RPS3/TEF1/RPS0B/RPS5/RPS2/RPS28A/RPS26A/RPL1A/RPS10B	MG.1	negative
270	GO:0006405	RNA export from nucleus	1.7077e-07	1.88558e-06	1.34783e-06	YOR293W_mRNA/YNL178W_mRNA/YPR080W_mRNA/YLR048W_mRNA/YJR123W_mRNA/YGL123W_mRNA/YOR167C_mRNA/YGL189C_mRNA/YPL220W_mRNA/YMR230W_mRNA	RPS10A/RPS3/TEF1/RPS0B/RPS5/RPS2/RPS28A/RPS26A/RPL1A/RPS10B	MG.1	negative
271	GO:0034470	ncRNA processing	1.75402e-07	1.88558e-06	1.34783e-06	YLR441C_mRNA/YOR096W_mRNA/YJL136C_mRNA/YDR064W_mRNA/YKL180W_mRNA/YLR048W_mRNA/YLR185W_mRNA/YDR500C_mRNA/YBR189W_mRNA/YGL123W_mRNA/YOR167C_mRNA/YHR072W-A_mRNA/YGL030W_mRNA/YGL189C_mRNA/YPR132W_mRNA/YPL220W_mRNA	RPS1A/RPS7A/RPS21B/RPS13/RPL17A/RPS0B/RPL37A/RPL37B/RPS9B/RPS2/RPS28A/NOP10/RPL30/RPS26A/RPS23B/RPL1A	MG.1	negative
272	GO:0006611	protein export from nucleus	1.84824e-07	1.89225e-06	1.3526e-06	YOR293W_mRNA/YNL178W_mRNA/YPR080W_mRNA/YLR048W_mRNA/YJR123W_mRNA/YGL123W_mRNA/YOR167C_mRNA/YGL189C_mRNA/YPL220W_mRNA/YMR230W_mRNA	RPS10A/RPS3/TEF1/RPS0B/RPS5/RPS2/RPS28A/RPS26A/RPL1A/RPS10B	MG.1	negative
273	GO:0051168	nuclear export	2.5176e-07	2.46038e-06	1.7587e-06	YOR293W_mRNA/YNL178W_mRNA/YPR080W_mRNA/YLR048W_mRNA/YJR123W_mRNA/YGL123W_mRNA/YOR167C_mRNA/YGL189C_mRNA/YPL220W_mRNA/YMR230W_mRNA	RPS10A/RPS3/TEF1/RPS0B/RPS5/RPS2/RPS28A/RPS26A/RPL1A/RPS10B	MG.1	negative
274	GO:0070925	organelle assembly	8.03425e-07	7.51027e-06	5.36842e-06	YOR293W_mRNA/YML024W_mRNA/YGL031C_mRNA/YLR048W_mRNA/YJR123W_mRNA/YGR148C_mRNA/YOR167C_mRNA/YDR447C_mRNA/YOL127W_mRNA/YGL189C_mRNA/YMR230W_mRNA	RPS10A/RPS17A/RPL24A/RPS0B/RPS5/RPL24B/RPS28A/RPS17B/RPL25/RPS26A/RPS10B	MG.1	negative
275	GO:0034660	ncRNA metabolic process	1.28265e-06	1.12126e-05	8.01491e-06	YLR441C_mRNA/YOR096W_mRNA/YJL136C_mRNA/YDR064W_mRNA/YKL180W_mRNA/YLR048W_mRNA/YLR185W_mRNA/YDR500C_mRNA/YBR189W_mRNA/YGL123W_mRNA/YOR167C_mRNA/YHR072W-A_mRNA/YGL030W_mRNA/YGL189C_mRNA/YPR132W_mRNA/YPL220W_mRNA	RPS1A/RPS7A/RPS21B/RPS13/RPL17A/RPS0B/RPL37A/RPL37B/RPS9B/RPS2/RPS28A/NOP10/RPL30/RPS26A/RPS23B/RPL1A	MG.1	negative
276	GO:0031503	protein-containing complex localization	1.3038e-06	1.12126e-05	8.01491e-06	YOR293W_mRNA/YNL178W_mRNA/YPR080W_mRNA/YLR048W_mRNA/YJR123W_mRNA/YGL123W_mRNA/YOR167C_mRNA/YGL189C_mRNA/YPL220W_mRNA/YMR230W_mRNA	RPS10A/RPS3/TEF1/RPS0B/RPS5/RPS2/RPS28A/RPS26A/RPL1A/RPS10B	MG.1	negative
277	GO:0050658	RNA transport	1.66465e-06	1.32556e-05	9.47523e-06	YOR293W_mRNA/YNL178W_mRNA/YPR080W_mRNA/YLR048W_mRNA/YJR123W_mRNA/YGL123W_mRNA/YOR167C_mRNA/YGL189C_mRNA/YPL220W_mRNA/YMR230W_mRNA	RPS10A/RPS3/TEF1/RPS0B/RPS5/RPS2/RPS28A/RPS26A/RPL1A/RPS10B	MG.1	negative
278	GO:0051236	establishment of RNA localization	1.66465e-06	1.32556e-05	9.47523e-06	YOR293W_mRNA/YNL178W_mRNA/YPR080W_mRNA/YLR048W_mRNA/YJR123W_mRNA/YGL123W_mRNA/YOR167C_mRNA/YGL189C_mRNA/YPL220W_mRNA/YMR230W_mRNA	RPS10A/RPS3/TEF1/RPS0B/RPS5/RPS2/RPS28A/RPS26A/RPL1A/RPS10B	MG.1	negative
279	GO:0050657	nucleic acid transport	1.87579e-06	1.44034e-05	1.02957e-05	YOR293W_mRNA/YNL178W_mRNA/YPR080W_mRNA/YLR048W_mRNA/YJR123W_mRNA/YGL123W_mRNA/YOR167C_mRNA/YGL189C_mRNA/YPL220W_mRNA/YMR230W_mRNA	RPS10A/RPS3/TEF1/RPS0B/RPS5/RPS2/RPS28A/RPS26A/RPL1A/RPS10B	MG.1	negative
280	GO:0022618	ribonucleoprotein complex assembly	2.50908e-06	1.86018e-05	1.32968e-05	YOR293W_mRNA/YML024W_mRNA/YGL031C_mRNA/YLR048W_mRNA/YJR123W_mRNA/YGR148C_mRNA/YOR167C_mRNA/YDR447C_mRNA/YOL127W_mRNA/YMR230W_mRNA	RPS10A/RPS17A/RPL24A/RPS0B/RPS5/RPL24B/RPS28A/RPS17B/RPL25/RPS10B	MG.1	negative
281	GO:0006913	nucleocytoplasmic transport	3.50901e-06	2.35761e-05	1.68525e-05	YOR293W_mRNA/YNL178W_mRNA/YPR080W_mRNA/YLR048W_mRNA/YJR123W_mRNA/YGL123W_mRNA/YOR167C_mRNA/YGL189C_mRNA/YPL220W_mRNA/YMR230W_mRNA	RPS10A/RPS3/TEF1/RPS0B/RPS5/RPS2/RPS28A/RPS26A/RPL1A/RPS10B	MG.1	negative
282	GO:0051169	nuclear transport	3.50901e-06	2.35761e-05	1.68525e-05	YOR293W_mRNA/YNL178W_mRNA/YPR080W_mRNA/YLR048W_mRNA/YJR123W_mRNA/YGL123W_mRNA/YOR167C_mRNA/YGL189C_mRNA/YPL220W_mRNA/YMR230W_mRNA	RPS10A/RPS3/TEF1/RPS0B/RPS5/RPS2/RPS28A/RPS26A/RPL1A/RPS10B	MG.1	negative
283	GO:0071826	ribonucleoprotein complex subunit organization	3.50901e-06	2.35761e-05	1.68525e-05	YOR293W_mRNA/YML024W_mRNA/YGL031C_mRNA/YLR048W_mRNA/YJR123W_mRNA/YGR148C_mRNA/YOR167C_mRNA/YDR447C_mRNA/YOL127W_mRNA/YMR230W_mRNA	RPS10A/RPS17A/RPL24A/RPS0B/RPS5/RPL24B/RPS28A/RPS17B/RPL25/RPS10B	MG.1	negative
284	GO:0006403	RNA localization	4.35438e-06	2.83695e-05	2.02788e-05	YOR293W_mRNA/YNL178W_mRNA/YPR080W_mRNA/YLR048W_mRNA/YJR123W_mRNA/YGL123W_mRNA/YOR167C_mRNA/YGL189C_mRNA/YPL220W_mRNA/YMR230W_mRNA	RPS10A/RPS3/TEF1/RPS0B/RPS5/RPS2/RPS28A/RPS26A/RPL1A/RPS10B	MG.1	negative
285	GO:0015931	nucleobase-containing compound transport	1.62395e-05	0.000102691	7.34046e-05	YOR293W_mRNA/YNL178W_mRNA/YPR080W_mRNA/YLR048W_mRNA/YJR123W_mRNA/YGL123W_mRNA/YOR167C_mRNA/YGL189C_mRNA/YPL220W_mRNA/YMR230W_mRNA	RPS10A/RPS3/TEF1/RPS0B/RPS5/RPS2/RPS28A/RPS26A/RPL1A/RPS10B	MG.1	negative
286	GO:0042273	ribosomal large subunit biogenesis	1.93862e-05	0.000119087	8.51246e-05	YGL031C_mRNA/YKL180W_mRNA/YLR185W_mRNA/YDR500C_mRNA/YGR148C_mRNA/YOL127W_mRNA/YGL189C_mRNA/YPL220W_mRNA	RPL24A/RPL17A/RPL37A/RPL37B/RPL24B/RPL25/RPS26A/RPL1A	MG.1	negative
287	GO:0000448	cleavage in ITS2 between 5.8S rRNA and LSU-rRNA of tricistronic rRNA transcript (SSU-rRNA, 5.8S rRNA, LSU-rRNA)	7.38768e-05	0.000441209	0.00031538	YKL180W_mRNA/YLR185W_mRNA/YDR500C_mRNA	RPL17A/RPL37A/RPL37B	MG.1	negative
288	GO:0030490	maturation of SSU-rRNA	9.78445e-05	0.000568556	0.000406409	YLR441C_mRNA/YJL136C_mRNA/YDR064W_mRNA/YLR048W_mRNA/YBR189W_mRNA/YOR167C_mRNA/YPR132W_mRNA	RPS1A/RPS21B/RPS13/RPS0B/RPS9B/RPS28A/RPS23B	MG.1	negative
289	GO:0000469	cleavage involved in rRNA processing	0.000110203	0.000623516	0.000445696	YJL136C_mRNA/YKL180W_mRNA/YLR048W_mRNA/YLR185W_mRNA/YDR500C_mRNA/YHR072W-A_mRNA	RPS21B/RPL17A/RPS0B/RPL37A/RPL37B/NOP10	MG.1	negative
290	GO:0006450	regulation of translational fidelity	0.000146371	0.000806917	0.000576792	YBR189W_mRNA/YJR123W_mRNA/YGL123W_mRNA/YPR132W_mRNA	RPS9B/RPS5/RPS2/RPS23B	MG.1	negative
291	GO:0000478	endonucleolytic cleavage involved in rRNA processing	0.00021986	0.00115293	0.000824124	YJL136C_mRNA/YKL180W_mRNA/YLR048W_mRNA/YLR185W_mRNA/YDR500C_mRNA	RPS21B/RPL17A/RPS0B/RPL37A/RPL37B	MG.1	negative
292	GO:0000479	endonucleolytic cleavage of tricistronic rRNA transcript (SSU-rRNA, 5.8S rRNA, LSU-rRNA)	0.00021986	0.00115293	0.000824124	YJL136C_mRNA/YKL180W_mRNA/YLR048W_mRNA/YLR185W_mRNA/YDR500C_mRNA	RPS21B/RPL17A/RPS0B/RPL37A/RPL37B	MG.1	negative
293	GO:0000470	maturation of LSU-rRNA	0.000280497	0.00143588	0.00102638	YKL180W_mRNA/YLR185W_mRNA/YDR500C_mRNA/YGL189C_mRNA/YPL220W_mRNA	RPL17A/RPL37A/RPL37B/RPS26A/RPL1A	MG.1	negative
294	GO:0000462	maturation of SSU-rRNA from tricistronic rRNA transcript (SSU-rRNA, 5.8S rRNA, LSU-rRNA)	0.000426653	0.00213326	0.00152488	YLR441C_mRNA/YJL136C_mRNA/YDR064W_mRNA/YLR048W_mRNA/YBR189W_mRNA/YPR132W_mRNA	RPS1A/RPS21B/RPS13/RPS0B/RPS9B/RPS23B	MG.1	negative
295	GO:0000461	endonucleolytic cleavage to generate mature 3'-end of SSU-rRNA from (SSU-rRNA, 5.8S rRNA, LSU-rRNA)	0.000947295	0.00462883	0.00330873	YJL136C_mRNA/YLR048W_mRNA	RPS21B/RPS0B	MG.1	negative
296	GO:0000463	maturation of LSU-rRNA from tricistronic rRNA transcript (SSU-rRNA, 5.8S rRNA, LSU-rRNA)	0.0014039	0.00670751	0.0047946	YKL180W_mRNA/YLR185W_mRNA/YDR500C_mRNA/YGL189C_mRNA	RPL17A/RPL37A/RPL37B/RPS26A	MG.1	negative
297	GO:0090502	RNA phosphodiester bond hydrolysis, endonucleolytic	0.00147651	0.00690109	0.00493297	YJL136C_mRNA/YKL180W_mRNA/YLR048W_mRNA/YLR185W_mRNA/YDR500C_mRNA	RPS21B/RPL17A/RPS0B/RPL37A/RPL37B	MG.1	negative
298	GO:0000460	maturation of 5.8S rRNA	0.00163661	0.00733066	0.00524003	YJL136C_mRNA/YKL180W_mRNA/YLR048W_mRNA/YLR185W_mRNA/YDR500C_mRNA	RPS21B/RPL17A/RPS0B/RPL37A/RPL37B	MG.1	negative
299	GO:0000466	maturation of 5.8S rRNA from tricistronic rRNA transcript (SSU-rRNA, 5.8S rRNA, LSU-rRNA)	0.00163661	0.00733066	0.00524003	YJL136C_mRNA/YKL180W_mRNA/YLR048W_mRNA/YLR185W_mRNA/YDR500C_mRNA	RPS21B/RPL17A/RPS0B/RPL37A/RPL37B	MG.1	negative
300	GO:0090501	RNA phosphodiester bond hydrolysis	0.00196403	0.00861767	0.00616	YJL136C_mRNA/YKL180W_mRNA/YLR048W_mRNA/YLR185W_mRNA/YDR500C_mRNA/YHR072W-A_mRNA	RPS21B/RPL17A/RPS0B/RPL37A/RPL37B/NOP10	MG.1	negative
301	GO:0045903	positive regulation of translational fidelity	0.00260248	0.0111907	0.00799921	YBR189W_mRNA/YGL123W_mRNA	RPS9B/RPS2	MG.1	negative
302	GO:1902626	assembly of large subunit precursor of preribosome	0.00412997	0.0174107	0.0124453	YGL031C_mRNA/YGR148C_mRNA	RPL24A/RPL24B	MG.1	negative
303	GO:0000027	ribosomal large subunit assembly	0.0065268	0.0264767	0.0189258	YGL031C_mRNA/YGR148C_mRNA/YOL127W_mRNA	RPL24A/RPL24B/RPL25	MG.1	negative
304	GO:0006414	translational elongation	0.0065268	0.0264767	0.0189258	YPR080W_mRNA/YLR150W_mRNA/YKL081W_mRNA	TEF1/STM1/TEF4	MG.1	negative
305	GO:0090305	nucleic acid phosphodiester bond hydrolysis	0.0121115	0.0482217	0.0344694	YJL136C_mRNA/YKL180W_mRNA/YLR048W_mRNA/YLR185W_mRNA/YDR500C_mRNA/YHR072W-A_mRNA	RPS21B/RPL17A/RPS0B/RPL37A/RPL37B/NOP10	MG.1	negative
306	GO:0006457	protein folding	9.03654e-07	0.000697621	0.00057168	YDR171W_mRNA/YGR142W_mRNA/YJL034W_mRNA/YKL195W_mRNA/YPL240C_mRNA/YNL007C_mRNA/YCL043C_mRNA/YOR027W_mRNA/YKL117W_mRNA	HSP42/BTN2/KAR2/MIA40/HSP82/SIS1/PDI1/STI1/SBA1	MG.1	positive
307	GO:0006740	NADPH regeneration	5.69946e-06	0.00219999	0.00180283	YOR374W_mRNA/YPL061W_mRNA/YNL241C_mRNA/YHR183W_mRNA	ALD4/ALD6/ZWF1/GND1	MG.1	positive
308	GO:0006739	NADP metabolic process	2.95789e-05	0.00761163	0.00623751	YOR374W_mRNA/YPL061W_mRNA/YNL241C_mRNA/YHR183W_mRNA	ALD4/ALD6/ZWF1/GND1	MG.1	positive
309	GO:0010498	proteasomal protein catabolic process	7.5452e-05	0.0145622	0.0119333	YJL034W_mRNA/YIL075C_mRNA/YNL007C_mRNA/YPR108W_mRNA/YDL007W_mRNA/YCL043C_mRNA/YDR363W-A_mRNA/YDL126C_mRNA	KAR2/RPN2/SIS1/RPN7/RPT2/PDI1/SEM1/CDC48	MG.1	positive
310	GO:0019941	modification-dependent protein catabolic process	0.000137852	0.0212843	0.0174419	YLL039C_mRNA/YJL034W_mRNA/YIL075C_mRNA/YNL007C_mRNA/YPR108W_mRNA/YDL007W_mRNA/YCL043C_mRNA/YDR363W-A_mRNA/YDL126C_mRNA	UBI4/KAR2/RPN2/SIS1/RPN7/RPT2/PDI1/SEM1/CDC48	MG.1	positive
311	GO:0043632	modification-dependent macromolecule catabolic process	0.000271268	0.0243255	0.0199341	YLL039C_mRNA/YJL034W_mRNA/YIL075C_mRNA/YNL007C_mRNA/YPR108W_mRNA/YDL007W_mRNA/YCL043C_mRNA/YDR363W-A_mRNA/YDL126C_mRNA	UBI4/KAR2/RPN2/SIS1/RPN7/RPT2/PDI1/SEM1/CDC48	MG.1	positive
312	GO:0051603	proteolysis involved in cellular protein catabolic process	0.000271268	0.0243255	0.0199341	YLL039C_mRNA/YJL034W_mRNA/YIL075C_mRNA/YNL007C_mRNA/YPR108W_mRNA/YDL007W_mRNA/YCL043C_mRNA/YDR363W-A_mRNA/YDL126C_mRNA	UBI4/KAR2/RPN2/SIS1/RPN7/RPT2/PDI1/SEM1/CDC48	MG.1	positive
313	GO:0043248	proteasome assembly	0.000282113	0.0243255	0.0199341	YIL075C_mRNA/YPL240C_mRNA/YDL007W_mRNA/YDR363W-A_mRNA	RPN2/HSP82/RPT2/SEM1	MG.1	positive
314	GO:2000573	positive regulation of DNA biosynthetic process	0.000287819	0.0243255	0.0199341	YPL240C_mRNA/YKL117W_mRNA	HSP82/SBA1	MG.1	positive
315	GO:0043161	proteasome-mediated ubiquitin-dependent protein catabolic process	0.000315098	0.0243255	0.0199341	YJL034W_mRNA/YIL075C_mRNA/YNL007C_mRNA/YPR108W_mRNA/YCL043C_mRNA/YDR363W-A_mRNA/YDL126C_mRNA	KAR2/RPN2/SIS1/RPN7/PDI1/SEM1/CDC48	MG.1	positive
316	GO:0042542	response to hydrogen peroxide	0.000383784	0.0269347	0.0220722	YDR171W_mRNA/YNL180C_mRNA/YNL241C_mRNA	HSP42/RHO5/ZWF1	MG.1	positive
317	GO:2000278	regulation of DNA biosynthetic process	0.000469074	0.0296073	0.0242623	YPL240C_mRNA/YKL117W_mRNA/YDL126C_mRNA	HSP82/SBA1/CDC48	MG.1	positive
318	GO:0044257	cellular protein catabolic process	0.000498568	0.0296073	0.0242623	YLL039C_mRNA/YJL034W_mRNA/YIL075C_mRNA/YNL007C_mRNA/YPR108W_mRNA/YDL007W_mRNA/YCL043C_mRNA/YDR363W-A_mRNA/YDL126C_mRNA	UBI4/KAR2/RPN2/SIS1/RPN7/RPT2/PDI1/SEM1/CDC48	MG.1	positive
319	GO:0019413	acetate biosynthetic process	0.000571994	0.0298373	0.0244508	YOR374W_mRNA/YPL061W_mRNA	ALD4/ALD6	MG.1	positive
320	GO:0030163	protein catabolic process	0.000614568	0.0298373	0.0244508	YLL039C_mRNA/YJL034W_mRNA/YIL075C_mRNA/YNL007C_mRNA/YPR108W_mRNA/YDL007W_mRNA/YCL043C_mRNA/YDR363W-A_mRNA/YDL126C_mRNA	UBI4/KAR2/RPN2/SIS1/RPN7/RPT2/PDI1/SEM1/CDC48	MG.1	positive
321	GO:0006511	ubiquitin-dependent protein catabolic process	0.000618389	0.0298373	0.0244508	YJL034W_mRNA/YIL075C_mRNA/YNL007C_mRNA/YPR108W_mRNA/YDL007W_mRNA/YCL043C_mRNA/YDR363W-A_mRNA/YDL126C_mRNA	KAR2/RPN2/SIS1/RPN7/RPT2/PDI1/SEM1/CDC48	MG.1	positive
322	GO:0006970	response to osmotic stress	0.000793554	0.0332414	0.0272404	YDR171W_mRNA/YPL061W_mRNA/YPL240C_mRNA/YNL007C_mRNA/YMR039C_mRNA	HSP42/ALD6/HSP82/SIS1/SUB1	MG.1	positive
323	GO:0044265	cellular macromolecule catabolic process	0.000797438	0.0332414	0.0272404	YOL123W_mRNA/YLL039C_mRNA/YJL034W_mRNA/YIL075C_mRNA/YNL007C_mRNA/YPR108W_mRNA/YDL007W_mRNA/YCL043C_mRNA/YDR363W-A_mRNA/YJL140W_mRNA/YDL126C_mRNA	HRP1/UBI4/KAR2/RPN2/SIS1/RPN7/RPT2/PDI1/SEM1/RPB4/CDC48	MG.1	positive
324	GO:0009628	response to abiotic stimulus	0.00084878	0.0332414	0.0272404	YDR171W_mRNA/YPL061W_mRNA/YPL240C_mRNA/YGR086C_mRNA/YNL007C_mRNA/YMR039C_mRNA/YJL140W_mRNA	HSP42/ALD6/HSP82/PIL1/SIS1/SUB1/RPB4	MG.1	positive
325	GO:0045927	positive regulation of growth	0.000928706	0.0332414	0.0272404	YDR171W_mRNA/YGR142W_mRNA/YGL209W_mRNA	HSP42/BTN2/MIG2	MG.1	positive
326	GO:0009051	pentose-phosphate shunt, oxidative branch	0.000947295	0.0332414	0.0272404	YNL241C_mRNA/YHR183W_mRNA	ZWF1/GND1	MG.1	positive
327	GO:0071630	nuclear protein quality control by the ubiquitin-proteasome system	0.000947295	0.0332414	0.0272404	YNL007C_mRNA/YDL126C_mRNA	SIS1/CDC48	MG.1	positive
328	GO:0042221	response to chemical	0.00110322	0.036737	0.0301049	YDR171W_mRNA/YCL026C-B_mRNA/YNL180C_mRNA/YNL241C_mRNA/YJL034W_mRNA/YGL209W_mRNA/YNL007C_mRNA/YMR039C_mRNA/YOR052C_mRNA/YHR183W_mRNA/YCL043C_mRNA/YDL126C_mRNA	HSP42/HBN1/RHO5/ZWF1/KAR2/MIG2/SIS1/SUB1/TMC1/GND1/PDI1/CDC48	MG.1	positive
329	GO:0009057	macromolecule catabolic process	0.00115753	0.036737	0.0301049	YOL123W_mRNA/YLL039C_mRNA/YJL034W_mRNA/YIL075C_mRNA/YNL007C_mRNA/YPR108W_mRNA/YDL007W_mRNA/YCL043C_mRNA/YDR363W-A_mRNA/YJL140W_mRNA/YDL126C_mRNA	HRP1/UBI4/KAR2/RPN2/SIS1/RPN7/RPT2/PDI1/SEM1/RPB4/CDC48	MG.1	positive
330	GO:0051788	response to misfolded protein	0.00123726	0.036737	0.0301049	YNL007C_mRNA/YOR052C_mRNA/YDL126C_mRNA	SIS1/TMC1/CDC48	MG.1	positive
331	GO:0071218	cellular response to misfolded protein	0.00123726	0.036737	0.0301049	YNL007C_mRNA/YOR052C_mRNA/YDL126C_mRNA	SIS1/TMC1/CDC48	MG.1	positive
332	GO:0006458	'de novo' protein folding	0.00160368	0.0453479	0.0371613	YJL034W_mRNA/YPL240C_mRNA/YNL007C_mRNA	KAR2/HSP82/SIS1	MG.1	positive
333	GO:0044092	negative regulation of molecular function	0.0017213	0.0453479	0.0371613	YGR086C_mRNA/YMR311C_mRNA/YOR027W_mRNA/YKL117W_mRNA/YDL126C_mRNA	PIL1/GLC8/STI1/SBA1/CDC48	MG.1	positive
334	GO:0010035	response to inorganic substance	0.00174676	0.0453479	0.0371613	YDR171W_mRNA/YNL180C_mRNA/YNL241C_mRNA/YDL126C_mRNA	HSP42/RHO5/ZWF1/CDC48	MG.1	positive
335	GO:0070887	cellular response to chemical stimulus	0.00176223	0.0453479	0.0371613	YDR171W_mRNA/YCL026C-B_mRNA/YNL180C_mRNA/YJL034W_mRNA/YGL209W_mRNA/YNL007C_mRNA/YMR039C_mRNA/YOR052C_mRNA/YHR183W_mRNA/YDL126C_mRNA	HSP42/HBN1/RHO5/KAR2/MIG2/SIS1/SUB1/TMC1/GND1/CDC48	MG.1	positive
336	GO:0035967	cellular response to topologically incorrect protein	0.00200527	0.0490142	0.0401657	YJL034W_mRNA/YNL007C_mRNA/YOR052C_mRNA/YDL126C_mRNA	KAR2/SIS1/TMC1/CDC48	MG.1	positive
337	GO:0000302	response to reactive oxygen species	0.00203168	0.0490142	0.0401657	YDR171W_mRNA/YNL180C_mRNA/YNL241C_mRNA	HSP42/RHO5/ZWF1	MG.1	positive
338	GO:0015886	heme transport	0.0013248	0.0197291	0.00381443	YGR192C_mRNA	TDH3	MG.3	negative
339	GO:1901678	iron coordination entity transport	0.00309119	0.0197291	0.00381443	YGR192C_mRNA	TDH3	MG.3	negative
340	GO:0072593	reactive oxygen species metabolic process	0.00375359	0.0197291	0.00381443	YGR192C_mRNA	TDH3	MG.3	negative
341	GO:0006096	glycolytic process	0.00507838	0.0197291	0.00381443	YGR192C_mRNA	TDH3	MG.3	negative
342	GO:0006757	ATP generation from ADP	0.00507838	0.0197291	0.00381443	YGR192C_mRNA	TDH3	MG.3	negative
343	GO:0006094	gluconeogenesis	0.00551998	0.0197291	0.00381443	YGR192C_mRNA	TDH3	MG.3	negative
344	GO:0006165	nucleoside diphosphate phosphorylation	0.00551998	0.0197291	0.00381443	YGR192C_mRNA	TDH3	MG.3	negative
345	GO:0019319	hexose biosynthetic process	0.00551998	0.0197291	0.00381443	YGR192C_mRNA	TDH3	MG.3	negative
346	GO:0046031	ADP metabolic process	0.00551998	0.0197291	0.00381443	YGR192C_mRNA	TDH3	MG.3	negative
347	GO:0046939	nucleotide phosphorylation	0.00551998	0.0197291	0.00381443	YGR192C_mRNA	TDH3	MG.3	negative
348	GO:0009135	purine nucleoside diphosphate metabolic process	0.00574078	0.0197291	0.00381443	YGR192C_mRNA	TDH3	MG.3	negative
349	GO:0009179	purine ribonucleoside diphosphate metabolic process	0.00574078	0.0197291	0.00381443	YGR192C_mRNA	TDH3	MG.3	negative
350	GO:0009185	ribonucleoside diphosphate metabolic process	0.00596158	0.0197291	0.00381443	YGR192C_mRNA	TDH3	MG.3	negative
351	GO:0046364	monosaccharide biosynthetic process	0.00596158	0.0197291	0.00381443	YGR192C_mRNA	TDH3	MG.3	negative
352	GO:0009132	nucleoside diphosphate metabolic process	0.00662398	0.0197291	0.00381443	YGR192C_mRNA	TDH3	MG.3	negative
353	GO:0006826	iron ion transport	0.00684478	0.0197291	0.00381443	YGR192C_mRNA	TDH3	MG.3	negative
354	GO:0006915	apoptotic process	0.00684478	0.0197291	0.00381443	YGR192C_mRNA	TDH3	MG.3	negative
355	GO:0006090	pyruvate metabolic process	0.00772798	0.01993	0.00385328	YGR192C_mRNA	TDH3	MG.3	negative
356	GO:0012501	programmed cell death	0.00772798	0.01993	0.00385328	YGR192C_mRNA	TDH3	MG.3	negative
357	GO:0008219	cell death	0.00861117	0.0210974	0.00407898	YGR192C_mRNA	TDH3	MG.3	negative
358	GO:0000041	transition metal ion transport	0.0117024	0.0265561	0.00513438	YGR192C_mRNA	TDH3	MG.3	negative
359	GO:0006006	glucose metabolic process	0.0119232	0.0265561	0.00513438	YGR192C_mRNA	TDH3	MG.3	negative
360	GO:0016052	carbohydrate catabolic process	0.0125856	0.0268127	0.00518398	YGR192C_mRNA	TDH3	MG.3	negative
361	GO:0019318	hexose metabolic process	0.0141312	0.0288511	0.00557809	YGR192C_mRNA	TDH3	MG.3	negative
362	GO:0046034	ATP metabolic process	0.015456	0.0302937	0.00585699	YGR192C_mRNA	TDH3	MG.3	negative
363	GO:0005996	monosaccharide metabolic process	0.0161183	0.0303769	0.00587308	YGR192C_mRNA	TDH3	MG.3	negative
364	GO:0016051	carbohydrate biosynthetic process	0.0172223	0.0305255	0.00590182	YGR192C_mRNA	TDH3	MG.3	negative
365	GO:0030001	metal ion transport	0.0174431	0.0305255	0.00590182	YGR192C_mRNA	TDH3	MG.3	negative
366	GO:0009150	purine ribonucleotide metabolic process	0.0200927	0.0339498	0.00656387	YGR192C_mRNA	TDH3	MG.3	negative
367	GO:0006163	purine nucleotide metabolic process	0.0223007	0.0362966	0.00701759	YGR192C_mRNA	TDH3	MG.3	negative
368	GO:0009259	ribonucleotide metabolic process	0.0229631	0.0362966	0.00701759	YGR192C_mRNA	TDH3	MG.3	negative
369	GO:0019693	ribose phosphate metabolic process	0.0245087	0.037529	0.00725587	YGR192C_mRNA	TDH3	MG.3	negative
370	GO:0072521	purine-containing compound metabolic process	0.0253919	0.0377032	0.00728955	YGR192C_mRNA	TDH3	MG.3	negative
371	GO:0032787	monocarboxylic acid metabolic process	0.0324575	0.046777	0.00904388	YGR192C_mRNA	TDH3	MG.3	negative
372	GO:0009117	nucleotide metabolic process	0.0351071	0.0491499	0.00950267	YGR192C_mRNA	TDH3	MG.3	negative
373	GO:0006753	nucleoside phosphate metabolic process	0.0366527	0.0498884	0.00964544	YGR192C_mRNA	TDH3	MG.3	negative
374	GO:0034486	vacuolar transmembrane transport	0.00264784	0.0459914	0.0291799	YBR235W_mRNA	VHC1	MG.3	positive
375	GO:1902476	chloride transmembrane transport	0.00264784	0.0459914	0.0291799	YBR235W_mRNA	VHC1	MG.3	positive
376	GO:0006821	chloride transport	0.00352928	0.0459914	0.0291799	YBR235W_mRNA	VHC1	MG.3	positive
377	GO:0048015	phosphatidylinositol-mediated signaling	0.00352928	0.0459914	0.0291799	YLR305C_mRNA	STT4	MG.3	positive
378	GO:1990573	potassium ion import across plasma membrane	0.00352928	0.0459914	0.0291799	YBR235W_mRNA	VHC1	MG.3	positive
379	GO:0055075	potassium ion homeostasis	0.00441014	0.0459914	0.0291799	YBR235W_mRNA	VHC1	MG.3	positive
380	GO:0055081	anion homeostasis	0.00441014	0.0459914	0.0291799	YBR235W_mRNA	VHC1	MG.3	positive
